# Supplementary material for: Hsa_circ_0011385 knockdown represses cell proliferation in hepatocellular carcinoma
Source: Cell Death Discov. 2021 Oct 1;7:270. doi: 10.1038/s41420-021-00664-0 (PMC8486831; doi:10.1038/s41420-021-00664-0)
Supplement: Supplementary file 3 — Dataset 1 [file 41420_2021_664_MOESM3_ESM.csv]

Matrix ID	Name	Score	Relative score	Sequence ID	Start	End	Strand	Predicted sequence
MA0746.2	SP3	13.3185	0.921277829777	NC_000001.11:32221584-32236170	485	497	+	CACCCCGCCCTCT
MA0746.2	SP3	13.011	0.917256035147	NC_000001.11:32221584-32236170	701	713	-	GGCCCCGCCCTTC
MA0746.1	SP3	11.2757	0.910527352152	NC_000001.11:32221584-32236170	486	496	+	ACCCCGCCCTC
MA0746.1	SP3	10.8054	0.901265417958	NC_000001.11:32221584-32236170	464	474	+	CCCCCACCCCA
MA0746.1	SP3	10.622	0.897652382972	NC_000001.11:32221584-32236170	702	712	-	GCCCCGCCCTT
MA0746.1	SP3	10.2587	0.890499108963	NC_000001.11:32221584-32236170	1283	1293	-	GACCCTCCCAC
MA0746.2	SP3	10.4473	0.883725971313	NC_000001.11:32221584-32236170	1282	1294	-	CGACCCTCCCACC
MA0746.2	SP3	10.2654	0.881346954963	NC_000001.11:32221584-32236170	1074	1086	-	GATCCCGCCCCTC
MA0746.1	SP3	8.99726	0.865656021256	NC_000001.11:32221584-32236170	1075	1085	-	ATCCCGCCCCT
MA0746.1	SP3	8.26117	0.851159970845	NC_000001.11:32221584-32236170	634	644	-	ACCCCGACCCC
MA0746.1	SP3	8.22179	0.850384438402	NC_000001.11:32221584-32236170	2600	2610	-	CCAACTCCCAA
MA0746.1	SP3	8.22179	0.850384438402	NC_000001.11:32221584-32236170	2607	2617	-	CCAACTCCCAA
MA0746.1	SP3	7.76633	0.841414711641	NC_000001.11:32221584-32236170	1853	1863	+	ACCATGCCCAG
MA0746.2	SP3	6.92615	0.837674534438	NC_000001.11:32221584-32236170	633	645	-	AACCCCGACCCCT
MA0746.2	SP3	6.83612	0.836497112302	NC_000001.11:32221584-32236170	772	784	-	GTCTCCGCCCCTT
MA0746.1	SP3	7.41206	0.834437915258	NC_000001.11:32221584-32236170	520	530	+	GCCGCCCCCAC
MA0746.1	SP3	7.37699	0.833747226924	NC_000001.11:32221584-32236170	1989	1999	+	ACCACACCCGG
MA0746.2	SP3	6.62434	0.833727326507	NC_000001.11:32221584-32236170	1852	1864	+	CACCATGCCCAGC
MA0746.1	SP3	7.20133	0.830287812833	NC_000001.11:32221584-32236170	773	783	-	TCTCCGCCCCT
MA0746.1	SP3	7.13057	0.828894406802	NC_000001.11:32221584-32236170	651	661	-	TCCACATCCAC
MA0746.2	SP3	5.97961	0.825295162998	NC_000001.11:32221584-32236170	463	475	+	ACCCCCACCCCAA
MA0746.1	SP3	6.35239	0.813569297504	NC_000001.11:32221584-32236170	526	536	+	CCCACTTCCCT
MA0746.1	SP3	6.33217	0.813171164055	NC_000001.11:32221584-32236170	481	491	+	CGCCCACCCCG
MA0746.1	SP3	6.31528	0.812838407993	NC_000001.11:32221584-32236170	483	493	+	CCCACCCCGCC
MA0746.1	SP3	6.24972	0.811547321986	NC_000001.11:32221584-32236170	2616	2626	-	ACAGCACCCCC
MA0746.1	SP3	6.09323	0.808465579217	NC_000001.11:32221584-32236170	518	528	+	TAGCCGCCCCC
MA0746.2	SP3	4.65938	0.80802841704	NC_000001.11:32221584-32236170	1988	2000	+	CACCACACCCGGC
MA0746.1	SP3	6.03184	0.807256567091	NC_000001.11:32221584-32236170	2520	2530	-	TCCACACACCA
MA0746.1	SP3	5.8424	0.803525773927	NC_000001.11:32221584-32236170	1607	1617	-	GAGACACCCTC
MA0746.2	SP3	4.31271	0.803494431308	NC_000001.11:32221584-32236170	2599	2611	-	CCCAACTCCCAAC
MA0746.2	SP3	4.31271	0.803494431308	NC_000001.11:32221584-32236170	2606	2618	-	CCCAACTCCCAAC
MA0746.1	SP3	5.82321	0.803147849059	NC_000001.11:32221584-32236170	193	203	-	GCCCCACCACT
MA0746.1	SP3	5.78147	0.802325851906	NC_000001.11:32221584-32236170	1179	1189	-	AACCTACCCCC
MA0746.1	SP3	5.75867	0.801876915289	NC_000001.11:32221584-32236170	741	751	+	GCAACGCCGCT
MA0746.1	SP3	5.69618	0.800646145133	NC_000001.11:32221584-32236170	1210	1220	-	TCCCCACCTTT
MA0746.2	SP3	4.09384	0.800631929757	NC_000001.11:32221584-32236170	2481	2493	-	TGCCCAGCCTCTC
MA0746.1	SP3	5.67638	0.800256350541	NC_000001.11:32221584-32236170	633	643	-	CCCCGACCCCT
