# Supplementary material for: Hsa_circ_0011385 knockdown represses cell proliferation in hepatocellular carcinoma
Source: Cell Death Discov. 2021 Oct 1;7:270. doi: 10.1038/s41420-021-00664-0 (PMC8486831; doi:10.1038/s41420-021-00664-0)
Supplement: Supplementary file 4 — Dataset 2 [file 41420_2021_664_MOESM4_ESM.xls]

#please cite:
#Zhou KR, Liu S, Cai L, et al. ENCORI: The Encyclopedia of RNA Interactomes.
#2.Li JH, et al.starBase v2.0: decoding miRNA-ceRNA, miRNA-ncRNA and protein-RNA interaction networks from large-scale CLIP-Seq data , Nucleic Acids Res. 2014 Jan;42:D92-7.
miRNAid	miRNAname	geneID	geneName	geneType	chromosome	start	end	strand	clipExpNum	degraExpNum	RBP	merClass	miRseq	align	targetSeq
MIMAT0019214	hsa-miR-3173-5p	NM_003757	EIF3I	circRNA	chr1	32688139	32688160	+	7	0	AGO1,AGO1-4	7mer-m8	uuuccucuuuugucCGUCCCGu	|||||||	aagccgauccuacuGCAGGGCc
MIMAT0027499	hsa-miR-6799-3p	NM_003757	EIF3I	circRNA	chr1	32688139	32688160	+	7	0	AGO1,AGO1-4	7mer-m8	gacacccCUGUGGU-ACGUCCCGu	||: |:| ||||||||	#NAME?
MIMAT0000752	hsa-miR-328-3p	NM_003757	EIF3I	circRNA	chr1	32688141	32688162	+	7	0	AGO1,AGO1-4	7mer-m8	ugccuucccgucucUCCCGGUc	|||||||	gccgauccuacugcAGGGCCAu
MIMAT0026616	hsa-miR-579-5p	NM_003757	EIF3I	circRNA	chr1	32688177	32688197	+	12	0	AGO1,AGO1-4,AGO2	8mer	gcagUAGACCGUGUUUGGCGCu	||: |:|: |||||||	gcagAUUAAGUAU-AACCGCGa
MIMAT0004785	hsa-miR-545-5p	NM_003757	EIF3I	circRNA	chr1	32688197	32688218	+	12	0	AGO1,AGO1-4,AGO2	7mer-m8	aguagauuauuuguAAAUGACu	|||||||	aaggagaccuccucUUUACUGu
MIMAT0019798	hsa-miR-4701-5p	NM_003757	EIF3I	circRNA	chr1	32688203	32688224	+	11	0	AGO1,AGO1-4,AGO2	8mer	uuccccauccacacCACCGGUu	|||||||	accuccucuuuacuGUGGCCAa
MIMAT0003255	hsa-miR-588	NM_003757	EIF3I	circRNA	chr1	32688204	32688224	+	11	0	AGO1,AGO1-4,AGO2	8mer	caAGAUUGGGUAACACCGGUu	|| :::| ||||||||	ccUCCUCUUUACUGUGGCCAa
MIMAT0022695	hsa-miR-212-5p	NM_003757	EIF3I	circRNA	chr1	32688205	32688227	+	11	0	AGO1,AGO1-4,AGO2	8mer	ucauucgucaGAUCUCGGUUCCa	||: :|||||||	cuccucuuuaCUGUGGCCAAGGa
MIMAT0003293	hsa-miR-624-5p	NM_003757	EIF3I	circRNA	chr1	32689635	32689654	+	7	0	AGO1-4,AGO2	7mer-m8	acuuguGUUCCAUGACCAUGAu	||| ||| |||||||	#NAME?
MIMAT0007885	hsa-miR-1911-5p	NM_003757	EIF3I	circRNA	chr1	32689635	32689655	+	7	0	AGO1-4,AGO2	7mer-m8	ggguUGUCUG-UAC-CGCCAUGAGu	|: | | ||| :|||||||	#NAME?
MIMAT0004683	hsa-miR-362-3p	NM_003757	EIF3I	circRNA	chr1	32689692	32689712	+	4	0	AGO1-4	7mer-m8	acuuaggaACUUAUCCACACAa	|| :| |||||||	accggagcUGUGU-GGUGUGUg
MIMAT0001629	hsa-miR-329-3p	NM_003757	EIF3I	circRNA	chr1	32689693	32689712	+	4	0	AGO1-4	7mer-m8	uuUCUCCAAUUGGUCCACACAa	:||| | :: |||||||	ccGGAGCU--GUGUGGUGUGUg
MIMAT0005458	hsa-miR-1224-5p	NM_003757	EIF3I	circRNA	chr1	32690014	32690032	+	3	0	AGO1-4,AGO2	7mer-m8	ggUGGAGGGCUCAGGAGUg	||| | |||||||	acACCAAGCAUGUCCUCAc
MIMAT0000084	hsa-miR-27a-3p	NM_003757	EIF3I	circRNA	chr1	32690052	32690072	+	6	1	AGO1-4,AGO2	8mer	cgccuuGAAUCGGUGACACUu	|| | |||||||	ugucguCUCUGGGACUGUGAa
MIMAT0000419	hsa-miR-27b-3p	NM_003757	EIF3I	circRNA	chr1	32690052	32690072	+	6	1	AGO1-4,AGO2	8mer	cgucuuGAAUCGGUGACACUu	|| | |||||||	ugucguCUCUGGGACUGUGAa
MIMAT0019699	hsa-miR-4640-5p	NM_003757	EIF3I	circRNA	chr1	32691772	32691787	+	1	0	AGO2	7mer-m8	ggguggucgacgaggGACCGGGu	|||||||	#NAME?
MIMAT0019845	hsa-miR-4726-5p	NM_003757	EIF3I	circRNA	chr1	32691772	32691787	+	1	0	AGO2	7mer-m8	ggugagguccgaggaGACCGGGa	|||||||	#NAME?
MIMAT0002835	hsa-miR-526b-5p	NM_003757	EIF3I	circRNA	chr1	32691773	32691796	+	3	0	AGO1-4,AGO2	7mer-m8	ugUCUUUCA-CGAAGGGAGUUCUc	|| |: | || ::|||||||	aaAGCAGCUGGCCCUUCUCAAGAc
MIMAT0027571	hsa-miR-6835-3p	NM_003757	EIF3I	circRNA	chr1	32691860	32691885	+	4	0	AGO1,AGO1-4	7mer-m8	gacCCUCUGUC---UUUUCACGAAAa	| |||::| | ||||||||	caaGCAGAUGGGCUACCAGUGCUUUg
MIMAT0000751	hsa-miR-330-3p	NM_003757	EIF3I	circRNA	chr1	32691862	32691886	+	4	0	AGO1,AGO1-4	7mer-m8	agagacGUCCG--GCACACGAAACg	::||| | ||||||||	agcagaUGGGCUACCAGUGCUUUGu
MIMAT0000446	hsa-miR-127-3p	NM_003757	EIF3I	circRNA	chr1	32691891	32691912	+	7	0	AGO1,AGO1-4,AGO2	8mer	ucgguucgaGUCUGCCUAGGCu	| | |||||||	uuuuuugacCUGCGGGAUCCGa
MIMAT0000450	hsa-miR-149-5p	NM_003757	EIF3I	circRNA	chr1	32691896	32691918	+	7	0	AGO1,AGO1-4,AGO2	8mer	cccucACUUCUGUGCCUCGGUCu	|| :|: | |||||||	ugaccUGCGGGAUCCGAGCCAGa
MIMAT0004805	hsa-miR-616-3p	NM_003757	EIF3I	circRNA	chr1	32692020	32692042	+	19	1	AGO1,AGO1-4,AGO2,AGO3	7mer-m8	gacgagUUUGGGAG-GUUACUGa	:| ||||: |||||||	caugaaGAUCCCUUGCAAUGACu
MIMAT0004682	hsa-miR-361-3p	NM_003757	EIF3I	circRNA	chr1	32692059	32692079	+	16	0	AGO1,AGO1-4,AGO2,AGO3	8mer	uuuAGUCUUAGUGUGGACCCCCu	|::|:: || ||||||||	uguUUGGGG--ACCCCUGGGGGa
MIMAT0000095	hsa-miR-96-5p	NM_003757	EIF3I	circRNA	chr1	32692111	32692131	+	3	0	AGO1,AGO1-4	7mer-m8	ucGUUUUUACACGAUCACGGUUu	||| | || |||||||||	cuCAACCA-GU-AUAGUGCCAAg
MIMAT0005796	hsa-miR-1271-5p	NM_003757	EIF3I	circRNA	chr1	32692111	32692131	+	3	0	AGO1,AGO1-4	7mer-m8	acucacgaacgAUCCACGGUUc	|| |||||||	cucaaccaguaUA-GUGCCAAg
MIMAT0000256	hsa-miR-181a-5p	NM_003757	EIF3I	circRNA	chr1	32694101	32694123	+	8	0	AGO1-4,AGO2	7mer-m8	ugaguggCUGUCGCAACUUACAa	|::: :| |||||||	cuggagaGGUGUUGGUGAAUGUu
MIMAT0000257	hsa-miR-181b-5p	NM_003757	EIF3I	circRNA	chr1	32694101	32694123	+	8	0	AGO1-4,AGO2	7mer-m8	uggguggCUGUCGUUACUUACAa	|::: :::|||||||	cuggagaGGUGUUGGUGAAUGUu
MIMAT0002821	hsa-miR-181d-5p	NM_003757	EIF3I	circRNA	chr1	32694101	32694123	+	8	0	AGO1-4,AGO2	7mer-m8	uggguggCUGUUGUUACUUACAa	|::: :::|||||||	cuggagaGGUGUUGGUGAAUGUu
MIMAT0000258	hsa-miR-181c-5p	NM_003757	EIF3I	circRNA	chr1	32694102	32694123	+	8	0	AGO1-4,AGO2	7mer-m8	ugaguggcugucCAACUUACAa	| |||||||	uggagagguguuGGUGAAUGUu
MIMAT0004954	hsa-miR-543	NM_003757	EIF3I	circRNA	chr1	32694104	32694124	+	9	0	AGO1,AGO1-4,AGO2	8mer	uuCUUCACGUGGCGCUUACAAa	||:|||: : |:|||||||	gaGAGGUGU-UGGUGAAUGUUa
MIMAT0016894	hsa-miR-4262	NM_003757	EIF3I	circRNA	chr1	32694106	32694123	+	8	0	AGO1-4,AGO2	7mer-m8	guCCAUCA-GACUUACAg	|||: | |||||||	gaGGUGUUGGUGAAUGUu
MIMAT0017950	hsa-miR-2355-3p	NM_003757	EIF3I	circRNA	chr1	32694180	32694201	+	8	0	AGO1-4,AGO2	7mer-m8	uagagguuugucGUUCCUGUUa	|||||||||	ugugaccgcgucCAAGGACAAc
MIMAT0000428	hsa-miR-135a-5p	NM_003757	EIF3I	circRNA	chr1	32694742	32694765	+	2	0	AGO1-4,AGO2	7mer-m8	aguguaUCCUUA-UUUUUCGGUAu	:| ::| |::|||||||	cugggcGGUGGUCAGGAAGCCAUg
MIMAT0000758	hsa-miR-135b-5p	NM_003757	EIF3I	circRNA	chr1	32694742	32694765	+	2	0	AGO1-4,AGO2	7mer-m8	aguguaUCCUUACU-UUUCGGUAu	:| ::| | :|||||||	cugggcGGUGGUCAGGAAGCCAUg
MIMAT0004687	hsa-miR-371a-5p	NM_003757	EIF3I	circRNA	chr1	32694787	32694805	+	4	0	AGO1,AGO2	7mer-m8	ucacggggGUGUCAAACUCa	|| ||||||||	aggauuggCA-AGUUUGAGg
MIMAT0002858	hsa-miR-520g-3p	NM_003757	EIF3I	circRNA	chr1	32696560	32696581	+	3	0	AGO1,AGO2	7mer-m8	ugugagAUUUCCCUUCGUGAAACa	| ||||| |||||||	gaagagUCAAGGG--UCACUUUGg
MIMAT0002867	hsa-miR-520h	NM_003757	EIF3I	circRNA	chr1	32696562	32696581	+	3	0	AGO1,AGO2	7mer-m8	ugagAUUUCCCUUCGUGAAACa	| ||||| |||||||	agagUCAAGGG--UCACUUUGg
MIMAT0000432	hsa-miR-141-3p	NM_003757	EIF3I	circRNA	chr1	32696578	32696598	+	4	0	AGO1,AGO2	7mer-m8	gguagaaAUGGUCUGUCACAAu	||:|| ||||||||	uuggaccUAUCA-ACAGUGUUg
MIMAT0000682	hsa-miR-200a-3p	NM_003757	EIF3I	circRNA	chr1	32696578	32696598	+	4	0	AGO1,AGO2	7mer-m8	uguagcaAUGGUCUGUCACAAu	||:|| ||||||||	uuggaccUAUCA-ACAGUGUUg
MIMAT0026621	hsa-miR-605-3p	NM_003757	EIF3I	circRNA	chr1	32696581	32696604	+	4	0	AGO1,AGO2	7mer-m8	agauuUAG-AGU-AUCACGGAAGa	||| || |: |||||||	gaccuAUCAACAGUGUUGCCUUCc
MIMAT0005936	hsa-miR-1278	NM_003757	EIF3I	circRNA	chr1	32696754	32696775	+	4	0	AGO1,AGO1-4,AGO2	7mer-m8	uaucuacuauacGUGUCAUGAu	|||||||||	auuacuucgaccCACAGUACUu
MIMAT0004916	hsa-miR-888-5p	NM_003757	EIF3I	circRNA	chr1	32696761	32696787	+	4	0	AGO1,AGO1-4,AGO2	7mer-m8	acUGACUGUC--GAA----AAACUCAu	|| |||| ||| |||||||	cgACCCACAGUACUUCGAAUUUGAGUu
MIMAT0004687	hsa-miR-371a-5p	NM_003757	EIF3I	circRNA	chr1	32696773	32696792	+	2	0	AGO1-4,AGO2	7mer-m8	ucacgggggugUCAAACUCa	||||||||	cuucgaauuugAGUUUGAGg
MIMAT0022287	hsa-miR-5586-5p	NM_003757	EIF3I	circRNA	chr1	32696787	32696808	+	1	0	AGO1-4	7mer-m8	cguauaucAUUGUUCGACCUAu	||| |||||||||	uugaggcuUAAGAAGCUGGAUc
MIMAT0003885	hsa-miR-454-3p	NM_003757	EIF3I	circRNA	chr1	32697036	32697060	+	2	2	AGO2	7mer-m8	uggGAUAUUCGU-UA-UAACGUGAu	||: :| || :| ||||||||	gagCUGAGAUCACGUCAUUGCACUc
MIMAT0000688	hsa-miR-301a-3p	NM_003757	EIF3I	circRNA	chr1	32697038	32697060	+	2	2	AGO2	7mer-m8	cgaaaCUGUUAUGAUAACGUGAc	||: | :: ||||||||	gcugaGAUCACGUCAUUGCACUc
MIMAT0004958	hsa-miR-301b-3p	NM_003757	EIF3I	circRNA	chr1	32697038	32697060	+	2	1	AGO2	7mer-m8	cgaaaCUGUUAUAGUAACGUGAc	||: | :||||||||||	gcugaGAUCACGUCAUUGCACUc
MIMAT0000425	hsa-miR-130a-3p	NM_003757	EIF3I	circRNA	chr1	32697039	32697060	+	2	2	AGO2	7mer-m8	uacgggaaaauuGUAACGUGAc	|||||||||	cugagaucacguCAUUGCACUc
MIMAT0000691	hsa-miR-130b-3p	NM_003757	EIF3I	circRNA	chr1	32697039	32697060	+	2	1	AGO2	7mer-m8	uacgggaaaGUAGUAACGUGAc	|:||||||||||	cugagaucaCGUCAUUGCACUc
MIMAT0018088	hsa-miR-3666	NM_003757	EIF3I	circRNA	chr1	32697039	32697060	+	2	2	AGO2	7mer-m8	agccgUAGAUGUG--AACGUGAc	||| ||:: |||||||	cugagAUC-ACGUCAUUGCACUc
MIMAT0016844	hsa-miR-4295	NM_003757	EIF3I	circRNA	chr1	32697043	32697060	+	2	2	AGO2	7mer-m8	uuccuuuuGUAACGUGAc	|||||||||	gaucacguCAUUGCACUc
MIMAT0000080	hsa-miR-24-3p	NM_003757	EIF3I	circRNA	chr1	32697051	32697072	+	3	2	AGO2	8mer	gacaaggacgacuuGACUCGGu	|||||||	cauugcacuccaucCUGAGCCa
MIMAT0005924	hsa-miR-1270	NM_003757	EIF3I	circRNA	chr1	32697101	32697123	+	4	0	AGO1-4,AGO2	8mer	ugugucgagaagguaUAGAGGUc	|||||||	aaaagaagaagguggAUCUCCAa
MIMAT0003289	hsa-miR-620	NM_003757	EIF3I	circRNA	chr1	32697104	32697123	+	4	0	AGO1-4,AGO2	8mer	uaaagaUAUAGAUAGAGGUa	| :| |||||||	agaagaAGGUGGAUCUCCAa
MIMAT0004985	hsa-miR-942-5p	NM_003757	EIF3I	circRNA	chr1	32697117	32697138	+	4	0	AGO1-4,AGO2	8mer	guguaccGGUUUUGUCUCUUCu	|||:: ||||||||	ucuccaaCCAGGCCAGAGAAGa
MIMAT0003245	hsa-miR-580-3p	NM_003757	EIF3I	circRNA	chr1	32697124	32697145	+	4	0	AGO1-4,AGO2	7mer-m8	ggauuacuaaguagUAAGAGUu	|||||||	ccaggccagagaagAUUCUCAc
MIMAT0019761	hsa-miR-4677-3p	NM_003757	EIF3I	circRNA	chr1	32697127	32697148	+	4	0	AGO1-4,AGO2	8mer	ucaucaagaaaccAGAGUGUCu	||||||||	ggccagagaagauUCUCACAGa
MIMAT0004793	hsa-miR-556-3p	NM_003757	EIF3I	circRNA	chr1	32697168	32697187	+	3	0	AGO1-4,AGO2	8mer	uuUCUACUCGAUUACCAUUAUa	| || :|:| ||||||||	auAAAUUGGUU--UGGUAAUAa
