# Supplementary material for: Hsa_circ_0011385 knockdown represses cell proliferation in hepatocellular carcinoma
Source: Cell Death Discov. 2021 Oct 1;7:270. doi: 10.1038/s41420-021-00664-0 (PMC8486831; doi:10.1038/s41420-021-00664-0)
Supplement: Supplementary file 5 — Dataset 3 [file 41420_2021_664_MOESM5_ESM.xls]

#please cite:
#Zhou KR, Liu S, Cai L, et al. ENCORI: The Encyclopedia of RNA Interactomes.
#2.Li JH, et al.starBase v2.0: decoding miRNA-ceRNA, miRNA-ncRNA and protein-RNA interaction networks from large-scale CLIP-Seq data , Nucleic Acids Res. 2014 Jan;42:D92-7.
miRNAid	miRNAname	geneID	geneName	geneType	chromosome	start	end	strand	clipExpNum	degraExpNum	RBP	merClass	miRseq	align	targetSeq
MIMAT0004682	hsa-miR-361-3p	NM_152486	SAMD11	circRNA	chr1	877581	877605	+	1	0	AGO1-4	7mer-m8	uuuAGUCUUAGUG--UGGACCCCCu	||||: | | ||||||||	aucUCAGGCCCCCCUUCCUGGGGGu
MIMAT0004682	hsa-miR-361-3p	NM_005101	ISG15	circRNA	chr1	949756	949776	+	3	0	AGO1-4,AGO2	8mer	uuUAGUCUUAGUGUGGACCCCCu	| ||| || |: |||||||	ggACCAG-CUCCCG-CUGGGGGa
MIMAT0004682	hsa-miR-361-3p	NM_016547	SDF4	circRNA	chr1	1164091	1164113	-	6	0	AGO1-4,AGO2	7mer-m8	uuuagucuuAGUGUGGACCCCCu	| :| ||||||||	ugcugccucUGGCUCCUGGGGGc
MIMAT0004682	hsa-miR-361-3p	NM_001029885	GLTPD1	circRNA	chr1	1263731	1263758	+	1	0	AGO1	7mer-m8	uuuAGUCUUA--GUGUG---GACCCCCu	|||| :| || :| |||||||	cccUCAGCGUGCCAGGCAGACUGGGGGc
MIMAT0004682	hsa-miR-361-3p	NM_030937	CCNL2	circRNA	chr1	1325659	1325681	-	2	0	AGO1-4,AGO2	7mer-m8	uuuagucuuaguGUGGACCCCCu	::||||||||	cccggggccuguUGCCUGGGGGc
MIMAT0004682	hsa-miR-361-3p	hsa_circ_0000003	hsa_circ_002058	circRNA	chr1	1459393	1459415	+	1	0	AGO1-4	7mer-m8	uuuagucuuagUGUGGACCCCCu	::::|||||||	ccugccugcagGUGUCUGGGGGg
MIMAT0004682	hsa-miR-361-3p	hsa_circ_0000004	hsa_circ_002098	circRNA	chr1	1459393	1459415	+	1	0	AGO1-4	7mer-m8	uuuagucuuagUGUGGACCCCCu	::::|||||||	ccugccugcagGUGUCUGGGGGg
MIMAT0004682	hsa-miR-361-3p	NM_014188	SSU72	circRNA	chr1	1479277	1479300	-	2	3	AGO1-4,AGO2	7mer-m8	uuuagUCUUAGUGU-GGACCCCCu	||:| || ||||||||	ccacgAGGAGGCCACCCUGGGGGc
MIMAT0004682	hsa-miR-361-3p	NM_001110781	SLC35E2B	circRNA	chr1	1593668	1593690	-	1	0	AGO1-4	7mer-m8	uuuagucuuaGUGUGGACCCCCu	| | |||||||	uauguacgugCCCUGCUGGGGGc
MIMAT0004682	hsa-miR-361-3p	hsa_circ_0000005	hsa_circ_002136	circRNA	chr1	1593668	1593690	-	1	0	AGO1-4	7mer-m8	uuuagucuuaGUGUGGACCCCCu	| | |||||||	uauguacgugCCCUGCUGGGGGc
MIMAT0004682	hsa-miR-361-3p	NM_001110781	SLC35E2B	circRNA	chr1	1596938	1596961	-	9	0	AGO1-4,AGO2	7mer-m8	uuuAGUCUUAGUGUG-GACCCCCu	| ||: || ||: |||||||	cucUGAGGCUCCCAUGCUGGGGGu
MIMAT0004682	hsa-miR-361-3p	hsa_circ_0000005	hsa_circ_002136	circRNA	chr1	1596938	1596961	-	9	0	AGO1-4,AGO2	7mer-m8	uuuAGUCUUAGUGUG-GACCCCCu	| ||: || ||: |||||||	cucUGAGGCUCCCAUGCUGGGGGu
MIMAT0004682	hsa-miR-361-3p	NM_001110781	SLC35E2B	circRNA	chr1	1615615	1615638	-	1	0	AGO1-4	7mer-m8	uuUAGUCUUAGUG-UGGACCCCCu	| | || || : |||||||	agAGCCAAAGGACGGGCUGGGGGc
MIMAT0004682	hsa-miR-361-3p	hsa_circ_0000005	hsa_circ_002136	circRNA	chr1	1615615	1615638	-	1	0	AGO1-4	7mer-m8	uuUAGUCUUAGUG-UGGACCCCCu	| | || || : |||||||	agAGCCAAAGGACGGGCUGGGGGc
MIMAT0004682	hsa-miR-361-3p	NM_001198994	NADK	circRNA	chr1	1687734	1687755	-	3	0	AGO1-4,AGO2	7mer-m8	uuuAGUCUUAGUGUGGACCCCCu	||| ||| ::||||||||	acuUCAUCAUC-UGCCUGGGGGg
MIMAT0004682	hsa-miR-361-3p	NM_182533	C1orf86	circRNA	chr1	2125537	2125559	-	1	0	AGO1-4	7mer-m8	uuuagucUUAGUGUGGACCCCCu	::|: | ||||||||	cgccccuGGUUUCUCCUGGGGGg
MIMAT0004682	hsa-miR-361-3p	NM_182752	TPRG1L	circRNA	chr1	3545225	3545248	+	3	0	AGO1-4	8mer	uuuagUCU-UAGUGUGGACCCCCu	:|| :| : : |||||||	ccaagGGAUGUGGGGGCUGGGGGa
MIMAT0004682	hsa-miR-361-3p	NM_012405	ICMT	circRNA	chr1	6281726	6281750	-	5	0	AGO1,AGO2,AGO3	8mer	uuuagucUUAGUG--UGGACCCCCu	| |:|| |||||||||	ucuguucAUUUACCAACCUGGGGGa
MIMAT0004682	hsa-miR-361-3p	NM_207370	GPR153	circRNA	chr1	6307753	6307774	-	2	0	AGO1-4,AGO2	7mer-m8	uuuagucuuAGUGUGGACCCCCu	|| ||:|||||||	agugucuccUC-CAUCUGGGGGg
MIMAT0004682	hsa-miR-361-3p	NM_207370	GPR153	circRNA	chr1	6307910	6307932	-	1	0	AGO1-4	7mer-m8	uuuagucuuagUGUGGACCCCCu	::| |||||||	cuggcugugggGUAACUGGGGGu
MIMAT0004682	hsa-miR-361-3p	NM_001201483	ENO1	circRNA	chr1	8927279	8927302	-	26	0	AGO1,AGO1-4,AGO2	7mer-m8	uuuaguCUUAGUGU-GGACCCCCu	||| || :|||||||	uggugcGAACGCCAUUCUGGGGGu
MIMAT0004682	hsa-miR-361-3p	NM_001428	ENO1	circRNA	chr1	8927279	8927302	-	26	0	AGO1,AGO1-4,AGO2	7mer-m8	uuuaguCUUAGUGU-GGACCCCCu	||| || :|||||||	uggugcGAACGCCAUUCUGGGGGu
MIMAT0004682	hsa-miR-361-3p	NM_001201483	ENO1	circRNA	chr1	8930711	8930733	-	3	0	AGO1-4,AGO2	7mer-m8	uuuagucuuaguguGGACCCCCu	:|||||||	gaaaguccuccgauUCUGGGGGg
MIMAT0004682	hsa-miR-361-3p	NM_004285	H6PD	circRNA	chr1	9325298	9325322	+	1	0	AGO1-4	8mer	uuUAGU--CUUAGUGUGGACCCCCu	|||| ||| : ||||||||	uaAUCAGGGAAGGUUUCCUGGGGGa
MIMAT0004682	hsa-miR-361-3p	NM_025106	SPSB1	circRNA	chr1	9427556	9427579	+	1	0	AGO1-4	8mer	uuuagUCUUAGU-GUGGACCCCCu	:||: | |:||||||||	ccuggGGAGGGAGCGCCUGGGGGa
MIMAT0004682	hsa-miR-361-3p	NM_001130924	TMEM201	circRNA	chr1	9673599	9673621	+	1	0	AGO2	8mer	uuUAGUCUUAGUGUGGACCCCCu	| | ||| | ||||||||	uaAGCUGAAGGCCCCCUGGGGGa
MIMAT0004682	hsa-miR-361-3p	NM_001001998	EXOSC10	circRNA	chr1	11158169	11158191	-	1	0	AGO1	7mer-m8	uuUAGUCUUAGUGUGGACCCCCu	:||| | :||:|||||||	caGUCACCAAGGCAUCUGGGGGc
MIMAT0004682	hsa-miR-361-3p	NM_013319	UBIAD1	circRNA	chr1	11333589	11333614	+	3	0	AGO2	8mer	uuuaGUCUUAGUGU---GGACCCCCu	|:| || || ||||||||	auggCGGCCUCUCAGGUCCUGGGGGa
MIMAT0004682	hsa-miR-361-3p	NM_000302	PLOD1	circRNA	chr1	12024268	12024290	+	4	0	AGO1-4	7mer-m8	uuuagucuuagUGUGGACCCCCu	|| :|||||||	gcuguggucgaACUUCUGGGGGg
MIMAT0004682	hsa-miR-361-3p	NM_014874	MFN2	circRNA	chr1	12049346	12049368	+	6	0	AGO1-4,AGO2	7mer-m8	uuuagucuuagUGUGGACCCCCu	:|| |||||||	ggcauuuuugaGCAGCUGGGGGc
MIMAT0004682	hsa-miR-361-3p	NM_015378	VPS13D	circRNA	chr1	12313835	12313861	+	10	0	AGO1-4,AGO2	8mer	uuUAGUCUUAGUGUG----GACCCCCu	|| :||::||| |||||||	ggAUGUCGAUUGCACUUUACUGGGGGa
MIMAT0004682	hsa-miR-361-3p	NM_004753	DHRS3	circRNA	chr1	12658013	12658035	-	1	0	AGO2	8mer	uuuagucuuaguGUGGACCCCCu	::||||||||	uguguuuccugcUGCCUGGGGGa
MIMAT0004682	hsa-miR-361-3p	NM_015164	PLEKHM2	circRNA	chr1	16060642	16060662	+	1	0	AGO2	7mer-m8	uuUAGUCUUAGUGUGGACCCCCu	| ::||: : |: |||||||	cgAAUGGAGGU-CG-CUGGGGGc
MIMAT0004682	hsa-miR-361-3p	NM_015001	SPEN	circRNA	chr1	16174370	16174393	+	3	0	AGO1,AGO2	8mer	uuuagUCUUAGU-GUGGACCCCCu	|||:||| |||||||||	gcccgAGAGUCAGAACCUGGGGGa
MIMAT0004682	hsa-miR-361-3p	NM_015001	SPEN	circRNA	chr1	16200641	16200664	+	9	0	AGO1,AGO2,AGO3	7mer-m8	uuuAG-UCUUAGUGUGGACCCCCu	|| |||| | ::|||||||	aucUCAAGAAAGAAGUCUGGGGGu
MIMAT0004682	hsa-miR-361-3p	NM_015001	SPEN	circRNA	chr1	16260177	16260199	+	3	0	AGO1-4	7mer-m8	uuuagucuUAGUGUGGACCCCCu	:||:| :|||||||	caccuccuGUCGCCUCUGGGGGg
MIMAT0004682	hsa-miR-361-3p	NM_014424	HSPB7	circRNA	chr1	16340852	16340874	-	4	0	AGO1-4	8mer	uuuagucuuAGUGUGGACCCCCu	|: || |||||||	ccccacgucUUCCAGCUGGGGGa
MIMAT0004682	hsa-miR-361-3p	NM_001114600	C1orf144	circRNA	chr1	16724164	16724186	+	10	0	AGO1,AGO1-4,AGO2	7mer-m8	uuUAGUCUUAGUGUGGACCCCCu	|| | | : | |||||||	cuAUAACCAAAGGAGCUGGGGGg
MIMAT0004682	hsa-miR-361-3p	NM_001114600	C1orf144	circRNA	chr1	16724329	16724351	+	7	0	AGO1,AGO1-4,AGO2	7mer-m8	uuuagucuuaGUGUGGACCCCCu	| ||:|||||||	ccugcucugcCCCAUCUGGGGGu
MIMAT0004682	hsa-miR-361-3p	NM_017940	NBPF1	circRNA	chr1	16934176	16934186	-	2	0	AGO1-4,AGO2	8mer	uuuagucuuaguguGGACCCCCu	||||||||	#NAME?
MIMAT0004682	hsa-miR-361-3p	NM_014675	CROCC	circRNA	chr1	17240688	17240710	+	1	0	AGO2	7mer-m8	uuuagucuuaGUGUGGACCCCCu	|:|:||||||||	gaggaggccgCGCGCCUGGGGGc
MIMAT0004682	hsa-miR-361-3p	NM_001204088	C1orf151-NBL1	circRNA	chr1	19983927	19983950	+	1	0	AGO1-4	8mer	uuuagucuUAGUGUG-GACCCCCu	||:: :: |||||||	gcugagccAUUGAGUGCUGGGGGa
MIMAT0004682	hsa-miR-361-3p	NM_001204088	C1orf151-NBL1	circRNA	chr1	19983969	19983993	+	1	0	AGO1-4	7mer-m8	uuUAGUCUUAGU--GUGGACCCCCu	|||:|: | | : ||||||||	gaAUCGGGCUAAGGUCCCUGGGGGu
MIMAT0004682	hsa-miR-361-3p	NM_001204088	C1orf151-NBL1	circRNA	chr1	19984706	19984728	+	6	0	AGO2	7mer-m8	uuuagucuuagugUGGACCCCCu	|||||||||	cuagaagguggggACCUGGGGGg
MIMAT0004682	hsa-miR-361-3p	NM_001113347	ECE1	circRNA	chr1	21551783	21551807	-	3	0	AGO1-4	8mer	uuUAGUCU-UAGUGU-GGACCCCCu	| |:|: : |||| ||||||||	ugAACGGGCGGCACACCCUGGGGGa
MIMAT0004682	hsa-miR-361-3p	hsa_circ_0000027	hsa_circ_000560	circRNA	chr1	21551783	21551807	-	3	0	AGO1-4	8mer	uuUAGUCU-UAGUGU-GGACCCCCu	| |:|: : |||| ||||||||	ugAACGGGCGGCACACCCUGGGGGa
MIMAT0004682	hsa-miR-361-3p	NM_001113347	ECE1	circRNA	chr1	21599243	21599264	-	2	0	AGO1-4	8mer	uuuagucUUAGUGUGGACCCCCu	| ||||: |||||||	gauggccACUCACG-CUGGGGGa
MIMAT0004682	hsa-miR-361-3p	NM_001113348	ECE1	circRNA	chr1	21599243	21599264	-	2	0	AGO1-4	8mer	uuuagucUUAGUGUGGACCCCCu	| ||||: |||||||	gauggccACUCACG-CUGGGGGa
MIMAT0004682	hsa-miR-361-3p	NM_005529	HSPG2	circRNA	chr1	22155398	22155419	-	3	0	AGO1-4	7mer-m8	uuuagucuuAGUGUGGACCCCCu	|| :|||||||||	acacccugcUC-UACCUGGGGGg
MIMAT0004682	hsa-miR-361-3p	NM_005529	HSPG2	circRNA	chr1	22202726	22202751	-	2	0	AGO1-4	8mer	uuuagucuuAGUGU---GGACCCCCu	||||: ||||||||	agccucccuUCACGCUUCCUGGGGGa
MIMAT0004682	hsa-miR-361-3p	NM_001039802	CDC42	circRNA	chr1	22419072	22419093	+	9	0	AGO1,AGO1-4,AGO2	7mer-m8	uuuAGUCUUAGUGUGGACCCCCu	||| | | | |||||||	gcuUCAUUAAGA-AGCUGGGGGu
MIMAT0004682	hsa-miR-361-3p	NM_017707	ASAP3	circRNA	chr1	23756009	23756030	-	1	0	AGO1-4	7mer-m8	uuuagucuUAGUGUGGACCCCCu	:||| ::|||||||	uuucccccGUCA-GUCUGGGGGc
MIMAT0004682	hsa-miR-361-3p	NM_017707	ASAP3	circRNA	chr1	23763725	23763747	-	1	0	AGO1-4	7mer-m8	uuuagucuuaguguGGACCCCCu	||||||||	cgcuggcccgggguCCUGGGGGu
MIMAT0004682	hsa-miR-361-3p	NM_007260	LYPLA2	circRNA	chr1	24121338	24121360	+	2	0	AGO1-4	7mer-m8	uuuagucuuagUGUGGACCCCCu	:| :|||||||	uuuucccacagGCCUCUGGGGGc
MIMAT0004682	hsa-miR-361-3p	NM_007260	LYPLA2	circRNA	chr1	24121780	24121801	+	1	6	AGO1-4	7mer-m8	uuuagucuuaGUGUGGACCCCCu	|||| |||||||	gcuguuucccCACA-CUGGGGGg
MIMAT0004682	hsa-miR-361-3p	NM_000191	HMGCL	circRNA	chr1	24134764	24134785	-	5	0	AGO1-4,AGO2,AGO3	8mer	uuuaGUCUUAGUGUGGACCCCCu	|: :||| | ||||||||	gcuaCGAGAUCUC-CCUGGGGGa
MIMAT0004682	hsa-miR-361-3p	NM_014313	TMEM50A	circRNA	chr1	25667005	25667029	+	10	0	AGO1-4,AGO2	7mer-m8	uuuAGUCUUA-GU-GUGGACCCCCu	||||||| || :: |||||||	ugcUCAGAAUGCAUUGACUGGGGGg
MIMAT0004682	hsa-miR-361-3p	hsa_circ_0000032	hsa_circ_000567	circRNA	chr1	25667005	25667029	+	10	0	AGO1-4,AGO2	7mer-m8	uuuAGUCUUA-GU-GUGGACCCCCu	||||||| || :: |||||||	ugcUCAGAAUGCAUUGACUGGGGGg
MIMAT0004682	hsa-miR-361-3p	NM_024887	DHDDS	circRNA	chr1	26774103	26774126	+	3	0	AGO1-4,AGO2	7mer-m8	uuUAGUCUUAGUG-UGGACCCCCu	:| |||: |: :||||||||	cuGUGAGAGAGAUGGCCUGGGGGg
MIMAT0004682	hsa-miR-361-3p	hsa_circ_0000034	hsa_circ_001787	circRNA	chr1	26774103	26774126	+	3	0	AGO1-4,AGO2	7mer-m8	uuUAGUCUUAGUG-UGGACCCCCu	:| |||: |: :||||||||	cuGUGAGAGAGAUGGCCUGGGGGg
MIMAT0004682	hsa-miR-361-3p	NM_006990	WASF2	circRNA	chr1	27731785	27731806	-	4	0	AGO1-4	8mer	uuuagUCUUAGUGUGGACCCCCu	||:| || :||||||||	uccaaAGGAGCA-GCCUGGGGGa
MIMAT0004682	hsa-miR-361-3p	NM_006990	WASF2	circRNA	chr1	27732411	27732433	-	5	0	AGO1-4	7mer-m8	uuUAGUCUUAGUGUGGACCCCCu	|||: :: | : |||||||	ccAUCGUGGAAAGGGCUGGGGGc
MIMAT0004682	hsa-miR-361-3p	NM_006990	WASF2	circRNA	chr1	27733312	27733333	-	3	0	AGO1-4,AGO2	7mer-m8	uuuaGUCUUAGUGUGGACCCCCu	||| | | ::||||||||	augcCAGUA-CCUGCCUGGGGGu
MIMAT0004682	hsa-miR-361-3p	NM_006990	WASF2	circRNA	chr1	27733479	27733504	-	3	0	AGO1-4,AGO2	8mer	uuuAGUCUUAGU--GUG-GACCCCCu	|::|:| || | | |||||||	gccUUGGGACCAGCCUCUCUGGGGGa
MIMAT0004682	hsa-miR-361-3p	NM_006990	WASF2	circRNA	chr1	27816621	27816643	-	1	0	AGO1-4	7mer-m8	uuuagucUUAGUGUGGACCCCCu	:| |:|: |||||||	gcagggcGAGCGCGGCUGGGGGc
MIMAT0004682	hsa-miR-361-3p	NM_001166006	EPB41	circRNA	chr1	29422896	29422918	+	1	0	AGO1-4	8mer	uuuagUCUUAGUGUGGACCCCCu	|||: | || |||||||	ugccaAGAGGCCCAACUGGGGGa
MIMAT0004682	hsa-miR-361-3p	NM_001199037	SERINC2	circRNA	chr1	31896627	31896649	+	2	0	AGO1-4	7mer-m8	uuuagucuuaguguGGACCCCCu	||||||||	acguucuuccucuuCCUGGGGGu
MIMAT0004682	hsa-miR-361-3p	NM_001199038	SERINC2	circRNA	chr1	31896627	31896649	+	2	0	AGO1-4	7mer-m8	uuuagucuuaguguGGACCCCCu	||||||||	acguucuuccucuuCCUGGGGGu
MIMAT0004682	hsa-miR-361-3p	NM_001199039	SERINC2	circRNA	chr1	31896627	31896649	+	2	0	AGO1-4	7mer-m8	uuuagucuuaguguGGACCCCCu	||||||||	acguucuuccucuuCCUGGGGGu
MIMAT0004682	hsa-miR-361-3p	NM_178865	SERINC2	circRNA	chr1	31896627	31896649	+	2	0	AGO1-4	7mer-m8	uuuagucuuaguguGGACCCCCu	||||||||	acguucuuccucuuCCUGGGGGu
MIMAT0004682	hsa-miR-361-3p	NM_080391	PTP4A2	circRNA	chr1	32403711	32403734	-	4	0	AGO1-4,AGO2	7mer-m8	uuUAGU-CUUAGUGUGGACCCCCu	:||: | : |: : |||||||	guGUCGCGCGCCGAGGCUGGGGGg
MIMAT0004682	hsa-miR-361-3p	NM_012316	KPNA6	circRNA	chr1	32640997	32641020	+	7	0	AGO1,AGO1-4,AGO2	7mer-m8	uuuagucuuaGUG-UGGACCCCCu	||: :||||||||	uuauauacgcCAUGGCCUGGGGGg
MIMAT0004682	hsa-miR-361-3p	NM_175852	TXLNA	circRNA	chr1	32663693	32663715	+	5	0	AGO1,AGO1-4,AGO2	8mer	uuuagucuuaguguGGACCCCCu	||||||||	cuccucuugcccuuCCUGGGGGa
MIMAT0004682	hsa-miR-361-3p	NM_001160042	IQCC	circRNA	chr1	32674220	32674241	+	1	0	AGO1-4	8mer	uuuAGUCUUAGUGUGGACCCCCu	| ||:| : :|||||||||	ggcUAAGGAGU-UACCUGGGGGa
MIMAT0004682	hsa-miR-361-3p	NM_003757	EIF3I	circRNA	chr1	32692059	32692079	+	16	0	AGO1,AGO1-4,AGO2,AGO3	8mer	uuuAGUCUUAGUGUGGACCCCCu	|::|:: || ||||||||	uguUUGGGG--ACCCCUGGGGGa
MIMAT0004682	hsa-miR-361-3p	NM_004964	HDAC1	circRNA	chr1	32792577	32792598	+	1	0	AGO1-4	7mer-m8	uuuaguCUUAGUGUGGACCCCCu	||||:: : |||||||	cgcuguGAAUUG-GGCUGGGGGc
MIMAT0004682	hsa-miR-361-3p	NM_003680	YARS	circRNA	chr1	33241045	33241067	-	5	0	AGO1,AGO1-4,AGO2	7mer-m8	uuuAGUCUUAG-UGUGGACCCCCu	| ||: |: :|| |||||||	cucUGAGGCUUGGCA-CUGGGGGc
MIMAT0004682	hsa-miR-361-3p	NM_003680	YARS	circRNA	chr1	33276645	33276658	-	2	0	AGO1,AGO1-4	8mer	uuuagucuuaguguGGACCCCCu	:|||||||	#NAME?
MIMAT0004682	hsa-miR-361-3p	NM_022753	S100PBP	circRNA	chr1	33323963	33323987	+	2	0	AGO1-4	8mer	uuUAGUCUUAG-UG--UGGACCCCCu	||:| |||| :: : |||||||	uaAUUA-AAUCUGUUGGACUGGGGGa
MIMAT0004682	hsa-miR-361-3p	NM_012199	EIF2C1	circRNA	chr1	36359314	36359337	+	2	0	AGO1,AGO1-4	7mer-m8	uuuagucuUAGUGUG-GACCCCCu	| ||| | |||||||	gggcuacuACCACCCGCUGGGGGg
MIMAT0004682	hsa-miR-361-3p	NM_032017	STK40	circRNA	chr1	36805683	36805705	-	2	0	AGO2	8mer	uuuagucuuagugugGACCCCCu	|||||||	ucuugugcuguggggCUGGGGGa
MIMAT0004682	hsa-miR-361-3p	hsa_circ_0000054	hsa_circ_001377	circRNA	chr1	36921871	36921893	-	2	0	AGO1-4,AGO2	7mer-m8	uuuAGUCUUAGUGUG-GACCCCCu	| |||| |:|: |||||||	cuuUGAGAA-GAUAUGCUGGGGGc
MIMAT0004682	hsa-miR-361-3p	NM_012090	MACF1	circRNA	chr1	39748931	39748950	+	3	0	AGO1-4	7mer-m8	uuuaGUCUUAGUGUGGACCCCCu	||||| | | |||||||	guggCAGAA--AGA-CUGGGGGu
MIMAT0004682	hsa-miR-361-3p	NM_022733	SMAP2	circRNA	chr1	40872456	40872483	+	4	0	AGO1,AGO1-4,AGO2	7mer-m8	uuuaGUCUUA-GUG----UGGACCCCCu	::|||| ||| |:|||||||	gugcUGGAAUCCACAGGAAUCUGGGGGu
MIMAT0004682	hsa-miR-361-3p	NM_001142588	NFYC	circRNA	chr1	41236630	41236652	+	24	0	AGO1,AGO1-4,AGO2,AGO3	7mer-m8	uuuagucuuaGUGUGGACCCCCu	||::||||||||	cacuacacccCAUGCCUGGGGGc
MIMAT0004682	hsa-miR-361-3p	NM_001172218	SCMH1	circRNA	chr1	41652546	41652570	-	1	0	AGO2	7mer-m8	uuuagucuuAGUGU--GGACCCCCu	||| | :|||||||	uuuauauccUCAAAGUUCUGGGGGc
MIMAT0004682	hsa-miR-361-3p	NM_024664	PPCS	circRNA	chr1	42922988	42923012	+	1	0	AGO1-4	7mer-m8	uuuagUCUUAGU--GUGGACCCCCu	||| || ||:|||||||	acacaAGAUCCAGUCAUCUGGGGGc
MIMAT0004682	hsa-miR-361-3p	NM_005424	TIE1	circRNA	chr1	43783307	43783331	+	1	0	AGO1-4	7mer-m8	uuUAGUCUUAGU--GUGGACCCCCu	| || |||| | ||||||||	ccAACAUCAUCAACCUCCUGGGGGc
MIMAT0004682	hsa-miR-361-3p	NM_022821	ELOVL1	circRNA	chr1	43829343	43829365	-	4	2	AGO1-4,AGO2	7mer-m8	uuuagucuuaGUGUGGACCCCCu	|| | |||||||	ucugccacucCAGAGCUGGGGGc
MIMAT0004682	hsa-miR-361-3p	NM_014663	KDM4A	circRNA	chr1	44170573	44170596	+	3	0	AGO2	7mer-m8	uuuAGUC-UUAGUGUGGACCCCCu	| || || :| ||||||||	agcUGAGUAAGGGCUCCUGGGGGu
MIMAT0004682	hsa-miR-361-3p	NM_003780	B4GALT2	circRNA	chr1	44446831	44446852	+	1	0	AGO2	7mer-m8	uuUAGUCUUAGUGUGGACCCCCu	|| || | || |||||||	ggAUGAGCA-GACUGCUGGGGGg
MIMAT0004682	hsa-miR-361-3p	NM_201649	SLC6A9	circRNA	chr1	44462769	44462792	-	4	0	AGO1-4,AGO2	8mer	uuuaGUCUUA-GUGUGGACCCCCu	|||:|| | : |||||||	ggggCAGGAUGAAGGGCUGGGGGa
MIMAT0004682	hsa-miR-361-3p	NM_201649	SLC6A9	circRNA	chr1	44463008	44463030	-	10	0	AGO1,AGO1-4,AGO2	7mer-m8	uuuaGUCUUAGUGUGGACCCCCu	|| :|| :|| |||||||	augcCAAGAUAGCAGCUGGGGGg
MIMAT0004682	hsa-miR-361-3p	NM_201649	SLC6A9	circRNA	chr1	44475663	44475683	-	2	0	AGO2	7mer-m8	uuuaGUCUUAGUGUGGACCCCCu	|||:: :::||||||||	aagcCAGGG--GUGCCUGGGGGu
MIMAT0004682	hsa-miR-361-3p	NM_003629	PIK3R3	circRNA	chr1	46546324	46546346	-	1	0	AGO1-4	7mer-m8	uuUA-GUCUUAGUGUGGACCCCCu	|| |||||| ::| |||||||	ggAUGCAGAAUGGUA-CUGGGGGg
MIMAT0004682	hsa-miR-361-3p	NM_001004339	ZYG11A	circRNA	chr1	53323278	53323298	+	1	0	AGO2	7mer-m8	uuUAGUCUUAGUGUGGACCCCCu	||::|| :|: :|||||||	ucAUUGGA--UAUUUCUGGGGGc
MIMAT0004682	hsa-miR-361-3p	NM_004631	LRP8	circRNA	chr1	53728211	53728230	-	2	0	AGO1-4,AGO2	7mer-m8	uuUAGUCUUAGUGUGGACCCCCu	||::| || :: |||||||	guAUUGG--UC-UGACUGGGGGg
MIMAT0004682	hsa-miR-361-3p	NM_014762	DHCR24	circRNA	chr1	55316152	55316179	-	1	0	AGO1-4	7mer-m8	uuUAGUCUUAG-----UGUGGACCCCCu	| |||::|| | : |||||||	uuAGCAGGGUCUUGUGAGGGCUGGGGGc
MIMAT0004682	hsa-miR-361-3p	NM_032027	TM2D1	circRNA	chr1	62190690	62190717	-	3	0	AGO1-4,AGO2	7mer-m8	uuuAGUC-UUAGUGU----GGACCCCCu	|||| | :||| ||||||||	gucUCAGUCACUACAGGACCCUGGGGGg
MIMAT0004682	hsa-miR-361-3p	NM_017526	LEPROT	circRNA	chr1	65898691	65898715	+	3	0	AGO1-4,AGO2	8mer	uuUAGUCUUAGUGU--GGACCCCCu	||| ||| ||| |||||||	ucAUCUGAAAGACAAUGCUGGGGGa
MIMAT0004682	hsa-miR-361-3p	NM_005482	PIGK	circRNA	chr1	77558140	77558161	-	2	0	AGO1,AGO1-4	7mer-m8	uuUAGUCUUAGUGUGGACCCCCu	| ::| ||| | ||||||||	agACUGGCAUC-CUCCUGGGGGc
MIMAT0004682	hsa-miR-361-3p	NM_002731	PRKACB	circRNA	chr1	84650804	84650827	+	2	0	AGO1-4,AGO2	7mer-m8	uuuaGUCUUA-GUGUGGACCCCCu	::|||| ::: ||||||||	guuaUGGAAUAUGUCCCUGGGGGu
MIMAT0004682	hsa-miR-361-3p	NR_036634	TGFBR3	circRNA	chr1	92146197	92146219	-	9	0	AGO1-4,AGO2	7mer-m8	uuuagucuUAGUGUGGACCCCCu	:|: :|:|||||||	ucauguuuGUUUUAUCUGGGGGu
MIMAT0004682	hsa-miR-361-3p	NM_206886	CCDC18	circRNA	chr1	93724320	93724342	+	1	0	AGO2	7mer-m8	uuuAGUCUUAGUGUGGACCCCCu	|:|| | | |||||||	cauUUAGCUGAAGAACUGGGGGc
MIMAT0004682	hsa-miR-361-3p	hsa_circ_0000093	hsa_circ_001269	circRNA	chr1	93724320	93724342	+	1	0	AGO2	7mer-m8	uuuAGUCUUAGUGUGGACCCCCu	|:|| | | |||||||	cauUUAGCUGAAGAACUGGGGGc
MIMAT0004682	hsa-miR-361-3p	NM_001938	DR1	circRNA	chr1	93827070	93827091	+	1	1	AGO1	8mer	uuuAGUCUUAGUGUGGACCCCCu	||| || | : |||||||	uauUCA-AACCUUUGCUGGGGGa
MIMAT0004682	hsa-miR-361-3p	NM_001010883	FAM102B	circRNA	chr1	109172222	109172244	+	1	0	AGO2	8mer	uuuagucuuaguguGGACCCCCu	||||||||	ggcuauuuguggguCCUGGGGGa
MIMAT0004682	hsa-miR-361-3p	NM_013296	GPSM2	circRNA	chr1	109440116	109440137	+	1	0	AGO1-4	8mer	uuUAGUCUUAGUGUGGACCCCCu	||::||: | || |||||||	cuAUUGGAGAC-CAGCUGGGGGa
MIMAT0004682	hsa-miR-361-3p	hsa_circ_0000101	hsa_circ_001839	circRNA	chr1	109440116	109440137	+	1	0	AGO1-4	8mer	uuUAGUCUUAGUGUGGACCCCCu	||::||: | || |||||||	cuAUUGGAGAC-CAGCUGGGGGa
MIMAT0004682	hsa-miR-361-3p	NM_001048210	CLCC1	circRNA	chr1	109477509	109477531	-	3	0	AGO1-4	8mer	uuuaGUCUUAGUGUGGACCCCCu	|||: | ||||||||	gagaCAGGUGGAAUCCUGGGGGa
MIMAT0004682	hsa-miR-361-3p	NM_020141	TMEM167B	circRNA	chr1	109639354	109639380	+	4	0	AGO1,AGO1-4,AGO2	8mer	uuuaGUCUU--AGU--GUGGACCCCCu	:|||| |:| | :|||||||	guuaUAGAAUGUUAUUCCUCUGGGGGa
MIMAT0004682	hsa-miR-361-3p	NM_001408	CELSR2	circRNA	chr1	109815287	109815309	+	2	0	AGO1-4	8mer	uuuagucuuagugUGGACCCCCu	:||||||||	caagggcccccugGCCUGGGGGa
MIMAT0004682	hsa-miR-361-3p	NM_001408	CELSR2	circRNA	chr1	109817100	109817122	+	3	0	AGO1-4,AGO2	7mer-m8	uuuagUCUUAGUGUGGACCCCCu	|||: || ||||||||	ggaggAGAGGGACUCCUGGGGGg
MIMAT0004682	hsa-miR-361-3p	NM_001242673	AHCYL1	circRNA	chr1	110555528	110555550	+	3	0	AGO1-4,AGO2	7mer-m8	uuuagucuuaguguGGACCCCCu	||||||||	gagacacucugugcCCUGGGGGc
MIMAT0004682	hsa-miR-361-3p	NM_033088	FAM40A	circRNA	chr1	110591743	110591766	+	3	0	AGO1-4	7mer-m8	uuuaGUCUUAGUG--UGGACCCCCu	||||: ||: | |||||||	guugCAGAG-CAUGAAGCUGGGGGu
MIMAT0004682	hsa-miR-361-3p	NM_175744	RHOC	circRNA	chr1	113248470	113248494	-	1	0	AGO1-4	7mer-m8	uuUAGUCUUAGUGUG--GACCCCCu	:|| ||||:|| | |||||||	ccGUCUGAAUUACCCUGCUGGGGGg
MIMAT0004682	hsa-miR-361-3p	NM_015906	TRIM33	circRNA	chr1	115053762	115053781	-	1	0	AGO1-4	7mer-m8	uuuagucuuagugugGACCCCCu	|||||||	#NAME?
MIMAT0004682	hsa-miR-361-3p	NM_198459	DENND2C	circRNA	chr1	115120031	115120053	-	1	0	AGO1-4	8mer	uuUAGUCUUAGUGUGGACCCCCu	||:: : || :||||||||	ccAUUGCGCUCCAGCCUGGGGGa
MIMAT0004682	hsa-miR-361-3p	NM_001242891	CSDE1	circRNA	chr1	115267916	115267939	-	12	0	AGO1,AGO1-4,AGO2	8mer	uuuAGUCUUAG-UGUGGACCCCCu	| | |: | : | |||||||	uguUGAUAGCCUGGAACUGGGGGa
MIMAT0004682	hsa-miR-361-3p	NM_138959	VANGL1	circRNA	chr1	116235292	116235314	+	1	0	AGO1-4	8mer	uuuagucuuaguguGGACCCCCu	||||||||	ggcuuuccccuggcCCUGGGGGa
MIMAT0004682	hsa-miR-361-3p	NM_001160233	ATP1A1	circRNA	chr1	116936303	116936325	+	2	0	AGO2	7mer-m8	uuuagucUUAGUGUGGACCCCCu	| |:: | |||||||	aacgccuAUUUGGAGCUGGGGGg
MIMAT0004682	hsa-miR-361-3p	NM_001542	IGSF3	circRNA	chr1	117156566	117156589	-	1	0	AGO1-4	8mer	uuuaGUCUUAGUGU-GGACCCCCu	||||: || | ||||||||	ugccCAGAGGCAGAGCCUGGGGGa
MIMAT0004682	hsa-miR-361-3p	NM_006699	MAN1A2	circRNA	chr1	118039476	118039498	+	3	0	AGO1-4	8mer	uuuagucuuagugugGACCCCCu	|||||||	auuuggccugcuuugCUGGGGGa
MIMAT0004682	hsa-miR-361-3p	NM_006699	MAN1A2	circRNA	chr1	118066218	118066240	+	6	0	AGO1,AGO1-4,AGO2	7mer-m8	uuuagucUUAGUGUGGACCCCCu	|||: : :|||||||	uaaguuuAAUUUUCUCUGGGGGc
MIMAT0004682	hsa-miR-361-3p	NM_024408	NOTCH2	circRNA	chr1	120464982	120465003	-	4	0	AGO1-4,AGO2	7mer-m8	uuuAGUCUUAGUGUGGACCCCCu	|:| ||: | |||||||	uguUUAUUAUU-CUGCUGGGGGu
MIMAT0004682	hsa-miR-361-3p	NM_001037675	NBPF9	circRNA	chr1	145210266	145210288	+	1	0	AGO1-4	7mer-m8	uuuagucuuaGUGUGGACCCCCu	||:: |||||||	gcuccuuuggCAUGGCUGGGGGu
MIMAT0004682	hsa-miR-361-3p	NM_001039703	NBPF10	circRNA	chr1	145210266	145210288	+	1	0	AGO1-4	7mer-m8	uuuagucuuaGUGUGGACCCCCu	||:: |||||||	gcuccuuuggCAUGGCUGGGGGu
MIMAT0004682	hsa-miR-361-3p	NM_001039703	NBPF10	circRNA	chr1	145413310	145413332	+	1	0	AGO1-4	8mer	uuuagucuuagugUGGACCCCCu	|||||||||	agccggccuggggACCUGGGGGa
MIMAT0004682	hsa-miR-361-3p	NM_001039703	NBPF10	circRNA	chr1	145487424	145487446	+	8	0	AGO1,AGO1-4,AGO2,AGO3	8mer	uuuagucuUAGUGUGGACCCCCu	| | ::||||||||	gcuaugucACCCUGCCUGGGGGa
MIMAT0004682	hsa-miR-361-3p	NM_153713	LIX1L	circRNA	chr1	145487424	145487446	+	8	0	AGO1,AGO1-4,AGO2,AGO3	8mer	uuuagucuUAGUGUGGACCCCCu	| | ::||||||||	gcuaugucACCCUGCCUGGGGGa
MIMAT0004682	hsa-miR-361-3p	NM_001039703	NBPF10	circRNA	chr1	145507678	145507702	+	2	0	AGO1	7mer-m8	uuuagucuuAGUG--UGGACCCCCu	|||| : |||||||	gcuagaucuUCACGAGGCUGGGGGc
MIMAT0004682	hsa-miR-361-3p	NM_001039703	NBPF10	circRNA	chr1	145522633	145522655	+	1	0	AGO1-4	8mer	uuuagUCUUAGUGUGGACCCCCu	:||| :: | |||||||	caggaGGAAGUGAAACUGGGGGa
MIMAT0004682	hsa-miR-361-3p	NM_001184795	PEX11B	circRNA	chr1	145522633	145522655	+	1	0	AGO1-4	8mer	uuuagUCUUAGUGUGGACCCCCu	:||| :: | |||||||	caggaGGAAGUGAAACUGGGGGa
MIMAT0004682	hsa-miR-361-3p	NM_003846	PEX11B	circRNA	chr1	145522633	145522655	+	1	0	AGO1-4	8mer	uuuagUCUUAGUGUGGACCCCCu	:||| :: | |||||||	caggaGGAAGUGAAACUGGGGGa
MIMAT0004682	hsa-miR-361-3p	NM_001039703	NBPF10	circRNA	chr1	145585516	145585538	+	2	0	AGO1-4	7mer-m8	uuUAGUCUUAGUGUGGACCCCCu	| || :| :| ||||||||	gcAGCAUUGUGGCCCCUGGGGGg
MIMAT0004682	hsa-miR-361-3p	NM_006099	PIAS3	circRNA	chr1	145585516	145585538	+	2	0	AGO1-4	7mer-m8	uuUAGUCUUAGUGUGGACCCCCu	| || :| :| ||||||||	gcAGCAUUGUGGCCCCUGGGGGg
MIMAT0004682	hsa-miR-361-3p	NM_001039703	NBPF10	circRNA	chr1	145585694	145585714	+	1	0	AGO1-4	7mer-m8	uuuAGUCUUAGUGUGGACCCCCu	|| | ||| | :|||||||	uacUCUG-AUC-CCUCUGGGGGc
MIMAT0004682	hsa-miR-361-3p	NM_006099	PIAS3	circRNA	chr1	145585694	145585714	+	1	0	AGO1-4	7mer-m8	uuuAGUCUUAGUGUGGACCCCCu	|| | ||| | :|||||||	uacUCUG-AUC-CCUCUGGGGGc
MIMAT0004682	hsa-miR-361-3p	NM_006468	POLR3C	circRNA	chr1	145592654	145592673	-	1	2	AGO1-4	7mer-m8	uuuAGUCUUAGUGUGGACCCCCu	||||| | |:|||||||	uccUCAGA---AGAUCUGGGGGg
MIMAT0004682	hsa-miR-361-3p	hsa_circ_0000124	hsa_circ_000794	circRNA	chr1	145592654	145592673	-	1	2	AGO1-4	7mer-m8	uuuAGUCUUAGUGUGGACCCCCu	||||| | |:|||||||	uccUCAGA---AGAUCUGGGGGg
MIMAT0004682	hsa-miR-361-3p	NM_001039703	NBPF10	circRNA	chr1	146060103	146060124	+	3	0	AGO1-4	7mer-m8	uuUAGUCUUAGUGUGGACCCCCu	| ::|: | ||| |||||||	ugAAUGGGCUGACA-CUGGGGGg
MIMAT0004682	hsa-miR-361-3p	NM_001097616	GPR89C	circRNA	chr1	146060103	146060124	+	3	0	AGO1-4	7mer-m8	uuUAGUCUUAGUGUGGACCCCCu	| ::|: | ||| |||||||	ugAAUGGGCUGACA-CUGGGGGg
MIMAT0004682	hsa-miR-361-3p	NM_004326	BCL9	circRNA	chr1	146060103	146060124	+	3	0	AGO1-4	7mer-m8	uuUAGUCUUAGUGUGGACCCCCu	| ::|: | ||| |||||||	ugAAUGGGCUGACA-CUGGGGGg
MIMAT0004682	hsa-miR-361-3p	NM_001039703	NBPF10	circRNA	chr1	146060452	146060477	+	11	0	AGO1,AGO1-4,AGO2	7mer-m8	uuuaGUCUUAGUGUG---GACCCCCu	|| || ||||: |||||||	cugcCAAAACCACAUGGGCUGGGGGc
MIMAT0004682	hsa-miR-361-3p	NM_001097616	GPR89C	circRNA	chr1	146060452	146060477	+	11	0	AGO1,AGO1-4,AGO2	7mer-m8	uuuaGUCUUAGUGUG---GACCCCCu	|| || ||||: |||||||	cugcCAAAACCACAUGGGCUGGGGGc
MIMAT0004682	hsa-miR-361-3p	NM_004326	BCL9	circRNA	chr1	146060452	146060477	+	11	0	AGO1,AGO1-4,AGO2	7mer-m8	uuuaGUCUUAGUGUG---GACCCCCu	|| || ||||: |||||||	cugcCAAAACCACAUGGGCUGGGGGc
MIMAT0004682	hsa-miR-361-3p	NM_001097616	GPR89C	circRNA	chr1	147091528	147091551	+	2	0	AGO1,AGO1-4	7mer-m8	uuuagUCUUA-GUGUGGACCCCCu	||: | :||||||||||	agugaAGGCUGGGCACCUGGGGGu
MIMAT0004682	hsa-miR-361-3p	NM_004326	BCL9	circRNA	chr1	147091528	147091551	+	2	0	AGO1,AGO1-4	7mer-m8	uuuagUCUUA-GUGUGGACCCCCu	||: | :||||||||||	agugaAGGCUGGGCACCUGGGGGu
MIMAT0004682	hsa-miR-361-3p	NM_020205	OTUD7B	circRNA	chr1	149982605	149982626	-	1	0	AGO1-4	8mer	uuuaGUCUUAGUGUGGACCCCCu	|| || || |||||||	ugggCAAAAAGCCA-CUGGGGGa
MIMAT0004682	hsa-miR-361-3p	NM_025150	TARS2	circRNA	chr1	150463087	150463111	+	2	0	AGO1-4,AGO2	7mer-m8	uuuaGUC-UUAGUGU-GGACCCCCu	||| | ||:: ||||||||	acucCAGCACCCAUGUCCUGGGGGc
MIMAT0004682	hsa-miR-361-3p	NM_025150	TARS2	circRNA	chr1	150471057	150471079	+	1	0	AGO1-4	7mer-m8	uuuagucuuagugUGGACCCCCu	::|||||||	gaagccucuggugGUCUGGGGGg
MIMAT0004682	hsa-miR-361-3p	NM_001145415	SETDB1	circRNA	chr1	150933565	150933586	+	1	0	AGO1-4	8mer	uuuagUCUUAGUGUGGACCCCCu	||:: |: : |||||||	uggggAGGGCCG-GGCUGGGGGa
MIMAT0004682	hsa-miR-361-3p	NM_005997	VPS72	circRNA	chr1	151162580	151162601	-	1	0	AGO1-4	7mer-m8	uuuaguCUUAGUGUGGACCCCCu	||:|: :: |||||||	cgguauGAGUU-UGGCUGGGGGc
MIMAT0004682	hsa-miR-361-3p	NM_003944	SELENBP1	circRNA	chr1	151337046	151337070	-	1	0	AGO1-4	7mer-m8	uuUAGUCUUAGUG-U-GGACCCCCu	|| || |:| | ||||||||	ccAUGAGCUCCGCUACCCUGGGGGc
MIMAT0004682	hsa-miR-361-3p	NM_020127	TUFT1	circRNA	chr1	151554587	151554609	+	3	0	AGO1,AGO1-4,AGO2	8mer	uuUAGUCUUAGUGU-GGACCCCCu	||::||: |:: ||||||||	ugAUUGGAG-AAUGUCCUGGGGGa
MIMAT0004682	hsa-miR-361-3p	NM_014624	S100A6	circRNA	chr1	153507136	153507159	-	15	0	AGO1-4,AGO2	7mer-m8	uuuaGUCUUAGUGUG-GACCCCCu	::||: ||| | |||||||	aagaUGGAGACACCCUCUGGGGGu
MIMAT0004682	hsa-miR-361-3p	NM_014624	S100A6	circRNA	chr1	153507209	153507233	-	18	0	AGO1-4,AGO2	7mer-m8	uuuagucuUAGUG--UGGACCCCCu	:|||| ||||||||	aggaguauGUCACCUUCCUGGGGGc
MIMAT0004682	hsa-miR-361-3p	NM_080388	S100A16	circRNA	chr1	153579817	153579839	-	9	0	AGO1-4	7mer-m8	uuuagucuuaguguGGACCCCCu	||||||||	gagguaccucccucCCUGGGGGg
MIMAT0004682	hsa-miR-361-3p	NM_014856	DENND4B	circRNA	chr1	153902538	153902559	-	2	0	AGO1,AGO2	7mer-m8	uuUAGUCUUAGUGUGGACCCCCu	:|::|:: | |:|||||||	auGUUGGGG-GAGAUCUGGGGGg
MIMAT0004682	hsa-miR-361-3p	NM_014856	DENND4B	circRNA	chr1	153907358	153907381	-	6	0	AGO1-4	7mer-m8	uuuaGUCUUAGUGU-GGACCCCCu	|:|||| :: ||||||||	gcucCGGAAUGUUGUCCUGGGGGc
MIMAT0004682	hsa-miR-361-3p	NM_014856	DENND4B	circRNA	chr1	153914474	153914497	-	1	0	AGO1-4	7mer-m8	uuUAGUCUUAGUGUG-GACCCCCu	| |:|::||: :| |||||||	ggAGCGGGGUCGGGCACUGGGGGg
MIMAT0004682	hsa-miR-361-3p	NM_001127320	UBAP2L	circRNA	chr1	154235626	154235648	+	7	0	AGO1-4,AGO2	7mer-m8	uuUAGUCUUAGUGUGGACCCCCu	||: |: || : |||||||	uaAUUUGGCCCAAGGCUGGGGGc
MIMAT0004682	hsa-miR-361-3p	NM_001193495	ADAR	circRNA	chr1	154555319	154555339	-	3	0	AGO1-4	7mer-m8	uuuAGUCUUAGUGUGGACCCCCu	|| |::|| :: |||||||	ggcUCUGGGUC-UG-CUGGGGGc
MIMAT0004682	hsa-miR-361-3p	NM_020524	PBXIP1	circRNA	chr1	154920623	154920645	-	1	0	AGO1-4	7mer-m8	uuuagucuuagugUGGACCCCCu	:||||||||	cugguucugcuugGCCUGGGGGu
MIMAT0004682	hsa-miR-361-3p	NM_207197	ADAM15	circRNA	chr1	155031209	155031229	+	2	0	AGO1-4,AGO2	7mer-m8	uuuaguCUUAGUGUGGACCCCCu	|:|| | ||||||||	gcguguGGAU--CUCCUGGGGGc
MIMAT0004682	hsa-miR-361-3p	NM_007112	THBS3	circRNA	chr1	155178687	155178709	-	1	0	AGO2	7mer-m8	uuuaGUCUUAGUGUGGACCCCCu	| |:: || ::|||||||	gcgcCUGGGCCAGGUCUGGGGGc
MIMAT0004682	hsa-miR-361-3p	NM_006589	FAM189B	circRNA	chr1	155217944	155217967	-	2	0	AGO2	8mer	uuuagucuuaGUG-UGGACCCCCu	||| ||||||||	ugcaccugccCACUCCCUGGGGGa
MIMAT0004682	hsa-miR-361-3p	NM_006589	FAM189B	circRNA	chr1	155220557	155220579	-	3	0	AGO1-4	7mer-m8	uuUAGUCUUAGUGUGGACCCCCu	||::| : | : ||||||||	ccAUUGGUGACCUCCCUGGGGGc
MIMAT0004682	hsa-miR-361-3p	NM_001105203	RUSC1	circRNA	chr1	155296716	155296741	+	1	0	AGO1-4	7mer-m8	uuuaGUCUUAG-UGUG--GACCCCCu	| |::|| |::| |||||||	ccucCCGGGUCUAUGCCUCUGGGGGc
MIMAT0004682	hsa-miR-361-3p	NM_001037533	GON4L	circRNA	chr1	155736085	155736110	-	1	0	AGO1-4	7mer-m8	uuuaGUCU-UAGUGUG--GACCCCCu	|||: :|| | | |||||||	guucCAGGUGUCCCUCCACUGGGGGu
MIMAT0004682	hsa-miR-361-3p	NM_001198903	YY1AP1	circRNA	chr1	155736085	155736110	-	1	0	AGO1-4	7mer-m8	uuuaGUCU-UAGUGUG--GACCCCCu	|||: :|| | | |||||||	guucCAGGUGUCCCUCCACUGGGGGu
MIMAT0004682	hsa-miR-361-3p	NM_014949	KIAA0907	circRNA	chr1	155903538	155903560	-	1	0	AGO1-4	7mer-m8	uuUAGUCUUAGUGUGGACCCCCu	| ::|:: | ||||||||	gcAGUGGGGGAAGUCCUGGGGGc
MIMAT0004682	hsa-miR-361-3p	NM_015327	SMG5	circRNA	chr1	156244393	156244413	-	1	0	AGO1-4	8mer	uuUAGUCUUAGUGUGGACCCCCu	:|| |: :::|:|||||||	auGUCUGG--UGUAUCUGGGGGa
MIMAT0004682	hsa-miR-361-3p	NM_005920	MEF2D	circRNA	chr1	156436374	156436397	-	6	0	AGO1-4,AGO2	8mer	uuuaGUCUUAGUG-UGGACCCCCu	|| : ||| |||||||||	cuugCACGCACACUACCUGGGGGa
MIMAT0004682	hsa-miR-361-3p	NM_005920	MEF2D	circRNA	chr1	156437176	156437199	-	4	0	AGO1-4,AGO2	7mer-m8	uuUAGUCUUAGUG-UGGACCCCCu	| || |||| : |||||||	ccACCAUUUUCACUGGCUGGGGGg
MIMAT0004682	hsa-miR-361-3p	NM_005920	MEF2D	circRNA	chr1	156438754	156438775	-	1	0	AGO2	7mer-m8	uuuagucUUAGUGUGGACCCCCu	|:|: ||||||||||	agccuuuAGUU-CACCUGGGGGg
MIMAT0004682	hsa-miR-361-3p	NM_144772	APOA1BP	circRNA	chr1	156563765	156563788	+	1	0	AGO2	7mer-m8	uuUAGUCUUAGU-GUGGACCCCCu	:||: | || :|||||||||	cgGUCGCUACCAUUACCUGGGGGg
MIMAT0004682	hsa-miR-361-3p	NM_006617	NES	circRNA	chr1	156640235	156640257	-	2	1	AGO1-4	7mer-m8	uuUAGUCUUAGUGUGGACCCCCu	:||||:| :| |||||||	gaGUCAGGAGGCUAGCUGGGGGg
MIMAT0004682	hsa-miR-361-3p	NM_006617	NES	circRNA	chr1	156640651	156640673	-	2	1	AGO1-4,AGO2	8mer	uuuagucuuagugugGACCCCCu	|||||||	cagggggugggagggCUGGGGGa
MIMAT0004682	hsa-miR-361-3p	NM_006617	NES	circRNA	chr1	156642470	156642492	-	2	0	AGO1-4	7mer-m8	uuUAGUCUUAGUGUGGACCCCCu	:| | :: || |:|||||||	agGUGAAGGGCAAAUCUGGGGGu
MIMAT0004682	hsa-miR-361-3p	NM_006617	NES	circRNA	chr1	156642633	156642653	-	1	0	AGO1-4	7mer-m8	uuUAGUCUUAGUGUGGACCCCCu	| ||||: : :||||||||	ggACCAGAG--GAGCCUGGGGGc
MIMAT0004682	hsa-miR-361-3p	NM_030980	ISG20L2	circRNA	chr1	156697083	156697102	-	23	0	AGO1-4,AGO2	8mer	uuUAGUCUUAGUGUGGACCCCCu	| :||| |:: |||||||	aaAGUAGAUUUG---CUGGGGGa
MIMAT0004682	hsa-miR-361-3p	NR_028103	DCAF8	circRNA	chr1	160187027	160187049	-	2	0	AGO2	8mer	uuuagucuuagugugGACCCCCu	|||||||	cccuuguuucuugggCUGGGGGa
MIMAT0004682	hsa-miR-361-3p	NR_028103	DCAF8	circRNA	chr1	160254785	160254807	-	1	0	AGO1-4	7mer-m8	uuUAGUCUUAGUGU-GGACCCCCu	:| ||:| | || :|||||||	guGUGAGGA-CCCAUUCUGGGGGu
MIMAT0004682	hsa-miR-361-3p	NM_007348	ATF6	circRNA	chr1	161771914	161771936	+	5	0	AGO1-4,AGO2	8mer	uuuagucuuagugugGACCCCCu	|||||||	caguccuugcuguugCUGGGGGa
MIMAT0004682	hsa-miR-361-3p	NM_001677	ATP1B1	circRNA	chr1	169101365	169101387	+	2	0	AGO1-4	7mer-m8	uuuagucuuAGUGUGGACCCCCu	|: : ||||||||	auuuuuauuUUUUUCCUGGGGGc
MIMAT0004682	hsa-miR-361-3p	NM_006902	PRRX1	circRNA	chr1	170695504	170695526	+	2	0	AGO1-4	8mer	uuuagucuUAGUGUGGACCCCCu	||| | ||||||||	caccgauuAUCUCUCCUGGGGGa
MIMAT0004682	hsa-miR-361-3p	NM_004905	PRDX6	circRNA	chr1	173457557	173457579	+	4	1	AGO1-4,AGO2	8mer	uuUAGUCUUAGUGUGGACCCCCu	||| :|||||| |||||||	acAUCUUGAUCACAGCUGGGGGa
MIMAT0004682	hsa-miR-361-3p	NM_005819	STX6	circRNA	chr1	180944754	180944776	-	5	0	AGO1-4,AGO2	7mer-m8	uuuagucUUAG-UGUGGACCCCCu	| || ||| |||||||	uuagggcACUCUACA-CUGGGGGu
MIMAT0004682	hsa-miR-361-3p	NM_001531	MR1	circRNA	chr1	181026789	181026811	+	3	0	AGO2	8mer	uuuAGUCUUAGUGUGGACCCCCu	|:| : |: : ||||||||	cauUUAUGUUUCUUCCUGGGGGa
MIMAT0004682	hsa-miR-361-3p	NM_002293	LAMC1	circRNA	chr1	183072677	183072698	+	4	0	AGO1-4,AGO2	7mer-m8	uuuagucuuaGUGUGGACCCCCu	| || |||||||	cauuucucccCUCA-CUGGGGGc
MIMAT0004682	hsa-miR-361-3p	NM_031935	HMCN1	circRNA	chr1	186022987	186023009	+	2	0	AGO1-4,AGO2	7mer-m8	uuUAGUCUUAGUGUGGACCCCCu	:|:|||||: :|:|||||||	gaGUUAGAAUUUUAUCUGGGGGc
MIMAT0004682	hsa-miR-361-3p	NM_203459	CAMSAP2	circRNA	chr1	200827590	200827612	+	6	0	AGO1-4,AGO2	7mer-m8	uuuagucuuAGUGUGGACCCCCu	|| | ||||||||	ugcuauuuuUCUCUCCUGGGGGu
MIMAT0004682	hsa-miR-361-3p	NM_012396	PHLDA3	circRNA	chr1	201434816	201434838	-	24	0	AGO1,AGO1-4,AGO2	7mer-m8	uuuagucuuaGUGUGGACCCCCu	||| ||||||||	gccuaaagccCACUCCUGGGGGu
MIMAT0004682	hsa-miR-361-3p	NM_020443	NAV1	circRNA	chr1	201752658	201752681	+	1	0	AGO1-4	7mer-m8	uuuaGUCUUAGU-GUGGACCCCCu	|| : ||| ||:|||||||	gcuaCAAGCUCAGCAUCUGGGGGc
MIMAT0004682	hsa-miR-361-3p	NM_001114309	ELF3	circRNA	chr1	201981255	201981277	+	2	0	AGO1-4,AGO2	8mer	uuuagucuuagUGUGGACCCCCu	:| :|||||||	cuggucuuuggGCCUCUGGGGGa
MIMAT0004682	hsa-miR-361-3p	NM_006618	KDM5B	circRNA	chr1	202763893	202763914	-	1	0	AGO1-4	7mer-m8	uuuAGUCU-UAGUGUGGACCCCCu	||||: ||| || |||||||	guuUCAGGCAUC-CA-CUGGGGGu
MIMAT0004682	hsa-miR-361-3p	NM_006763	BTG2	circRNA	chr1	203276940	203276962	+	5	0	AGO1-4,AGO2	8mer	uuUAGUCUUAGUGUGGACCCCCu	:||:|:||: ||||||||	agGUCGGGAUUUGCCCUGGGGGa
MIMAT0004682	hsa-miR-361-3p	NM_014827	ZC3H11A	circRNA	chr1	203822517	203822537	+	2	0	AGO1-4	7mer-m8	uuUAGUCUUAGUGUGGACCCCCu	||: ||: ::| :|||||||	auAUU-GAGAUGC-UCUGGGGGu
MIMAT0004682	hsa-miR-361-3p	NM_198447	GOLT1A	circRNA	chr1	204170836	204170857	-	1	0	AGO1-4	7mer-m8	uuUAGUCUUAGUGUGGACCCCCu	| ||| || | ||||||||	gaACCAGCUUC-CUCCUGGGGGg
MIMAT0004682	hsa-miR-361-3p	NM_014935	PLEKHA6	circRNA	chr1	204189075	204189096	-	1	0	AGO1-4	7mer-m8	uuuagucuuAGUGUGGACCCCCu	|| | :|||||||	ugcaaccuuUCUC-UCUGGGGGc
MIMAT0004682	hsa-miR-361-3p	NM_014935	PLEKHA6	circRNA	chr1	204228511	204228535	-	1	0	AGO1-4	8mer	uuuAGUCUUA-GUGU-GGACCCCCu	||||:|| | | |||||||	gucUCAGGAUGGAGAGACUGGGGGa
MIMAT0004682	hsa-miR-361-3p	NM_015375	DSTYK	circRNA	chr1	205116056	205116078	-	5	0	AGO1-4,AGO2	8mer	uuuagucuuAGUGUGGACCCCCu	| :: :|||||||	acauaucccUGGUUUCUGGGGGa
MIMAT0004682	hsa-miR-361-3p	NM_001135663	RAB7L1	circRNA	chr1	205738250	205738272	-	3	0	AGO1-4,AGO2	8mer	uuuaGUCUUAGUGU-GGACCCCCu	||| :|| :| ||||||||	ugugCAG-GUCCUAGCCUGGGGGa
MIMAT0004682	hsa-miR-361-3p	NM_173854	SLC41A1	circRNA	chr1	205760743	205760768	-	13	0	AGO1,AGO1-4,AGO2	8mer	uuuaGUCUUAG-UG-UG-GACCCCCu	|| | |: || :| |||||||	auccCAUACUUGACUGCUCUGGGGGa
MIMAT0004682	hsa-miR-361-3p	NM_004759	MAPKAPK2	circRNA	chr1	206905669	206905688	+	1	0	AGO2	7mer-m8	uuuaGUCUUAGUGUGGACCCCCu	|:|:|||| |||||||	ccugCGGGAUCA---CUGGGGGg
MIMAT0004682	hsa-miR-361-3p	TCONS_l2_00001808	TCONS_l2_00001808	circRNA	chr1	223416868	223416890	-	1	0	AGO2	7mer-m8	uuuagucuuaguguGGACCCCCu	||||||||	cuuugcugccuggcCCUGGGGGc
MIMAT0004682	hsa-miR-361-3p	NM_000120	EPHX1	circRNA	chr1	226026988	226027010	+	3	0	AGO1-4,AGO2	7mer-m8	uuuAG-UCUUAGUGUGGACCCCCu	|| ||:| : | |||||||	cauUCAAGGAGGGGA-CUGGGGGu
MIMAT0004682	hsa-miR-361-3p	NM_014698	TMEM63A	circRNA	chr1	226033537	226033559	-	1	0	AGO1-4	7mer-m8	uuuagucuuagugUGGACCCCCu	:||||||||	ugccuguccgcugGCCUGGGGGg
MIMAT0004682	hsa-miR-361-3p	NM_013328	PYCR2	circRNA	chr1	226108997	226109019	-	5	1	AGO1-4,AGO2	8mer	uuuagucuuaGUGUGGACCCCCu	| | ||||||||	acaaugucugCUCCCCUGGGGGa
MIMAT0004682	hsa-miR-361-3p	NM_152608	C1orf55	circRNA	chr1	226175823	226175845	-	2	0	AGO1-4,AGO2	8mer	uuuAGUCUUAGUGUGGACCCCCu	||| : | | |||||||	gacUCAUGUGCUGAGCUGGGGGa
MIMAT0004682	hsa-miR-361-3p	NR_033184	ZNF678	circRNA	chr1	227846006	227846028	+	1	0	AGO1-4	7mer-m8	uuuagucuuaguguGGACCCCCu	||||||||	aaagugcuagguuuCCUGGGGGu
MIMAT0004682	hsa-miR-361-3p	NM_001098623	OBSCN	circRNA	chr1	228434451	228434473	+	1	0	AGO1-4	7mer-m8	uuuagucuuagugugGACCCCCu	|||||||	aguacaccugugaggCUGGGGGc
MIMAT0004682	hsa-miR-361-3p	NM_001098623	OBSCN	circRNA	chr1	228474688	228474709	+	1	0	AGO1-4	7mer-m8	uuuagUCUUAGUGUGGACCCCCu	|| :| | : |||||||	cuacaAGUGUGA-GGCUGGGGGc
MIMAT0004682	hsa-miR-361-3p	NM_001098623	OBSCN	circRNA	chr1	228488578	228488599	+	1	0	AGO1-4	7mer-m8	uuuAGUCUUAGUGUGGACCCCCu	|| || :::| |||||||	uauUCUGACGUGUA-CUGGGGGu
MIMAT0004682	hsa-miR-361-3p	NM_001098623	OBSCN	circRNA	chr1	228509522	228509545	+	1	0	AGO2	7mer-m8	uuUAGUCU-UAGUGUGGACCCCCu	| | || | | | :|||||||	gaAGCCGAGAGCUCCUCUGGGGGu
MIMAT0004682	hsa-miR-361-3p	NM_145214	TRIM11	circRNA	chr1	228582740	228582761	-	3	0	AGO1-4,AGO2	7mer-m8	uuUAGUCUUAGUGUGGACCCCCu	| ||| | : ||||||||	gcACCAG-CUGGGCCCUGGGGGu
MIMAT0004682	hsa-miR-361-3p	NM_014777	URB2	circRNA	chr1	229770982	229771005	+	2	0	AGO2	7mer-m8	uuuagucUUAGUGUG-GACCCCCu	| |:|| | |||||||	cugaggcACUUACUCUCUGGGGGc
MIMAT0004682	hsa-miR-361-3p	NM_004481	GALNT2	circRNA	chr1	230401083	230401107	+	4	0	AGO1-4,AGO2	8mer	uuUAGUCUUAGUGU--GGACCCCCu	|| | :||||| |||||||	uuAUGAAUGUCACAAUGCUGGGGGa
MIMAT0004682	hsa-miR-361-3p	NM_001206641	C1orf31	circRNA	chr1	234510011	234510034	+	5	0	AGO1-4,AGO2	7mer-m8	uuuagUCU-UAGUGUGGACCCCCu	||| | | |||||||	aggaaAGACAGGUCUGCUGGGGGg
MIMAT0004682	hsa-miR-361-3p	NM_014765	TOMM20	circRNA	chr1	235275303	235275325	-	10	0	AGO1,AGO1-4,AGO2	8mer	uuuagucUUAGUGUGGACCCCCu	:| || :|||||||	gguaguuGAGCAGCUCUGGGGGa
MIMAT0004682	hsa-miR-361-3p	NM_018072	HEATR1	circRNA	chr1	236712983	236713004	-	1	0	AGO1-4	8mer	uuuagUCUUAGUGUGGACCCCCu	| ||| || :|||||||	ggagaAAAAUAAC-UCUGGGGGa
MIMAT0004682	hsa-miR-361-3p	NM_205768	ZNF238	circRNA	chr1	244219373	244219398	+	6	0	AGO2	7mer-m8	uuuagucUUAGUGUG---GACCCCCu	:||:|||: |||||||	uguaauuGAUUACAUGGGCUGGGGGg
MIMAT0004682	hsa-miR-361-3p	NM_012293	PXDN	circRNA	chr2	1637405	1637428	-	6	0	AGO1-4,AGO2	7mer-m8	uuuaGUCUUAGUG-UGGACCCCCu	|||:: ||| ::|||||||	uucaCAGGGACACUGUCUGGGGGu
MIMAT0004682	hsa-miR-361-3p	NM_012293	PXDN	circRNA	chr2	1652430	1652450	-	2	0	AGO1-4	8mer	uuuaGUCUUAGUGUGGACCCCCu	| ||| |: ||||||||	gcucCCGAA-GAU-CCUGGGGGa
MIMAT0004682	hsa-miR-361-3p	NM_003887	ASAP2	circRNA	chr2	9498933	9498960	+	2	0	AGO1-4	7mer-m8	uuuaGUCUUA-GUG----UGGACCCCCu	|:|||| ||| | |||||||	guucCGGAAUCCACCGAGAGCUGGGGGu
MIMAT0004682	hsa-miR-361-3p	NM_134421	HPCAL1	circRNA	chr2	10503464	10503484	+	1	0	AGO1-4	7mer-m8	uuuaGUCUUAGUGUGGACCCCCu	|||:| :| |||||||	ugggCAGGA--GCUGCUGGGGGu
MIMAT0004682	hsa-miR-361-3p	NM_134421	HPCAL1	circRNA	chr2	10511620	10511642	+	2	0	AGO1-4,AGO2	7mer-m8	uuuagucuuagugUGGACCCCCu	|||||||||	caccuuggcugugACCUGGGGGu
MIMAT0004682	hsa-miR-361-3p	NM_002539	ODC1	circRNA	chr2	10584362	10584384	-	6	0	AGO1-4	7mer-m8	uuUAGUCUUAGUGU-GGACCCCCu	:|::| : || | :|||||||	caGUUGGUG-CAGAGUCUGGGGGu
MIMAT0004682	hsa-miR-361-3p	NM_014668	GREB1	circRNA	chr2	11735463	11735482	+	4	0	AGO1-4,AGO2	7mer-m8	uuuaGUCUUAGUGUGGACCCCCu	:||| ||: |||||||	aaggUAGACUCG---CUGGGGGc
MIMAT0004682	hsa-miR-361-3p	NM_021643	TRIB2	circRNA	chr2	12858037	12858059	+	1	0	AGO1-4	7mer-m8	uuuAGUCUUAGUGUGGACCCCCu	||:||| | :||||||||	gauUCGGAAGCCGGCCUGGGGGu
MIMAT0004682	hsa-miR-361-3p	NM_002997	SDC1	circRNA	chr2	20424900	20424922	-	1	0	AGO1-4	7mer-m8	uuuagucuuaGUGUGGACCCCCu	|: | |||||||	ggagaccuggCGGAGCUGGGGGu
MIMAT0004682	hsa-miR-361-3p	NM_001199803	CENPO	circRNA	chr2	25043165	25043188	+	1	0	AGO1-4	7mer-m8	uuuaGUCUUAGUG-UGGACCCCCu	::||:| || : |||||||	acccUGGAGUGACUGGCUGGGGGc
MIMAT0004682	hsa-miR-361-3p	NM_024322	CENPO	circRNA	chr2	25043165	25043188	+	1	0	AGO1-4	7mer-m8	uuuaGUCUUAGUG-UGGACCCCCu	::||:| || : |||||||	acccUGGAGUGACUGGCUGGGGGc
MIMAT0004682	hsa-miR-361-3p	NM_001199803	CENPO	circRNA	chr2	25044357	25044379	+	2	0	AGO1-4,AGO2	7mer-m8	uuuagucuuaguGUGGACCCCCu	|| |||||||	ugcggggcaggcCAGCUGGGGGu
MIMAT0004682	hsa-miR-361-3p	NM_024322	CENPO	circRNA	chr2	25044357	25044379	+	2	0	AGO1-4,AGO2	7mer-m8	uuuagucuuaguGUGGACCCCCu	|| |||||||	ugcggggcaggcCAGCUGGGGGu
MIMAT0004682	hsa-miR-361-3p	NM_001199803	CENPO	circRNA	chr2	25044574	25044596	+	3	0	AGO1-4,AGO2	7mer-m8	uuuagucuuaguguGGACCCCCu	:|||||||	uucccuggcaguguUCUGGGGGu
MIMAT0004682	hsa-miR-361-3p	NM_024322	CENPO	circRNA	chr2	25044574	25044596	+	3	0	AGO1-4,AGO2	7mer-m8	uuuagucuuaguguGGACCCCCu	:|||||||	uucccuggcaguguUCUGGGGGu
MIMAT0004682	hsa-miR-361-3p	NM_004036	ADCY3	circRNA	chr2	25062829	25062853	-	1	0	AGO1-4	7mer-m8	uuuaGUCUUAGU-GUG-GACCCCCu	|| :: || |:: |||||||	ugcaCACGGGCACCGUGCUGGGGGg
MIMAT0004682	hsa-miR-361-3p	NM_004036	ADCY3	circRNA	chr2	25141237	25141260	-	2	0	AGO1-4,AGO2	7mer-m8	uuuaGUCU-UAGUGUGGACCCCCu	|| | :|:: ||||||||	ggugCACACGUUGGUCCUGGGGGu
MIMAT0004682	hsa-miR-361-3p	NM_000182	HADHA	circRNA	chr2	26455068	26455090	-	4	0	AGO1-4	7mer-m8	uuuaGUCUUAGUGUGGACCCCCu	| ||| : : |||||||	acccCUGAAGUUUUGCUGGGGGc
MIMAT0004682	hsa-miR-361-3p	NM_017727	TMEM214	circRNA	chr2	27262898	27262909	+	1	0	AGO1-4	8mer	uuuagucuuagugugGACCCCCu	|||||||	#NAME?
MIMAT0004682	hsa-miR-361-3p	NM_017727	TMEM214	circRNA	chr2	27264362	27264383	+	1	0	AGO2	7mer-m8	uuuAGUCUUAGUGUGGACCCCCu	|| ||||:: |||||||	cauUCCCCAUCAUG-CUGGGGGu
MIMAT0004682	hsa-miR-361-3p	NM_004341	CAD	circRNA	chr2	27446869	27446890	+	1	0	AGO1-4	7mer-m8	uuuagucuuagUGUGGACCCCCu	|| ||||||||	cacagcugggaAC-CCUGGGGGc
MIMAT0004682	hsa-miR-361-3p	NM_004341	CAD	circRNA	chr2	27460316	27460338	+	1	0	AGO1-4	7mer-m8	uuuagucuuaGUGUGGACCCCCu	| :: |||||||	cagccgcugcCCUGGCUGGGGGu
MIMAT0004682	hsa-miR-361-3p	NM_003459	SLC30A3	circRNA	chr2	27477768	27477790	-	5	0	AGO1-4,AGO2	8mer	uuuagucuuaGUGUGGACCCCCu	:|::||||||||	uuggugugccUAUGCCUGGGGGa
MIMAT0004682	hsa-miR-361-3p	NM_003459	SLC30A3	circRNA	chr2	27477811	27477834	-	2	0	AGO1-4	7mer-m8	uuuaGUCUUAGUG-UGGACCCCCu	|||: | :| : |||||||	guggCAGGCUGGCUGGCUGGGGGc
MIMAT0004682	hsa-miR-361-3p	NM_003459	SLC30A3	circRNA	chr2	27485748	27485770	-	1	0	AGO1-4	7mer-m8	uuuagucuuagugugGACCCCCu	|||||||	agcccucuccagccgCUGGGGGc
MIMAT0004682	hsa-miR-361-3p	NM_001521	GTF3C2	circRNA	chr2	27549461	27549486	-	5	0	AGO1-4,AGO2	7mer-m8	uuuaGUCUUAGUG---UGGACCCCCu	||||: ||: | |||||||	ugcaCAGAGCCAUAGGAACUGGGGGc
MIMAT0004682	hsa-miR-361-3p	NM_001521	GTF3C2	circRNA	chr2	27566384	27566405	-	2	0	AGO1-4	8mer	uuuagucuUAGUGUGGACCCCCu	:|::| ||||||||	ucggcuauGUUGC-CCUGGGGGa
MIMAT0004682	hsa-miR-361-3p	NM_013392	NRBP1	circRNA	chr2	27664794	27664813	+	19	0	AGO1-4,AGO2	7mer-m8	uuuAGUCUUAGUGUGGACCCCCu	||||: | : |||||||	uauUCAGG---AGGGCUGGGGGg
MIMAT0004682	hsa-miR-361-3p	NM_013392	NRBP1	circRNA	chr2	27665051	27665073	+	25	0	AGO1-4,AGO2	7mer-m8	uuuaGUC-UUAGUGUGGACCCCCu	||| ::| :| ||||||||	gcugCAGUGGUGGC-CCUGGGGGg
MIMAT0004682	hsa-miR-361-3p	NM_007266	GPN1	circRNA	chr2	27851948	27851970	+	5	0	AGO1,AGO1-4,AGO2	7mer-m8	uuuagucuuagUGUGGACCCCCu	:| :|||||||	cugagcuccagGCUUCUGGGGGu
MIMAT0004682	hsa-miR-361-3p	NM_007266	GPN1	circRNA	chr2	27873133	27873155	+	2	0	AGO1-4,AGO2	7mer-m8	uuuagucuuAGUGUGGACCCCCu	|| | |||||||	guucuuaccUCUGAACUGGGGGc
MIMAT0004682	hsa-miR-361-3p	NM_030915	LBH	circRNA	chr2	30482614	30482635	+	1	0	AGO1-4	7mer-m8	uuuaguCUUAGUGUGGACCCCCu	|:| | | |||||||	agcgguGGAGC-CUGCUGGGGGg
MIMAT0004682	hsa-miR-361-3p	NM_024775	GEMIN6	circRNA	chr2	39005292	39005312	+	1	0	AGO1-4	8mer	uuUAGUCUUAGUGUGGACCCCCu	| ||||: :: :|||||||	aaAACAGAG--GUUUCUGGGGGa
MIMAT0004682	hsa-miR-361-3p	NM_020744	MTA3	circRNA	chr2	42952852	42952873	+	1	0	AGO2	7mer-m8	uuuAGUCUUAGUGUGGACCCCCu	|| | | | :|||||||||	gcuUCUGCA-CCUACCUGGGGGg
MIMAT0004682	hsa-miR-361-3p	NM_006887	ZFP36L2	circRNA	chr2	43450819	43450845	-	12	0	AGO1-4,AGO2	7mer-m8	uuUAGUCUUAGUGU----GGACCCCCu	| ||||||:|:| :|||||||	uuAACAGAAUUAUAUAUGUCUGGGGGu
MIMAT0004682	hsa-miR-361-3p	NM_006887	ZFP36L2	circRNA	chr2	43451373	43451400	-	8	0	AGO1,AGO1-4,AGO2	7mer-m8	uuuAGUCUUAGUGUG-----GACCCCCu	||: ||| |:| |||||||	cccUCGCCAUCUCGCCCUUGCUGGGGGc
MIMAT0004682	hsa-miR-361-3p	NM_001033557	PPM1B	circRNA	chr2	44428924	44428949	+	5	0	AGO1,AGO1-4,AGO2	8mer	uuUAGUCUUAGUGU---GGACCCCCu	| ||| ||| |: :|||||||	uuAGCAGUAUCUCGUGCUCUGGGGGa
MIMAT0004682	hsa-miR-361-3p	NM_177968	PPM1B	circRNA	chr2	44428924	44428949	+	5	0	AGO1,AGO1-4,AGO2	8mer	uuUAGUCUUAGUGU---GGACCCCCu	| ||| ||| |: :|||||||	uuAGCAGUAUCUCGUGCUCUGGGGGa
MIMAT0004682	hsa-miR-361-3p	NM_001033557	PPM1B	circRNA	chr2	44445180	44445203	+	1	0	AGO1-4	8mer	uuuaGUCUUAGU-GUGGACCCCCu	|| | |:: | ||||||||	auccCAAAUUUGCCUCCUGGGGGa
MIMAT0004682	hsa-miR-361-3p	NM_177968	PPM1B	circRNA	chr2	44445180	44445203	+	1	0	AGO1-4	8mer	uuuaGUCUUAGU-GUGGACCCCCu	|| | |:: | ||||||||	auccCAAAUUUGCCUCCUGGGGGa
MIMAT0004682	hsa-miR-361-3p	NM_005400	PRKCE	circRNA	chr2	45903274	45903298	+	1	0	AGO1-4	7mer-m8	uuuAGUCUUAGUGUG--GACCCCCu	||||:|| :| : |||||||	gccUCAGGAUAGCUUCACUGGGGGu
MIMAT0004682	hsa-miR-361-3p	NM_005400	PRKCE	circRNA	chr2	45967212	45967233	+	1	0	AGO1-4	8mer	uuuagUCUUAGUGUGGACCCCCu	||: | | : |||||||	cugggAGGCUGA-GGCUGGGGGa
MIMAT0004682	hsa-miR-361-3p	NM_005400	PRKCE	circRNA	chr2	46014290	46014312	+	1	0	AGO1-4	7mer-m8	uuuaGUCUUAGUGUGGACCCCCu	::| | | | |||||||	uagcUGGCAGCCCUGCUGGGGGc
MIMAT0004682	hsa-miR-361-3p	NM_005400	PRKCE	circRNA	chr2	46078489	46078511	+	1	0	AGO1-4	7mer-m8	uuuagucuuAGUGUGGACCCCCu	||| | |||||||	uuacucuucUCAGAACUGGGGGc
MIMAT0004682	hsa-miR-361-3p	NM_178313	SPTBN1	circRNA	chr2	54888685	54888708	+	2	0	AGO1,AGO1-4	7mer-m8	uuuagucuuAGUGU-GGACCCCCu	|:|:: :|||||||	ccaagcuucUUAUGUUCUGGGGGu
MIMAT0004682	hsa-miR-361-3p	hsa_circ_0001008	hsa_circ_001122	circRNA	chr2	55844670	55844694	-	2	0	AGO1-4	7mer-m8	uuuagUC-UUAG-UGUGGACCCCCu	|| || | | ||||||||	gggagAGCAAGCGAGCCCUGGGGGg
MIMAT0004682	hsa-miR-361-3p	NM_003400	XPO1	circRNA	chr2	61705677	61705699	-	3	0	AGO1-4	7mer-m8	uuuagucuuagugugGACCCCCu	|||||||	auuuuuguggcugggCUGGGGGg
MIMAT0004682	hsa-miR-361-3p	NM_014755	SERTAD2	circRNA	chr2	64862086	64862108	-	3	0	AGO1-4,AGO2	7mer-m8	uuuagucuuagugUGGACCCCCu	| |||||||	gagauggcuguggAGCUGGGGGu
MIMAT0004682	hsa-miR-361-3p	NM_014911	AAK1	circRNA	chr2	69692857	69692880	-	2	0	AGO1-4,AGO2	7mer-m8	uuUA-GUCUUAGUGUGGACCCCCu	|| | | | : |:|||||||	ggAUCCUGCCUGGAAUCUGGGGGu
MIMAT0004682	hsa-miR-361-3p	NM_002357	MXD1	circRNA	chr2	70167582	70167603	+	2	0	AGO1-4	8mer	uuuaGUCUUAGUGUGGACCCCCu	::|: |::|| |||||||	cuugUGGGCUUGCA-CUGGGGGa
MIMAT0004682	hsa-miR-361-3p	NM_002357	MXD1	circRNA	chr2	70168818	70168841	+	1	0	AGO1-4	8mer	uuuaGUCUUAGUGU-GGACCCCCu	|| :| || | ||||||||	cggcCAAGAGCAAAUCCUGGGGGa
MIMAT0004682	hsa-miR-361-3p	NM_015470	RAB11FIP5	circRNA	chr2	73306886	73306908	-	2	0	AGO1-4	7mer-m8	uuuagucuuaGUGUGGACCCCCu	| ||||||||||	augagcccucCCCACCUGGGGGc
MIMAT0004682	hsa-miR-361-3p	NM_006062	SMYD5	circRNA	chr2	73453033	73453055	+	4	0	AGO1-4,AGO2	8mer	uuuagUCUUAGUGUGGACCCCCu	||| || | |||||||	ccagaAGAUGCAGAGCUGGGGGa
MIMAT0004682	hsa-miR-361-3p	NM_144993	TET3	circRNA	chr2	74273538	74273560	+	1	0	AGO1-4	7mer-m8	uuuagucuuagugugGACCCCCu	|||||||	ccagucugcuggggaCUGGGGGu
MIMAT0004682	hsa-miR-361-3p	NM_144993	TET3	circRNA	chr2	74327815	74327837	+	3	0	AGO1-4	7mer-m8	uuuagucuuAGUGUGGACCCCCu	| :::||||||||	ccuggguccUGGUGCCUGGGGGc
MIMAT0004682	hsa-miR-361-3p	NM_144993	TET3	circRNA	chr2	74329361	74329383	+	7	0	AGO1-4,AGO2	7mer-m8	uuuagucuuAGUGUGGACCCCCu	|||:|||||||||	cuuuugcccUCAUACCUGGGGGc
MIMAT0004682	hsa-miR-361-3p	NM_144993	TET3	circRNA	chr2	74329574	74329596	+	8	0	AGO1-4,AGO2	7mer-m8	uuuagucuuaGUGUGGACCCCCu	| :::|||||||	guccccccccCUUGUCUGGGGGg
MIMAT0004682	hsa-miR-361-3p	NM_001381	DOK1	circRNA	chr2	74782352	74782376	+	1	0	AGO1-4	7mer-m8	uuUAGU-CUUAGUGUG-GACCCCCu	|| | |::||: :| |||||||	ccAUAAGGGGUCGAGCUCUGGGGGu
MIMAT0004682	hsa-miR-361-3p	NM_017750	RETSAT	circRNA	chr2	85576568	85576592	-	1	0	AGO1-4	7mer-m8	uuuaguCUUAGU-G-UGGACCCCCu	|| ||| | : |||||||	cccuguGAUUCAGCGGGCUGGGGGc
MIMAT0004682	hsa-miR-361-3p	NM_017750	RETSAT	circRNA	chr2	85577210	85577232	-	2	0	AGO2	7mer-m8	uuuagucuuagUGUGGACCCCCu	:|| |||||||	gagguccugcaGCAGCUGGGGGc
MIMAT0004682	hsa-miR-361-3p	NM_015425	POLR1A	circRNA	chr2	86254014	86254036	-	1	0	AGO1-4	7mer-m8	uuuagucuuagUGUGGACCCCCu	:| ||||||||	cggcugcuccaGCCCCUGGGGGc
MIMAT0004682	hsa-miR-361-3p	NM_015425	POLR1A	circRNA	chr2	86254085	86254108	-	1	0	AGO1-4	7mer-m8	uuUAGUCU-UAGUGUGGACCCCCu	| |||| | |: ||||||||	acAACAGACAAGAUUCCUGGGGGc
MIMAT0004682	hsa-miR-361-3p	NR_024204	LINC00152	circRNA	chr2	87922107	87922129	+	1	0	AGO1-4	7mer-m8	uuuagucuuaguguGGACCCCCu	||||||||	cuuugucugcugguCCUGGGGGc
MIMAT0004682	hsa-miR-361-3p	NM_144563	RPIA	circRNA	chr2	89050201	89050223	+	6	0	AGO1-4,AGO2	7mer-m8	uuuagucuuAGUGUGGACCCCCu	| | |:|||||||	cacuuuugcUAAGAUCUGGGGGu
MIMAT0004682	hsa-miR-361-3p	hsa_circ_0055598	hsa_circ_0055598	circRNA	chr2	96536007	96536032	-	5	0	AGO1-4	7mer-m8	uuUAGUCUUA---GUGUGGACCCCCu	:|||| | | :|||||||||	guGUCAGUCUGCCCCUACCUGGGGGu
MIMAT0004682	hsa-miR-361-3p	NM_004418	DUSP2	circRNA	chr2	96809364	96809386	-	10	0	AGO1-4,AGO2	8mer	uuuagucuuagugugGACCCCCu	|||||||	ccuggugcucuucugCUGGGGGa
MIMAT0004682	hsa-miR-361-3p	NM_015341	NCAPH	circRNA	chr2	97020008	97020030	+	1	0	AGO1	8mer	uuuaGUCUUAGUGUGGACCCCCu	| || :: ||||||||	uuccCCGAUGGGUCCCUGGGGGa
MIMAT0004682	hsa-miR-361-3p	NM_017789	SEMA4C	circRNA	chr2	97526526	97526546	-	4	0	AGO1-4,AGO2	7mer-m8	uuuAGUCUUAGUGUGGACCCCCu	||:| | ||||||||||	aacUCGGCUU--CACCUGGGGGg
MIMAT0004682	hsa-miR-361-3p	NM_017789	SEMA4C	circRNA	chr2	97526844	97526866	-	7	0	AGO1-4,AGO2	7mer-m8	uuuaGUC-UUAGUGUGGACCCCCu	|:| ::| :| ||||||||	cuggCGGUGGUGGC-CCUGGGGGc
MIMAT0004682	hsa-miR-361-3p	NM_002518	NPAS2	circRNA	chr2	101514012	101514035	+	1	0	AGO2	8mer	uuuagucuuAGUG-UGGACCCCCu	|::| ::|||||||	ucgcuuuccUUGCUGUCUGGGGGa
MIMAT0004682	hsa-miR-361-3p	NM_006267	RANBP2	circRNA	chr2	109087250	109087272	+	2	0	AGO2	8mer	uuuAGUCUUAGUGUGGACCCCCu	|:| || || | |||||||	auuUUACAAACAGAACUGGGGGa
MIMAT0004682	hsa-miR-361-3p	NM_181453	GCC2	circRNA	chr2	109087250	109087272	+	2	0	AGO2	8mer	uuuAGUCUUAGUGUGGACCCCCu	|:| || || | |||||||	auuUUACAAACAGAACUGGGGGa
MIMAT0004682	hsa-miR-361-3p	NM_182588	RGPD4	circRNA	chr2	109087250	109087272	+	2	0	AGO2	8mer	uuuAGUCUUAGUGUGGACCCCCu	|:| || || | |||||||	auuUUACAAACAGAACUGGGGGa
MIMAT0004682	hsa-miR-361-3p	NM_006267	RANBP2	circRNA	chr2	109251842	109251864	+	1	0	AGO1-4	7mer-m8	uuUAGUCUUAGUGUGGACCCCCu	|||| | || :||||||||	ccAUCACACUCCAGCCUGGGGGg
MIMAT0004682	hsa-miR-361-3p	NM_182588	RGPD4	circRNA	chr2	109251842	109251864	+	1	0	AGO1-4	7mer-m8	uuUAGUCUUAGUGUGGACCCCCu	|||| | || :||||||||	ccAUCACACUCCAGCCUGGGGGg
MIMAT0004682	hsa-miR-361-3p	NM_001099289	SH3RF3	circRNA	chr2	109403395	109403419	+	1	0	AGO1-4	7mer-m8	uuuaGUCUUAGUGUG--GACCCCCu	::|: || ::| |||||||	cgggUGGGCUCCUGCUGCUGGGGGg
MIMAT0004682	hsa-miR-361-3p	NM_001193485	LIMS1	circRNA	chr2	109403395	109403419	+	1	0	AGO1-4	7mer-m8	uuuaGUCUUAGUGUG--GACCCCCu	::|: || ::| |||||||	cgggUGGGCUCCUGCUGCUGGGGGg
MIMAT0004682	hsa-miR-361-3p	NM_006267	RANBP2	circRNA	chr2	109403395	109403419	+	1	0	AGO1-4	7mer-m8	uuuaGUCUUAGUGUG--GACCCCCu	::|: || ::| |||||||	cgggUGGGCUCCUGCUGCUGGGGGg
MIMAT0004682	hsa-miR-361-3p	NM_001099289	SH3RF3	circRNA	chr2	109432987	109433014	+	1	0	AGO1-4	7mer-m8	uuUA-GUCU--UAGUGUG--GACCCCCu	|| |||: ||||||: |||||||	ugAUGCAGGGUAUCACAUGGCUGGGGGc
MIMAT0004682	hsa-miR-361-3p	NM_001193485	LIMS1	circRNA	chr2	109432987	109433014	+	1	0	AGO1-4	7mer-m8	uuUA-GUCU--UAGUGUG--GACCCCCu	|| |||: ||||||: |||||||	ugAUGCAGGGUAUCACAUGGCUGGGGGc
MIMAT0004682	hsa-miR-361-3p	NM_006267	RANBP2	circRNA	chr2	109432987	109433014	+	1	0	AGO1-4	7mer-m8	uuUA-GUCU--UAGUGUG--GACCCCCu	|| |||: ||||||: |||||||	ugAUGCAGGGUAUCACAUGGCUGGGGGc
MIMAT0004682	hsa-miR-361-3p	NM_001099289	SH3RF3	circRNA	chr2	109558538	109558561	+	1	0	AGO1-4	7mer-m8	uuuaGUCUUAGUGUG-GACCCCCu	|||: ::::: |||||||	ccugCAGGUGUGUGUGCUGGGGGc
MIMAT0004682	hsa-miR-361-3p	NM_001193485	LIMS1	circRNA	chr2	109558538	109558561	+	1	0	AGO1-4	7mer-m8	uuuaGUCUUAGUGUG-GACCCCCu	|||: ::::: |||||||	ccugCAGGUGUGUGUGCUGGGGGc
MIMAT0004682	hsa-miR-361-3p	NM_006267	RANBP2	circRNA	chr2	109558538	109558561	+	1	0	AGO1-4	7mer-m8	uuuaGUCUUAGUGUG-GACCCCCu	|||: ::::: |||||||	ccugCAGGUGUGUGUGCUGGGGGc
MIMAT0004682	hsa-miR-361-3p	NM_001193485	LIMS1	circRNA	chr2	109886661	109886684	+	1	0	AGO1-4	7mer-m8	uuUAGUCUU-AGUGUGGACCCCCu	:||| || | |:|||||||	cuGUCACAAGGAAGAUCUGGGGGg
MIMAT0004682	hsa-miR-361-3p	NM_006267	RANBP2	circRNA	chr2	109886661	109886684	+	1	0	AGO1-4	7mer-m8	uuUAGUCUU-AGUGUGGACCCCCu	:||| || | |:|||||||	cuGUCACAAGGAAGAUCUGGGGGg
MIMAT0004682	hsa-miR-361-3p	NM_001099289	SH3RF3	circRNA	chr2	110441138	110441163	+	1	0	AGO1-4	7mer-m8	uuuaGUCUUAGUGUG---GACCCCCu	|| : |||::: |||||||	uuccCAUGUUCAUGUUGGCUGGGGGc
MIMAT0004682	hsa-miR-361-3p	NM_001193485	LIMS1	circRNA	chr2	110441138	110441163	+	1	0	AGO1-4	7mer-m8	uuuaGUCUUAGUGUG---GACCCCCu	|| : |||::: |||||||	uuccCAUGUUCAUGUUGGCUGGGGGc
MIMAT0004682	hsa-miR-361-3p	NM_006267	RANBP2	circRNA	chr2	110441138	110441163	+	1	0	AGO1-4	7mer-m8	uuuaGUCUUAGUGUG---GACCCCCu	|| : |||::: |||||||	uuccCAUGUUCAUGUUGGCUGGGGGc
MIMAT0004682	hsa-miR-361-3p	NM_001037866	RGPD6	circRNA	chr2	111426686	111426707	-	1	0	AGO2	7mer-m8	uuuaguCUUAGUGUGGACCCCCu	|:||| ||||||||||	gggaauGGAUC-CACCUGGGGGc
MIMAT0004682	hsa-miR-361-3p	NM_001164463	RGPD8	circRNA	chr2	111426686	111426707	-	1	0	AGO2	7mer-m8	uuuaguCUUAGUGUGGACCCCCu	|:||| ||||||||||	gggaauGGAUC-CACCUGGGGGc
MIMAT0004682	hsa-miR-361-3p	NM_022662	ANAPC1	circRNA	chr2	111426686	111426707	-	1	0	AGO2	7mer-m8	uuuaguCUUAGUGUGGACCCCCu	|:||| ||||||||||	gggaauGGAUC-CACCUGGGGGc
MIMAT0004682	hsa-miR-361-3p	NM_001037866	RGPD6	circRNA	chr2	112064989	112065011	-	1	0	AGO1-4	8mer	uuuagucuuaguguGGACCCCCu	:|||||||	cucggcuccguuucUCUGGGGGa
MIMAT0004682	hsa-miR-361-3p	NM_001164463	RGPD8	circRNA	chr2	112064989	112065011	-	1	0	AGO1-4	8mer	uuuagucuuaguguGGACCCCCu	:|||||||	cucggcuccguuucUCUGGGGGa
MIMAT0004682	hsa-miR-361-3p	NM_022662	ANAPC1	circRNA	chr2	112064989	112065011	-	1	0	AGO1-4	8mer	uuuagucuuaguguGGACCCCCu	:|||||||	cucggcuccguuucUCUGGGGGa
MIMAT0004682	hsa-miR-361-3p	NM_001037866	RGPD6	circRNA	chr2	112236511	112236532	-	2	0	AGO1-4,AGO2	7mer-m8	uuUAGUCUUAGUGUGGACCCCCu	:| || | :|| |||||||	auGUGAGCA-GGCAGCUGGGGGg
MIMAT0004682	hsa-miR-361-3p	NM_001164463	RGPD8	circRNA	chr2	112236511	112236532	-	2	0	AGO1-4,AGO2	7mer-m8	uuUAGUCUUAGUGUGGACCCCCu	:| || | :|| |||||||	auGUGAGCA-GGCAGCUGGGGGg
MIMAT0004682	hsa-miR-361-3p	NM_022662	ANAPC1	circRNA	chr2	112236511	112236532	-	2	0	AGO1-4,AGO2	7mer-m8	uuUAGUCUUAGUGUGGACCCCCu	:| || | :|| |||||||	auGUGAGCA-GGCAGCUGGGGGg
MIMAT0004682	hsa-miR-361-3p	NM_001037866	RGPD6	circRNA	chr2	112247132	112247154	-	8	0	AGO1-4	8mer	uuuagucuuaguGUGGACCCCCu	| ||||||||	cccugugccaguCUCCUGGGGGa
MIMAT0004682	hsa-miR-361-3p	NM_001164463	RGPD8	circRNA	chr2	112247132	112247154	-	8	0	AGO1-4	8mer	uuuagucuuaguGUGGACCCCCu	| ||||||||	cccugugccaguCUCCUGGGGGa
MIMAT0004682	hsa-miR-361-3p	NM_022662	ANAPC1	circRNA	chr2	112247132	112247154	-	8	0	AGO1-4	8mer	uuuagucuuaguGUGGACCCCCu	| ||||||||	cccugugccaguCUCCUGGGGGa
MIMAT0004682	hsa-miR-361-3p	NM_005415	SLC20A1	circRNA	chr2	113404620	113404641	+	6	0	AGO1-4,AGO2	7mer-m8	uuuagucuUAGUGUGGACCCCCu	:|| :| |||||||	ugggcucuGUCUUA-CUGGGGGc
MIMAT0004682	hsa-miR-361-3p	NM_173843	IL1RN	circRNA	chr2	113891281	113891304	+	1	0	AGO1-4	7mer-m8	uuUAGUCU-UAGUGUGGACCCCCu	| || | :| :| ||||||||	ugAGCAAAUGUGGCUCCUGGGGGu
MIMAT0004682	hsa-miR-361-3p	NM_006773	DDX18	circRNA	chr2	118588969	118588992	+	4	0	AGO1-4,AGO2	7mer-m8	uuUAGU-CUUAGUGUGGACCCCCu	|| | | | |:: |||||||	uuAUAACGUUUGAUGGCUGGGGGg
MIMAT0004682	hsa-miR-361-3p	NM_006770	MARCO	circRNA	chr2	119750758	119750780	+	1	0	AGO1-4	8mer	uuUAGUCUUAGUGUGGACCCCCu	| :| |:| ::|||||||||	uuACUACAGUGGUACCUGGGGGa
MIMAT0004682	hsa-miR-361-3p	hsa_circ_0056227	hsa_circ_0056227	circRNA	chr2	120451226	120451248	+	1	0	AGO2	7mer-m8	uuuagucuuagUGUGGACCCCCu	|:|||||||||	acauucucuaaAUACCUGGGGGc
MIMAT0004682	hsa-miR-361-3p	hsa_circ_0056228	hsa_circ_0056228	circRNA	chr2	120451226	120451248	+	1	0	AGO2	7mer-m8	uuuagucuuagUGUGGACCCCCu	|:|||||||||	acauucucuaaAUACCUGGGGGc
MIMAT0004682	hsa-miR-361-3p	hsa_circ_0056229	hsa_circ_0056229	circRNA	chr2	120451226	120451248	+	1	0	AGO2	7mer-m8	uuuagucuuagUGUGGACCCCCu	|:|||||||||	acauucucuaaAUACCUGGGGGc
MIMAT0004682	hsa-miR-361-3p	hsa_circ_0056230	hsa_circ_0056230	circRNA	chr2	120451226	120451248	+	1	0	AGO2	7mer-m8	uuuagucuuagUGUGGACCCCCu	|:|||||||||	acauucucuaaAUACCUGGGGGc
MIMAT0004682	hsa-miR-361-3p	hsa_circ_0056231	hsa_circ_0056231	circRNA	chr2	120451226	120451248	+	1	0	AGO2	7mer-m8	uuuagucuuagUGUGGACCCCCu	|:|||||||||	acauucucuaaAUACCUGGGGGc
MIMAT0004682	hsa-miR-361-3p	NM_001142273	CLASP1	circRNA	chr2	122182818	122182842	-	1	0	AGO1-4	7mer-m8	uuUAGUCUUA-GUGUG-GACCCCCu	:|:| ::| || : |||||||	ugGUUAUGGUGGACUUACUGGGGGc
MIMAT0004682	hsa-miR-361-3p	NM_015282	CLASP1	circRNA	chr2	122182818	122182842	-	1	0	AGO1-4	7mer-m8	uuUAGUCUUA-GUGUG-GACCCCCu	:|:| ::| || : |||||||	ugGUUAUGGUGGACUUACUGGGGGc
MIMAT0004682	hsa-miR-361-3p	NM_004805	POLR2D	circRNA	chr2	128604051	128604074	-	4	0	AGO1-4,AGO2	8mer	uuuagucUUAGUGU-GGACCCCCu	:||| || :|||||||	gucacuuGAUCUCAGUCUGGGGGa
MIMAT0004682	hsa-miR-361-3p	NR_033230	SMPD4	circRNA	chr2	130930382	130930407	-	2	0	AGO1-4	7mer-m8	uuUAGUCUUAGUGUG---GACCCCCu	:|| : |||| | |||||||	agGUCCAGUUCACCCCUACUGGGGGc
MIMAT0004682	hsa-miR-361-3p	NM_001009993	FAM168B	circRNA	chr2	131806325	131806351	-	3	2	AGO1-4,AGO2	8mer	uuUAGUCUUA----GUGUGGACCCCCu	| ||||:| : :||||||||	aaAGCAGAGUGUGGUUGGCCUGGGGGa
MIMAT0004682	hsa-miR-361-3p	NR_026922	LOC150776	circRNA	chr2	132258596	132258621	+	1	0	AGO1-4	7mer-m8	uuUAGUCUUAGUGUG---GACCCCCu	:|| : |||| | |||||||	agGUCCAGUUCACCCCUACUGGGGGc
MIMAT0004682	hsa-miR-361-3p	NM_002410	MGAT5	circRNA	chr2	135211297	135211319	+	1	0	AGO1-4	7mer-m8	uuuagucuuaguGUGGACCCCCu	|| |||||||	accccacccugcCAGCUGGGGGc
MIMAT0004682	hsa-miR-361-3p	NM_194317	LYPD6	circRNA	chr2	150187147	150187171	+	1	0	AGO1-4	7mer-m8	uuuaGUCUUA-GUGUG-GACCCCCu	|: | | ||||| |||||||	gcgcCGCAUUGCACACUCUGGGGGc
MIMAT0004682	hsa-miR-361-3p	NM_012097	ARL5A	circRNA	chr2	152653633	152653653	-	1	0	AGO1-4	8mer	uuuAGU-CUUAGUGUGGACCCCCu	||| |||| | |||||||	gcuUCAUGAAUGA---CUGGGGGa
MIMAT0004682	hsa-miR-361-3p	NM_003628	PKP4	circRNA	chr2	159324617	159324639	+	1	0	AGO1-4	8mer	uuUAGUCUUAGUGUGGACCCCCu	| :| | |: : :|||||||	uaAGUAUACUUUUCUCUGGGGGa
MIMAT0004682	hsa-miR-361-3p	NM_003628	PKP4	circRNA	chr2	159348041	159348062	+	2	0	AGO1-4	7mer-m8	uuuaGUCUUAGUGUGGACCCCCu	||| |: :| |||||||	ugccCAGUUUUCUA-CUGGGGGu
MIMAT0004682	hsa-miR-361-3p	NM_003628	PKP4	circRNA	chr2	159519535	159519559	+	1	0	AGO1-4	8mer	uuuAGUCUUAGUGUG--GACCCCCu	|| ||: || :: |||||||	gacUCUGAGCCAAGUUGCUGGGGGa
MIMAT0004682	hsa-miR-361-3p	NM_033394	TANC1	circRNA	chr2	159854716	159854738	+	3	0	AGO1-4	8mer	uuUAGUCUUAGUGUGGACCCCCu	| :: | || :||||||||	ccACUGCACUCCAGCCUGGGGGa
MIMAT0004682	hsa-miR-361-3p	NM_001199290	PHOSPHO2-KLHL23	circRNA	chr2	170592483	170592505	+	1	0	AGO1	7mer-m8	uuuagucuuaGUGUGGACCCCCu	:::| |||||||	ccaacauuuaUGUAACUGGGGGc
MIMAT0004682	hsa-miR-361-3p	NM_015530	GORASP2	circRNA	chr2	171822897	171822919	+	5	0	AGO1-4,AGO2	7mer-m8	uuuaGUCUUAGUGUGGACCCCCu	|| : |:: ||||||||	cuugCACUGCCGUUCCUGGGGGu
MIMAT0004682	hsa-miR-361-3p	NM_024770	METTL8	circRNA	chr2	172182610	172182632	-	1	0	AGO1-4	8mer	uuuagucUUAGUGUGGACCCCCu	| | | |||||||||	ccaaguuACUGAAACCUGGGGGa
MIMAT0004682	hsa-miR-361-3p	NM_025000	DCAF17	circRNA	chr2	172339298	172339320	+	1	0	AGO1-4	7mer-m8	uuuagucuuagugugGACCCCCu	|||||||	cuggcugcuuuuuugCUGGGGGu
MIMAT0004682	hsa-miR-361-3p	NM_005966	NAB1	circRNA	chr2	191523913	191523934	+	1	0	AGO2	8mer	uuuagucuuagUGUGGACCCCCu	|| ||||||||	ccuuacccaggAC-CCUGGGGGa
MIMAT0004682	hsa-miR-361-3p	NM_014905	GLS	circRNA	chr2	191795178	191795198	+	7	0	AGO1-4,AGO2	7mer-m8	uuUAG-UCUUAGUGUGGACCCCCu	||| :||:|:: |||||||	aaAUCUGGAGUUG---CUGGGGGc
MIMAT0004682	hsa-miR-361-3p	NM_004226	STK17B	circRNA	chr2	196999226	196999248	-	1	0	AGO1-4	7mer-m8	uuuagucuuaGUGUGGACCCCCu	|| : |||||||	aauuuuuccaCAGGACUGGGGGu
MIMAT0004682	hsa-miR-361-3p	NM_152387	KCTD18	circRNA	chr2	201371743	201371767	-	1	0	AGO1-4	8mer	uuuagUCUUAGU--GUGGACCCCCu	| | ||| ::||||||||	ggcaaAAAUUCAGGUGCCUGGGGGa
MIMAT0004682	hsa-miR-361-3p	NM_005759	ABI2	circRNA	chr2	204261600	204261623	+	2	0	AGO1-4	7mer-m8	uuuaGUCU-UAGUGUGGACCCCCu	|||| : ::| |||||||	gcccCAGACGCUGCUGCUGGGGGu
MIMAT0004682	hsa-miR-361-3p	NM_017759	INO80D	circRNA	chr2	206859775	206859800	-	2	0	AGO1-4	8mer	uuUAGUCUUAGU---GUGGACCCCCu	||:: :|||| ::||||||||	uuAUUGAGAUCAUUUUGCCUGGGGGa
MIMAT0004682	hsa-miR-361-3p	NM_017759	INO80D	circRNA	chr2	206863779	206863799	-	5	0	AGO1-4	8mer	uuUAGUCUUAGUGUGGACCCCCu	||::| |: :|||||||||	ccAUUGG--UUCUACCUGGGGGa
MIMAT0004682	hsa-miR-361-3p	NM_199229	RPE	circRNA	chr2	210870174	210870194	+	2	0	AGO2	8mer	uuuaguCUUAGUGUGGACCCCCu	|:||: | :|||||||	acaaguGGAUU-C-UCUGGGGGa
MIMAT0004682	hsa-miR-361-3p	NM_212482	FN1	circRNA	chr2	216226767	216226789	-	11	0	AGO1-4,AGO2	7mer-m8	uuuagucuuaGUGUGGACCCCCu	|| |||||||||	acaacugccgCAGACCUGGGGGu
MIMAT0004682	hsa-miR-361-3p	NM_022648	TNS1	circRNA	chr2	218749796	218749820	-	1	0	AGO1-4	7mer-m8	uuuagucuUA-GUG-UGGACCCCCu	|| ||: |||||||||	ccugugccAUCCAUGACCUGGGGGu
MIMAT0004682	hsa-miR-361-3p	NM_022648	TNS1	circRNA	chr2	218808700	218808722	-	2	0	AGO1-4,AGO2	8mer	uuuagucuuaguGUGGACCCCCu	| :|||||||	acucgcugccuuCUUCUGGGGGa
MIMAT0004682	hsa-miR-361-3p	NM_022152	TMBIM1	circRNA	chr2	219140765	219140788	-	4	0	AGO1-4,AGO2	7mer-m8	uuuagucuUAGUGUG-GACCCCCu	|| ::| |||||||	caugcucuAUGCUGCUCUGGGGGc
MIMAT0004682	hsa-miR-361-3p	NM_021198	CTDSP1	circRNA	chr2	219269378	219269397	+	5	0	AGO1-4	7mer-m8	uuuAGUCUUAGUGUGGACCCCCu	||||: : |||||||||	uucUCAGG---GGACCUGGGGGg
MIMAT0004682	hsa-miR-361-3p	NM_021198	CTDSP1	circRNA	chr2	219269474	219269498	+	10	0	AGO1-4,AGO2	7mer-m8	uuuAGUCUUAG-UG-UGGACCCCCu	|| |: || :| ||||||||	ccuUCCGGUUCUGCUUCCUGGGGGc
MIMAT0004682	hsa-miR-361-3p	NM_021198	CTDSP1	circRNA	chr2	219270352	219270374	+	4	0	AGO1-4,AGO2	7mer-m8	uuuagucuuagugugGACCCCCu	|||||||	cugauccccugcuggCUGGGGGc
MIMAT0004682	hsa-miR-361-3p	NM_015680	CNPPD1	circRNA	chr2	220039551	220039571	-	1	0	AGO1-4	7mer-m8	uuUAGUCUUAGUGUGGACCCCCu	|| :|:| :| |||||||	gaAUGGGGA--GCUGCUGGGGGu
MIMAT0004682	hsa-miR-361-3p	NM_001077198	ATG9A	circRNA	chr2	220088846	220088870	-	1	0	AGO1-4	7mer-m8	uuUAGUCUUAGUGU--GGACCCCCu	| || :||||| ||||||||	ugACCACCGUCACACUCCUGGGGGu
MIMAT0004682	hsa-miR-361-3p	NR_026909	STK16	circRNA	chr2	220110780	220110804	+	2	0	AGO1,AGO1-4	8mer	uuuAGUCUUAG--UGUGGACCCCCu	|| ||| : | |||||||	accUCUUCAUCCAGAAACUGGGGGa
MIMAT0004682	hsa-miR-361-3p	NM_006000	TUBA4A	circRNA	chr2	220115323	220115345	-	11	0	AGO1-4	7mer-m8	uuuaGUCUUAGUGUGGACCCCCu	|| :| :::||||||||	cuccCACUGUGGUGCCUGGGGGu
MIMAT0004682	hsa-miR-361-3p	NM_005876	SPEG	circRNA	chr2	220309726	220309748	+	1	0	AGO1-4	7mer-m8	uuuagucuuagUGUGGACCCCCu	:||||||||||	gccgggccacgGCACCUGGGGGu
MIMAT0004682	hsa-miR-361-3p	NM_005876	SPEG	circRNA	chr2	220309776	220309801	+	1	0	AGO1-4	7mer-m8	uuUAGUC--UUAGUG-UGGACCCCCu	||| | :: |:| | |||||||	uaAUCUGGUGGGCGCAAGCUGGGGGu
MIMAT0004682	hsa-miR-361-3p	NM_013335	GMPPA	circRNA	chr2	220370992	220371015	+	1	0	AGO2	8mer	uuuaGUCUUAGUG-UGGACCCCCu	:|| |||:: : |||||||	ugcaUAGCAUCGUGGGCUGGGGGa
MIMAT0004682	hsa-miR-361-3p	NM_205847	GMPPA	circRNA	chr2	220370992	220371015	+	1	0	AGO2	8mer	uuuaGUCUUAGUG-UGGACCCCCu	:|| |||:: : |||||||	ugcaUAGCAUCGUGGGCUGGGGGa
MIMAT0004682	hsa-miR-361-3p	NM_024536	CHPF	circRNA	chr2	220403791	220403813	-	6	0	AGO1-4,AGO2	7mer-m8	uuuagucuuaguguGGACCCCCu	||||||||	cccugccucugggcCCUGGGGGc
MIMAT0004682	hsa-miR-361-3p	NM_024536	CHPF	circRNA	chr2	220403929	220403951	-	5	0	AGO1-4	8mer	uuuAGUCUUAGUGUG-GACCCCCu	|| |:| || :| |||||||	ggcUCUGGA-CAAGCACUGGGGGa
MIMAT0004682	hsa-miR-361-3p	NM_001173408	OBSL1	circRNA	chr2	220435842	220435866	-	5	0	AGO1-4,AGO2	8mer	uuuAGUCUUA-GUGU--GGACCCCCu	||| |:| |::: ||||||||	agcUCA-AGUGCGUGGUCCUGGGGGa
MIMAT0004682	hsa-miR-361-3p	NM_015311	OBSL1	circRNA	chr2	220435842	220435866	-	5	0	AGO1-4,AGO2	8mer	uuuAGUCUUA-GUGU--GGACCCCCu	||| |:| |::: ||||||||	agcUCA-AGUGCGUGGUCCUGGGGGa
MIMAT0004682	hsa-miR-361-3p	NM_020830	WDFY1	circRNA	chr2	224742960	224742982	-	3	0	AGO1-4	8mer	uuUAGUCUUAGUGUGGACCCCCu	:|||||: : | |||||||	uuGUCAGAGCAGGAGCUGGGGGa
MIMAT0004682	hsa-miR-361-3p	NM_006216	SERPINE2	circRNA	chr2	224866412	224866436	-	5	0	AGO1-4	7mer-m8	uuuAGUCUUA--GUGUGGACCCCCu	| :|:|| : || |||||||	uccUGGGGAUGCUUCAGCUGGGGGc
MIMAT0004682	hsa-miR-361-3p	hsa_circ_0001103	hsa_circ_001588	circRNA	chr2	224866412	224866436	-	5	0	AGO1-4	7mer-m8	uuuAGUCUUA--GUGUGGACCCCCu	| :|:|| : || |||||||	uccUGGGGAUGCUUCAGCUGGGGGc
MIMAT0004682	hsa-miR-361-3p	NM_138402	SP140L	circRNA	chr2	231211424	231211444	+	1	0	AGO1-4	7mer-m8	uuUAG-UCUUAGUGUGGACCCCCu	||| ||:||: :|||||||	agAUCUAGGAUU---UCUGGGGGu
MIMAT0004682	hsa-miR-361-3p	hsa_circ_0001105	hsa_circ_001735	circRNA	chr2	231211424	231211444	+	1	0	AGO1-4	7mer-m8	uuUAG-UCUUAGUGUGGACCCCCu	||| ||:||: :|||||||	agAUCUAGGAUU---UCUGGGGGu
MIMAT0004682	hsa-miR-361-3p	hsa_circ_0001106	hsa_circ_001283	circRNA	chr2	231211424	231211444	+	1	0	AGO1-4	7mer-m8	uuUAG-UCUUAGUGUGGACCCCCu	||| ||:||: :|||||||	agAUCUAGGAUU---UCUGGGGGu
MIMAT0004682	hsa-miR-361-3p	NM_002807	PSMD1	circRNA	chr2	231927280	231927303	+	5	0	AGO1,AGO1-4,AGO2	7mer-m8	uuuagucuuAGU-GUGGACCCCCu	|:| ||||||||||	uaaaguauuUUAUCACCUGGGGGc
MIMAT0004682	hsa-miR-361-3p	NM_004846	EIF4E2	circRNA	chr2	233431615	233431636	+	2	0	AGO1-4	8mer	uuUAGUCUUAGUGUGGACCCCCu	||: :: ||:: |||||||	ucAUUUUGGCCAUG-CUGGGGGa
MIMAT0004682	hsa-miR-361-3p	NM_003648	DGKD	circRNA	chr2	234365934	234365957	+	1	0	AGO2	7mer-m8	uuuagUCUUAG-UGUGGACCCCCu	:||| | || :|||||||	ccggaGGAACCAACUUCUGGGGGg
MIMAT0004682	hsa-miR-361-3p	NM_152879	DGKD	circRNA	chr2	234365934	234365957	+	1	0	AGO2	7mer-m8	uuuagUCUUAG-UGUGGACCCCCu	:||| | || :|||||||	ccggaGGAACCAACUUCUGGGGGg
MIMAT0004682	hsa-miR-361-3p	NM_005737	ARL4C	circRNA	chr2	235404139	235404161	-	3	0	AGO1-4,AGO2	7mer-m8	uuuagucuUAGUGUGGACCCCCu	:|:: :|||||||	gggggcauGUUGGUUCUGGGGGg
MIMAT0004682	hsa-miR-361-3p	NM_005737	ARL4C	circRNA	chr2	235404221	235404241	-	1	0	AGO1-4	8mer	uuuaGUCUUAGUGUGGACCCCCu	| | || || |||||||	ugccCCGCCUC-CA-CUGGGGGa
MIMAT0004682	hsa-miR-361-3p	NM_001037131	AGAP1	circRNA	chr2	236499155	236499180	+	2	0	AGO1-4	7mer-m8	uuuaGUCUUAGU---GUGGACCCCCu	||||: || | :|||||||	ugccCAGAGACAGGGCUUCUGGGGGu
MIMAT0004682	hsa-miR-361-3p	NM_018645	HES6	circRNA	chr2	239147141	239147163	-	1	0	AGO2	7mer-m8	uuuagucuuaguguGGACCCCCu	:|||||||	agcccugugcgggcUCUGGGGGc
MIMAT0004682	hsa-miR-361-3p	NM_022817	PER2	circRNA	chr2	239167219	239167242	-	1	0	AGO2	7mer-m8	uuuagUCUUAGUGU-GGACCCCCu	| || ||| ||||||||	cauggAAAAGGACAGCCUGGGGGu
MIMAT0004682	hsa-miR-361-3p	NM_001040445	ASB1	circRNA	chr2	239358017	239358039	+	2	0	AGO1-4	8mer	uuuagucuuagugugGACCCCCu	|||||||	gaggggcucgaugggCUGGGGGa
MIMAT0004682	hsa-miR-361-3p	NM_002081	GPC1	circRNA	chr2	241407016	241407038	+	1	0	AGO2	7mer-m8	uuuagucuuagugUGGACCCCCu	::|||||||	gaggacuuggaggGUCUGGGGGc
MIMAT0004682	hsa-miR-361-3p	NM_023083	CAPN10	circRNA	chr2	241538263	241538287	+	1	0	AGO2	7mer-m8	uuuagUCUUAGUGU--GGACCCCCu	|||: |:|| ||||||||	ucaggAGAGACGCAGCCCUGGGGGc
MIMAT0004682	hsa-miR-361-3p	NM_001244008	KIF1A	circRNA	chr2	241655116	241655140	-	2	0	AGO2	8mer	uuUAGUCUUA--GUGUGGACCCCCu	| | ||| ||::||||||||	agACCCCAAUCCCAUGCCUGGGGGa
MIMAT0004682	hsa-miR-361-3p	NM_001252119	PASK	circRNA	chr2	242066155	242066177	-	1	0	AGO2	7mer-m8	uuuaGU-CUUAGUGUGGACCCCCu	|| |:| | | ||||||||	uggcCACGGACCUC-CCUGGGGGc
MIMAT0004682	hsa-miR-361-3p	NM_001252124	PASK	circRNA	chr2	242066155	242066177	-	1	0	AGO2	7mer-m8	uuuaGU-CUUAGUGUGGACCCCCu	|| |:| | | ||||||||	uggcCACGGACCUC-CCUGGGGGc
MIMAT0004682	hsa-miR-361-3p	NM_005336	HDLBP	circRNA	chr2	242168001	242168023	-	2	0	AGO1-4	7mer-m8	uuuagucuuagugUGGACCCCCu	| |||||||	ggguuucccguggAGCUGGGGGu
MIMAT0004682	hsa-miR-361-3p	NM_005336	HDLBP	circRNA	chr2	242168453	242168477	-	1	0	AGO1-4	7mer-m8	uuuaGUCUUAG--UGUGGACCCCCu	|||: || : | |||||||	gaggCAGGUUCCUGGAGCUGGGGGg
MIMAT0004682	hsa-miR-361-3p	NM_001243900	HDLBP	circRNA	chr2	242203901	242203923	-	10	0	AGO1-4,AGO2	8mer	uuuagucuuagugUGGACCCCCu	:||||||||	ggaacccucuggaGCCUGGGGGa
MIMAT0004682	hsa-miR-361-3p	NM_005336	HDLBP	circRNA	chr2	242203901	242203923	-	10	0	AGO1-4,AGO2	8mer	uuuagucuuagugUGGACCCCCu	:||||||||	ggaacccucuggaGCCUGGGGGa
MIMAT0004682	hsa-miR-361-3p	NM_032515	BOK	circRNA	chr2	242509633	242509654	+	1	0	AGO1-4	8mer	uuuAGUCUUAGUGUGGACCCCCu	||: :: | ::||||||||	cccUCGUGGAC-UGCCUGGGGGa
MIMAT0004682	hsa-miR-361-3p	NM_001080517	SETD5	circRNA	chr3	9518816	9518837	+	5	0	AGO1-4,AGO2	8mer	uuuagucuUAGUGUGGACCCCCu	||: | :|||||||	ugccccacAUUUC-UCUGGGGGa
MIMAT0004682	hsa-miR-361-3p	NM_014760	TATDN2	circRNA	chr3	10312522	10312544	+	4	0	AGO1-4,AGO2	7mer-m8	uuuagUCUUAGUGUGGACCCCCu	||:||| ::|||||||	gaaagAGGAUCUGGUCUGGGGGg
MIMAT0004682	hsa-miR-361-3p	NM_006395	ATG7	circRNA	chr3	11397600	11397621	+	1	0	AGO2	7mer-m8	uuUAGUCUUAGUGUGGACCCCCu	||||| | ||:|||||||	agAUCAG-UUGUCAUCUGGGGGc
MIMAT0004682	hsa-miR-361-3p	NM_006395	ATG7	circRNA	chr3	11491467	11491489	+	1	0	AGO1-4	8mer	uuuaGUCUUAGUGUGGACCCCCu	::|:| | ||||||||	ggggUGGGAGGAGUCCUGGGGGa
MIMAT0004682	hsa-miR-361-3p	NM_001162499	CAND2	circRNA	chr3	12875578	12875599	+	2	0	AGO2	7mer-m8	uuuaGUCUUAGUGUGGACCCCCu	|| ||| || |||||||	cuucCACCAUCUCA-CUGGGGGc
MIMAT0004682	hsa-miR-361-3p	NM_003043	SLC6A6	circRNA	chr3	14509395	14509416	+	3	0	AGO1-4,AGO2	7mer-m8	uuuagucuUAGUGUGGACCCCCu	||| ::||||||||	cuuaugccAUC-UGCCUGGGGGc
MIMAT0004682	hsa-miR-361-3p	NM_000060	BTD	circRNA	chr3	15686663	15686688	+	1	0	AGO1-4	7mer-m8	uuuagUCUUAGUGU---GGACCCCCu	|||: :::| ||||||||	uccaaAGAGCUGUAUGCCCUGGGGGu
MIMAT0004682	hsa-miR-361-3p	NM_001134381	TBC1D5	circRNA	chr3	17201881	17201904	-	6	0	AGO1-4,AGO2	8mer	uuUAGUCUUA-GUGUGGACCCCCu	| ::|| | || : |||||||	cuAGUGGAUUCCAGGGCUGGGGGa
MIMAT0004682	hsa-miR-361-3p	NM_014744	TBC1D5	circRNA	chr3	17201881	17201904	-	6	0	AGO1-4,AGO2	8mer	uuUAGUCUUA-GUGUGGACCCCCu	| ::|| | || : |||||||	cuAGUGGAUUCCAGGGCUGGGGGa
MIMAT0004682	hsa-miR-361-3p	hsa_circ_0064610	hsa_circ_0064610	circRNA	chr3	27211162	27211183	-	1	0	AGO2	8mer	uuuAGUCUUAGUGUGGACCCCCu	|||| | |: ||||||||	ugcUCAGCA-AAUUCCUGGGGGa
MIMAT0004682	hsa-miR-361-3p	NM_182523	CMC1	circRNA	chr3	28297985	28298007	+	1	0	AGO1-4	7mer-m8	uuuagucuuagUGUGGACCCCCu	|:| |||||||	uguuugcgugaAUAACUGGGGGc
MIMAT0004682	hsa-miR-361-3p	NM_001024847	TGFBR2	circRNA	chr3	30648324	30648346	+	2	0	AGO1-4	7mer-m8	uuuagucuuagugugGACCCCCu	|||||||	gcgccguccgcugcgCUGGGGGc
MIMAT0004682	hsa-miR-361-3p	NM_000404	GLB1	circRNA	chr3	33055705	33055731	-	1	0	AGO1-4	7mer-m8	uuUA-GUCUUA-GU--GUGGACCCCCu	|| ||| :| || ||||||||||	ggAUGCAGUGUGCAGCCACCUGGGGGg
MIMAT0004682	hsa-miR-361-3p	NM_000404	GLB1	circRNA	chr3	33099676	33099699	-	1	0	AGO1-4	8mer	uuuagucuuaGU-GUGGACCCCCu	|| ||:|||||||	gcgcuuucgcCACCAUCUGGGGGa
MIMAT0004682	hsa-miR-361-3p	NM_006371	CRTAP	circRNA	chr3	33186904	33186926	+	1	0	AGO1-4	8mer	uuuaguCUUAGUGUGGACCCCCu	|: |: | |||||||	uuacguGGCUUCCUGCUGGGGGa
MIMAT0004682	hsa-miR-361-3p	NR_024024	ACAA1	circRNA	chr3	38167143	38167169	-	1	1	AGO1-4	7mer-m8	uuuAGUCUU--AGU--GUGGACCCCCu	| |||| | | | ||||||||	cccUGAGAAGGUGAACCCCCUGGGGGg
MIMAT0004682	hsa-miR-361-3p	NM_001106	ACVR2B	circRNA	chr3	38519432	38519454	+	1	0	AGO1-4	7mer-m8	uuuagucuuagugugGACCCCCu	|||||||	cucauuugccagaggCUGGGGGc
MIMAT0004682	hsa-miR-361-3p	NM_017875	SLC25A38	circRNA	chr3	39433022	39433047	+	1	0	AGO1-4	7mer-m8	uuuaGUCUUAGU--GUG-GACCCCCu	::||:||| ||: |||||||	gcccUGGAGUCAGUCAUGCUGGGGGu
MIMAT0004682	hsa-miR-361-3p	NM_001042646	TRAK1	circRNA	chr3	42265500	42265521	+	1	0	AGO1	8mer	uuUAGUCUUAGUGUGGACCCCCu	| | | : :| |||||||||	ucACCUGUGCUA-ACCUGGGGGa
MIMAT0004682	hsa-miR-361-3p	NM_020696	KIAA1143	circRNA	chr3	44790989	44791009	-	1	0	AGO1-4	7mer-m8	uuUAGUCUUAGUGUGGACCCCCu	:|||| || | |||||||	aaGUCAG-CCCA-AACUGGGGGc
MIMAT0004682	hsa-miR-361-3p	NM_025010	KLHL18	circRNA	chr3	47386293	47386313	+	3	0	AGO2	7mer-m8	uuuAGUCUUAGUGUGGACCCCCu	|| | ||:: | |||||||	gccUC-GCAUUG-AGCUGGGGGu
MIMAT0004682	hsa-miR-361-3p	NM_003074	SMARCC1	circRNA	chr3	47628668	47628687	-	3	0	AGO1-4,AGO2	7mer-m8	uuUAGUCUUAGUGUGGACCCCCu	:|:||:|| : |||||||	ugGUUAGGAU---GGCUGGGGGu
MIMAT0004682	hsa-miR-361-3p	NM_003074	SMARCC1	circRNA	chr3	47628892	47628914	-	3	0	AGO2	7mer-m8	uuuagucuuaguguGGACCCCCu	:|||||||	gaguguuuuguuuuUCUGGGGGc
MIMAT0004682	hsa-miR-361-3p	NM_014966	DHX30	circRNA	chr3	47882520	47882540	+	1	0	AGO1	7mer-m8	uuUAGUCUUAGUGUGGACCCCCu	| |||:: : |||||||||	cgACCAGGG--GGACCUGGGGGc
MIMAT0004682	hsa-miR-361-3p	hsa_circ_0001298	hsa_circ_002066	circRNA	chr3	47882520	47882540	+	1	0	AGO1	7mer-m8	uuUAGUCUUAGUGUGGACCCCCu	| |||:: : |||||||||	cgACCAGGG--GGACCUGGGGGc
MIMAT0004682	hsa-miR-361-3p	NM_002673	PLXNB1	circRNA	chr3	48461483	48461506	-	3	0	AGO1-4,AGO2	7mer-m8	uuuagucuuAGU-GUGGACCCCCu	||| | ||||||||	cuucccugcUCAGCCCCUGGGGGc
MIMAT0004682	hsa-miR-361-3p	NM_002673	PLXNB1	circRNA	chr3	48465869	48465894	-	1	0	AGO2	7mer-m8	uuuAGUCUUAGUG---UGGACCCCCu	||||: | | |||||||||	accUCAGGCACCCUCUACCUGGGGGc
MIMAT0004682	hsa-miR-361-3p	NM_004567	PFKFB4	circRNA	chr3	48586816	48586838	-	1	0	AGO2	7mer-m8	uuuAGUCUUAGUGUGGACCCCCu	|:||:: :: | |||||||	gccUUAGGGAUGGAGCUGGGGGu
MIMAT0004682	hsa-miR-361-3p	NM_000094	COL7A1	circRNA	chr3	48601531	48601552	-	4	0	AGO1-4,AGO2	7mer-m8	uuUAGUCUUAGUGUGGACCCCCu	|| : : | |: :|||||||	acAUGGUGCUGAU-UCUGGGGGg
MIMAT0004682	hsa-miR-361-3p	NM_000094	COL7A1	circRNA	chr3	48612802	48612824	-	1	1	AGO2	7mer-m8	uuuAGUCUUAGUGUGGACCCCCu	|| |: || : |||||||	ggcUCCCAGGCAGGGCUGGGGGu
MIMAT0004682	hsa-miR-361-3p	NM_001040454	SLC26A6	circRNA	chr3	48674042	48674065	-	1	0	AGO1	7mer-m8	uuuaGUCUUAGUGUG-GACCCCCu	| ||:| :| : |||||||	agggCUGAGUGGCCUGCUGGGGGu
MIMAT0004682	hsa-miR-361-3p	NM_001407	CELSR3	circRNA	chr3	48674042	48674065	-	1	0	AGO1	7mer-m8	uuuaGUCUUAGUGUG-GACCCCCu	| ||:| :| : |||||||	agggCUGAGUGGCCUGCUGGGGGu
MIMAT0004682	hsa-miR-361-3p	NM_001040454	SLC26A6	circRNA	chr3	48674218	48674240	-	1	1	AGO1-4	7mer-m8	uuuagucuuaGUGUGGACCCCCu	|| : |||||||	aguggcugugCAGGGCUGGGGGg
MIMAT0004682	hsa-miR-361-3p	NM_001407	CELSR3	circRNA	chr3	48674218	48674240	-	1	1	AGO1-4	7mer-m8	uuuagucuuaGUGUGGACCCCCu	|| : |||||||	aguggcugugCAGGGCUGGGGGg
MIMAT0004682	hsa-miR-361-3p	NM_016453	NCKIPSD	circRNA	chr3	48711990	48712015	-	2	0	AGO1-4	8mer	uuuagUCUUAGUG--UG-GACCCCCu	:||||: | :: |||||||	ugcaaGGAAUUCCUGGUGCUGGGGGa
MIMAT0004682	hsa-miR-361-3p	NM_004157	PRKAR2A	circRNA	chr3	48785598	48785620	-	1	1	AGO1-4	8mer	uuUAGUCUUAGUGUGGACCCCCu	| :: | || ::|||||||	ccACUGCACUCCAGUCUGGGGGa
MIMAT0004682	hsa-miR-361-3p	NM_000387	SLC25A20	circRNA	chr3	48896592	48896616	-	1	0	AGO1-4	7mer-m8	uuuAGUCU--UAGUGUGGACCCCCu	||:|| | ::: |||||||	cccUCGGAUCUUGGUGGCUGGGGGc
MIMAT0004682	hsa-miR-361-3p	NM_177938	P4HTM	circRNA	chr3	49042480	49042502	+	1	0	AGO1-4	7mer-m8	uuuagucuuAGUGUGGACCCCCu	|| || |||||||	gcaaguaucUCCCAACUGGGGGc
MIMAT0004682	hsa-miR-361-3p	NM_018031	WDR6	circRNA	chr3	49049683	49049705	+	4	0	AGO1-4,AGO2	7mer-m8	uuuagucuuagUGUGGACCCCCu	:::||||||||	gcgaccugcgaGUGCCUGGGGGu
MIMAT0004682	hsa-miR-361-3p	NM_018031	WDR6	circRNA	chr3	49049896	49049918	+	5	0	AGO1-4,AGO2	7mer-m8	uuuaGUCUUAGUGUGGACCCCCu	| |::| |: |||||||	aggcCUGGGUGAUCACUGGGGGu
MIMAT0004682	hsa-miR-361-3p	NM_013334	GMPPB	circRNA	chr3	49759081	49759102	-	3	0	AGO1-4,AGO2	7mer-m8	uuUAGUCUUAGUGUGGACCCCCu	:||| ||: :::|||||||	uuGUCAUUAUU-UGUCUGGGGGg
MIMAT0004682	hsa-miR-361-3p	NM_003335	UBA7	circRNA	chr3	49848044	49848065	-	1	0	AGO1-4	7mer-m8	uuuagucUUAGUGUGGACCCCCu	|:| : | |||||||	uugcccuAGUGGGA-CUGGGGGc
MIMAT0004682	hsa-miR-361-3p	NM_004636	SEMA3B	circRNA	chr3	50311884	50311907	+	2	0	AGO1-4	7mer-m8	uuuAGUCUUAGUGUG-GACCCCCu	|| | ::| | |||||||	aacUCUGUCCUGCCCACUGGGGGg
MIMAT0004682	hsa-miR-361-3p	NM_003549	HYAL3	circRNA	chr3	50331086	50331109	-	1	0	AGO2	7mer-m8	uuuaGUCUUAGUGUG-GACCCCCu	|:| :| :::| |||||||	cagcCGGCGUGGUGCUCUGGGGGg
MIMAT0004682	hsa-miR-361-3p	NM_007275	TUSC2	circRNA	chr3	50363028	50363049	-	17	0	AGO1-4,AGO2	7mer-m8	uuUAGUCUUAGUGU-GGACCCCCu	:|::|| || | |||||||	guGUUGGA--CAGAGGCUGGGGGc
MIMAT0004682	hsa-miR-361-3p	NM_007024	TMEM115	circRNA	chr3	50392389	50392410	-	1	0	AGO2	7mer-m8	uuuaGUCUUAGUGUGGACCCCCu	|| || ::: :|||||||	uugcCAAAAAUGU-UCUGGGGGc
MIMAT0004682	hsa-miR-361-3p	NM_007024	TMEM115	circRNA	chr3	50396154	50396176	-	5	0	AGO1-4,AGO2	7mer-m8	uuUAGUCUUAGUGUGGACCCCCu	:|| | | :| |||||||	guGUCUGUAGGGCUGCUGGGGGc
MIMAT0004682	hsa-miR-361-3p	NM_007024	TMEM115	circRNA	chr3	50396212	50396234	-	3	0	AGO1-4,AGO2	7mer-m8	uuuaGUCUUAGUGUGGACCCCCu	| |:| | | :|||||||	uuugCUGGAGCCCCUCUGGGGGg
MIMAT0004682	hsa-miR-361-3p	NM_004704	RRP9	circRNA	chr3	51969423	51969445	-	1	0	AGO1-4	7mer-m8	uuuaGUCUUAGUGUGGACCCCCu	| | :| ||: |||||||	agugCUGUGUGACGGCUGGGGGc
MIMAT0004682	hsa-miR-361-3p	NM_001174100	PCBP4	circRNA	chr3	51992335	51992357	-	4	0	AGO1-4,AGO2	7mer-m8	uuuaGUCUUAG-UGUGGACCCCCu	|| |:|| || :|||||||	cggcCA-AGUCUACCUCUGGGGGg
MIMAT0004682	hsa-miR-361-3p	NM_001947	DUSP7	circRNA	chr3	52090311	52090333	-	1	0	AGO2	7mer-m8	uuuagucuuagUGUGGACCCCCu	:|: |||||||	cgggggcggcgGCGGCUGGGGGc
MIMAT0004682	hsa-miR-361-3p	NM_015136	STAB1	circRNA	chr3	52536022	52536035	+	1	0	AGO1-4	7mer-m8	uuuagucUUAGUGUGGACCCCCu	||| :| ||||||||	#NAME?
MIMAT0004682	hsa-miR-361-3p	NM_015136	STAB1	circRNA	chr3	52542323	52542345	+	1	0	AGO1-4	7mer-m8	uuuagucuuaguguGGACCCCCu	||||||||	acugcacgcaguguCCUGGGGGc
MIMAT0004682	hsa-miR-361-3p	NM_015136	STAB1	circRNA	chr3	52548395	52548418	+	1	0	AGO1-4	8mer	uuuaGUCUUA-GUGUGGACCCCCu	|| || :: ||||||||	gcggCACCAUGUGGUCCUGGGGGa
MIMAT0004682	hsa-miR-361-3p	NM_198563	TMEM110	circRNA	chr3	52874490	52874513	-	1	0	AGO1-4	7mer-m8	uuuaGUCUUAGUGUG-GACCCCCu	|| | || ||: |||||||	augaCACAUUCCCAUGCUGGGGGu
MIMAT0004682	hsa-miR-361-3p	NM_002841	PTPRG	circRNA	chr3	61747434	61747456	+	1	0	AGO1-4	8mer	uuuagucuuaguguGGACCCCCu	:|||||||	cuugaaagccuuuuUCUGGGGGa
MIMAT0004682	hsa-miR-361-3p	NM_002841	PTPRG	circRNA	chr3	61765536	61765556	+	3	0	AGO1-4	8mer	uuUA-GUCUUAGUGUGGACCCCCu	|| |||| | : |||||||	ccAUCCAGA---AGGGCUGGGGGa
MIMAT0004682	hsa-miR-361-3p	NM_032359	C3orf26	circRNA	chr3	99573513	99573534	+	2	0	AGO1-4	7mer-m8	uuuaGUCUUAGUGUGGACCCCCu	|| ||| | ||||||||	uugcCA-AAUGUCUCCUGGGGGg
MIMAT0004682	hsa-miR-361-3p	NM_032359	C3orf26	circRNA	chr3	99581167	99581188	+	1	0	AGO1-4	8mer	uuUAGUCUUAGUGUGGACCCCCu	| :||:: : || |||||||	aaAGUAGGGGU-CAGCUGGGGGa
MIMAT0004682	hsa-miR-361-3p	NM_032359	C3orf26	circRNA	chr3	99724995	99725017	+	2	0	AGO1-4,AGO2	7mer-m8	uuUAGUCUUAGUGUGGACCCCCu	|| ::| :: :|||||||	guAUACUGGUGGUUUCUGGGGGc
MIMAT0004682	hsa-miR-361-3p	NM_173570	ZDHHC23	circRNA	chr3	113672704	113672726	+	2	0	AGO1-4	7mer-m8	uuuagucUUAGUGUGGACCCCCu	| |: | ||||||||	uccuggcAUUUCCUCCUGGGGGu
MIMAT0004682	hsa-miR-361-3p	NM_001199799	ILDR1	circRNA	chr3	121713083	121713105	-	1	0	AGO2	7mer-m8	uuuagucuuagugugGACCCCCu	|||||||	gggaaaaccccuguaCUGGGGGg
MIMAT0004682	hsa-miR-361-3p	NM_017836	SLC41A3	circRNA	chr3	125725965	125725987	-	4	0	AGO1,AGO1-4	8mer	uuuagucuuaGUGUGGACCCCCu	|| : |||||||	cccuaccuuaCAGGGCUGGGGGa
MIMAT0004682	hsa-miR-361-3p	NM_032242	PLXNA1	circRNA	chr3	126710259	126710282	+	1	0	AGO1-4	7mer-m8	uuuagucUUAGU-GUGGACCCCCu	|| || | ||||||||	ggacuucAACCAGCCCCUGGGGGg
MIMAT0004682	hsa-miR-361-3p	NM_032242	PLXNA1	circRNA	chr3	126736331	126736353	+	2	0	AGO1-4	8mer	uuuagucuUAGUGUGGACCCCCu	| || | |||||||	cgcagcccACCAGAGCUGGGGGa
MIMAT0004682	hsa-miR-361-3p	NM_032242	PLXNA1	circRNA	chr3	126755802	126755824	+	5	0	AGO1-4,AGO2	7mer-m8	uuuagucuuagugugGACCCCCu	|||||||	ccuuggccugaggggCUGGGGGc
MIMAT0004682	hsa-miR-361-3p	NM_032548	ABTB1	circRNA	chr3	127399529	127399550	+	1	0	AGO2	7mer-m8	uuuagucuuagUGUGGACCCCCu	|| ||||||||	cagcccccaagAC-CCUGGGGGu
MIMAT0004682	hsa-miR-361-3p	NM_172027	ABTB1	circRNA	chr3	127399529	127399550	+	1	0	AGO2	7mer-m8	uuuagucuuagUGUGGACCCCCu	|| ||||||||	cagcccccaagAC-CCUGGGGGu
MIMAT0004682	hsa-miR-361-3p	NM_032548	ABTB1	circRNA	chr3	127399707	127399727	+	4	0	AGO1-4,AGO2	8mer	uuuAGUCUUAGUGUGGACCCCCu	||||:| | : |||||||	cauUCAGGA--AGGGCUGGGGGa
MIMAT0004682	hsa-miR-361-3p	NM_172027	ABTB1	circRNA	chr3	127399707	127399727	+	4	0	AGO1-4,AGO2	8mer	uuuAGUCUUAGUGUGGACCCCCu	||||:| | : |||||||	cauUCAGGA--AGGGCUGGGGGa
MIMAT0004682	hsa-miR-361-3p	NM_007283	MGLL	circRNA	chr3	127409238	127409260	-	1	0	AGO2	8mer	uuUAGUCUUA-GUGUGGACCCCCu	|||| | ::| ||||||||	agAUCACUCUGUGC-CCUGGGGGa
MIMAT0004682	hsa-miR-361-3p	NM_007283	MGLL	circRNA	chr3	127411005	127411028	-	1	0	AGO1-4	8mer	uuuaGUCUUAGUG-UGGACCCCCu	| |: |||: ::|||||||	gugcCCGGCUCAUGGUCUGGGGGa
MIMAT0004682	hsa-miR-361-3p	NM_052990	IFT122	circRNA	chr3	129195212	129195237	+	1	0	AGO1-4	7mer-m8	uuuaguCUUA-GUGUG--GACCCCCu	||:| ||: : |||||||	aaaggcGAGUACAUUUUGCUGGGGGg
MIMAT0004682	hsa-miR-361-3p	NM_015103	PLXND1	circRNA	chr3	129288751	129288772	-	1	0	AGO1-4	7mer-m8	uuuaGUCUUAGUGUGGACCCCCu	|| | | :|| |||||||	ucgcCACACU-GCAGCUGGGGGg
MIMAT0004682	hsa-miR-361-3p	NM_015103	PLXND1	circRNA	chr3	129325361	129325383	-	3	0	AGO1-4	7mer-m8	uuuagucuuaGUGUGGACCCCCu	::| ||||||||	cuguugcugcUGCUCCUGGGGGc
MIMAT0004682	hsa-miR-361-3p	NM_001005861	RYK	circRNA	chr3	133877007	133877035	-	2	0	AGO1-4,AGO2	7mer-m8	uuUAGUCUU--AGU--GU--GGACCCCCu	| ||||: ||| || ||||||||	cuAACAGAGUUUCAUGCAGCCCUGGGGGc
MIMAT0004682	hsa-miR-361-3p	NM_001005861	RYK	circRNA	chr3	133894529	133894552	-	3	0	AGO1-4,AGO2	8mer	uuuagucuUAGUG-UGGACCCCCu	||||| ::|||||||	cauggacuAUCACUGUCUGGGGGa
MIMAT0004682	hsa-miR-361-3p	NM_001178014	PCCB	circRNA	chr3	135980832	135980853	+	2	0	AGO1-4,AGO2	8mer	uuuaGUCUUAGUGUGGACCCCCu	| |||| || :|||||||	ugggCUGAAUGAC-UCUGGGGGa
MIMAT0004682	hsa-miR-361-3p	hsa_circ_0001341	hsa_circ_001593	circRNA	chr3	135980832	135980853	+	2	0	AGO1-4,AGO2	8mer	uuuaGUCUUAGUGUGGACCCCCu	| |||| || :|||||||	ugggCUGAAUGAC-UCUGGGGGa
MIMAT0004682	hsa-miR-361-3p	NM_005862	STAG1	circRNA	chr3	136068103	136068123	-	3	0	AGO1-4,AGO2	7mer-m8	uuuAGU-CUUAGUGUGGACCCCCu	||| |:||| |||||||	aauUCAUUAGUCA---CUGGGGGu
MIMAT0004682	hsa-miR-361-3p	NR_023350	COPB2	circRNA	chr3	139085564	139085585	-	6	0	AGO1-4	8mer	uuUAGUCUUAGUGUGGACCCCCu	| |||: |: :|:|||||||	acAACAGGCUU-UAUCUGGGGGa
MIMAT0004682	hsa-miR-361-3p	NM_006506	RASA2	circRNA	chr3	141299254	141299276	+	1	0	AGO2	8mer	uuuagucuuagugUGGACCCCCu	| |||||||	acaaacuuugggaAGCUGGGGGa
MIMAT0004682	hsa-miR-361-3p	NM_019001	XRN1	circRNA	chr3	142031479	142031501	-	3	0	AGO1-4,AGO2	8mer	uuUAGUCUUAGUGUGGACCCCCu	| || : ||:: |||||||	ggACCAUGCCCAUGGCUGGGGGa
MIMAT0004682	hsa-miR-361-3p	NM_015472	WWTR1	circRNA	chr3	149374851	149374877	-	2	0	AGO1-4	7mer-m8	uuuaGUCUUAGUG-UG---GACCCCCu	|:|:: | | || |||||||	caccCGGGGCCUCGACUGGCUGGGGGu
MIMAT0004682	hsa-miR-361-3p	NM_053002	MED12L	circRNA	chr3	151083693	151083712	+	1	0	AGO1-4	7mer-m8	uuuAGUCUUAGUGUGGACCCCCu	||||||| : |||||||	aguUCAGAAU---GGCUGGGGGu
MIMAT0004682	hsa-miR-361-3p	NM_001130961	PLCH1	circRNA	chr3	155199349	155199373	-	1	0	AGO1-4	8mer	uuuaGUCUUAG---UGUGGACCCCCu	|| |||| | ::|||||||	cuugCA-AAUCCAAAAGUCUGGGGGa
MIMAT0004682	hsa-miR-361-3p	NM_022763	FNDC3B	circRNA	chr3	171871317	171871338	+	1	0	AGO1-4	7mer-m8	uuuagUCUUAGUGUGGACCCCCu	||:| || : |||||||	gaggaAGGAGCA-GGCUGGGGGc
MIMAT0004682	hsa-miR-361-3p	NM_024665	TBL1XR1	circRNA	chr3	176908051	176908075	-	1	0	AGO1-4	8mer	uuUAGUCUUAGUGU--GGACCCCCu	|| : |: |||| |||||||	gaAUAGUAGCCACAGUACUGGGGGa
MIMAT0004682	hsa-miR-361-3p	NM_022470	ZMAT3	circRNA	chr3	178742648	178742672	-	1	0	AGO2	7mer-m8	uuUAGUCU-UAG-UGUGGACCCCCu	|| ||| :|| | |||||||||	ccAUGAGAUGUCAAAACCUGGGGGc
MIMAT0004682	hsa-miR-361-3p	NM_152240	ZMAT3	circRNA	chr3	178742648	178742672	-	1	0	AGO2	7mer-m8	uuUAGUCU-UAG-UGUGGACCCCCu	|| ||| :|| | |||||||||	ccAUGAGAUGUCAAAACCUGGGGGc
MIMAT0004682	hsa-miR-361-3p	NM_020409	MRPL47	circRNA	chr3	179320458	179320480	-	1	0	AGO1-4	7mer-m8	uuuagucuuagUGUGGACCCCCu	| | |||||||	ugaugacccaaAAAACUGGGGGc
MIMAT0004682	hsa-miR-361-3p	hsa_circ_0001365	hsa_circ_001294	circRNA	chr3	179320458	179320480	-	1	0	AGO1-4	7mer-m8	uuuagucuuagUGUGGACCCCCu	| | |||||||	ugaugacccaaAAAACUGGGGGc
MIMAT0004682	hsa-miR-361-3p	NM_003940	USP13	circRNA	chr3	179426641	179426663	+	2	0	AGO1-4	7mer-m8	uuuagucuuaGUGUGGACCCCCu	|| :|||||||	gguucuuugaCAGCUCUGGGGGc
MIMAT0004682	hsa-miR-361-3p	NM_020166	MCCC1	circRNA	chr3	182733145	182733167	-	3	1	AGO1-4	7mer-m8	uuuagucuUAGUGUGGACCCCCu	| | : :|||||||	gugccuccAGCUUUUCUGGGGGu
MIMAT0004682	hsa-miR-361-3p	NM_018358	ABCF3	circRNA	chr3	183910959	183910981	+	1	0	AGO1-4	7mer-m8	uuuAGUCUUAGUGUGGACCCCCu	|:: | | :::|||||||	cucUUGCCAGCCUGUCUGGGGGc
MIMAT0004682	hsa-miR-361-3p	NM_018358	ABCF3	circRNA	chr3	183911683	183911705	+	4	3	AGO1-4,AGO2	7mer-m8	uuuagucuuagugUGGACCCCCu	::|||||||	cccggggguggggGUCUGGGGGg
MIMAT0004682	hsa-miR-361-3p	NM_032331	ECE2	circRNA	chr3	183976252	183976272	+	6	0	AGO1-4	7mer-m8	uuuaGUCUUAGUGUGGACCCCCu	||| | :| :|||||||	ggccCAG-CUGGC-UCUGGGGGc
MIMAT0004682	hsa-miR-361-3p	NM_002808	PSMD2	circRNA	chr3	184026749	184026771	+	4	0	AGO1-4,AGO2	8mer	uuuagucuuagUGUGGACCCCCu	|| :|||||||	cacggcugcagACUUCUGGGGGa
MIMAT0004682	hsa-miR-361-3p	NM_182917	EIF4G1	circRNA	chr3	184053026	184053048	+	22	0	AGO1,AGO1-4,AGO2,AGO3	7mer-m8	uuuagucuuAGUGUGGACCCCCu	||:| |||||||	cugccguccUCGCUGCUGGGGGc
MIMAT0004682	hsa-miR-361-3p	NM_004366	CLCN2	circRNA	chr3	184072349	184072371	-	1	0	AGO1-4	7mer-m8	uuuaGUCUUAGUGUGGACCCCCu	| |:||::::||||||||	ccuaCCGGAUUGUGCCUGGGGGc
MIMAT0004682	hsa-miR-361-3p	NM_021627	SENP2	circRNA	chr3	185329461	185329485	+	1	0	AGO2	7mer-m8	uuUAGUCU-UAGUGU-GGACCCCCu	||:| | | || | |||||||	acAUUAAAGACCAAAGGCUGGGGGg
MIMAT0004682	hsa-miR-361-3p	NM_021627	SENP2	circRNA	chr3	185337171	185337194	+	3	0	AGO1-4,AGO2	7mer-m8	uuuagucUUAGUGU-GGACCCCCu	|||:| | :|||||||	uauccuaAAUUAAAGUCUGGGGGu
MIMAT0004682	hsa-miR-361-3p	NM_006548	IGF2BP2	circRNA	chr3	185407265	185407289	-	1	0	AGO2	7mer-m8	uuUAGUCUUAGUGU--GGACCCCCu	| || :: |||: ||||||||	ggAGCAAGGCCACGCCCCUGGGGGc
MIMAT0004682	hsa-miR-361-3p	NM_173216	ST6GAL1	circRNA	chr3	186756625	186756647	+	2	0	AGO1-4	8mer	uuuagucuuaGUGUGGACCCCCu	|:| ||||||||	aagggccugcCGCCCCUGGGGGa
MIMAT0004682	hsa-miR-361-3p	NM_173216	ST6GAL1	circRNA	chr3	186794034	186794056	+	2	0	AGO1-4,AGO2	7mer-m8	uuUA-GUCUUAGUGUGGACCCCCu	|| |||::| :| :|||||||	caAUGCAGGGUGGC-UCUGGGGGg
MIMAT0004682	hsa-miR-361-3p	NM_139125	MASP1	circRNA	chr3	186953597	186953619	-	1	0	AGO1-4	7mer-m8	uuuagucuuaguguGGACCCCCu	||||||||	gcaaggccugguguCCUGGGGGg
MIMAT0004682	hsa-miR-361-3p	hsa_circ_0068512	hsa_circ_0068512	circRNA	chr3	188756470	188756491	+	1	0	AGO1-4	8mer	uuUAGUCUUAGUGUGGACCCCCu	|| :||: || | |||||||	agAUGGGAGACAGA-CUGGGGGa
MIMAT0004682	hsa-miR-361-3p	NM_024524	ATP13A3	circRNA	chr3	194158108	194158130	-	3	0	AGO1-4	8mer	uuuagucuuagugugGACCCCCu	|||||||	gugguugccagggugCUGGGGGa
MIMAT0004682	hsa-miR-361-3p	NM_152531	XXYLT1	circRNA	chr3	194790401	194790423	-	1	0	AGO1-4	8mer	uuuagucuuaGUGUGGACCCCCu	|| |:|||||||	ccggggccucCAGAUCUGGGGGa
MIMAT0004682	hsa-miR-361-3p	NM_152531	XXYLT1	circRNA	chr3	194900998	194901020	-	1	0	AGO1-4	8mer	uuuagucuuaGUGUGGACCCCCu	:::| |||||||	ggaccuuuccUGUAACUGGGGGa
MIMAT0004682	hsa-miR-361-3p	NR_003265	SDHAP2	circRNA	chr3	195418003	195418025	+	1	0	AGO1-4	7mer-m8	uuuAGUCUUAGUGUGGACCCCCu	|| | ||| ||||||||	ccuUCCAAUUCAGUCCUGGGGGg
MIMAT0004682	hsa-miR-361-3p	NR_003265	SDHAP2	circRNA	chr3	195418039	195418061	+	1	0	AGO1-4	7mer-m8	uuuAGUCUUAGUGUGGACCCCCu	|| || ||: ||||||||	ccuUCCGAUUCGGUCCUGGGGGg
MIMAT0004682	hsa-miR-361-3p	NR_003265	SDHAP2	circRNA	chr3	195418147	195418169	+	1	0	AGO1-4	7mer-m8	uuuAGUCUUAGUGUGGACCCCCu	|| || ||| ||||||||	ucuUCUGAUUCAGUCCUGGGGGg
MIMAT0004682	hsa-miR-361-3p	NR_003265	SDHAP2	circRNA	chr3	195418183	195418205	+	2	0	AGO1-4	7mer-m8	uuuAGUCUUAGUGUGGACCCCCu	|| || ||| ||||||||	ccuUCCGAUUCAGUCCUGGGGGg
MIMAT0004682	hsa-miR-361-3p	NR_003265	SDHAP2	circRNA	chr3	195423928	195423954	+	2	0	AGO1-4	8mer	uuuAGUCUUA-GUGUG---GACCCCCu	||| | | | || |||||||	cuuUCACACUGCUGACCUGCUGGGGGa
MIMAT0004682	hsa-miR-361-3p	NM_005781	TNK2	circRNA	chr3	195611818	195611840	-	3	0	AGO1-4,AGO2	7mer-m8	uuuagucuuaGUGUGGACCCCCu	|:| ||||||||	agaccucgccCGCCCCUGGGGGc
MIMAT0004682	hsa-miR-361-3p	hsa_circ_0001377	hsa_circ_000937	circRNA	chr3	195611818	195611840	-	3	0	AGO1-4,AGO2	7mer-m8	uuuagucuuaGUGUGGACCCCCu	|:| ||||||||	agaccucgccCGCCCCUGGGGGc
MIMAT0004682	hsa-miR-361-3p	NM_005781	TNK2	circRNA	chr3	195635717	195635739	-	4	0	AGO2	7mer-m8	uuuagUCUUAGUGUGGACCCCCu	:||: :|:||||||||	gcgggGGAGGGGCGCCUGGGGGu
MIMAT0004682	hsa-miR-361-3p	hsa_circ_0001378	hsa_circ_001140	circRNA	chr3	195635717	195635739	-	4	0	AGO2	7mer-m8	uuuagUCUUAGUGUGGACCCCCu	:||: :|:||||||||	gcgggGGAGGGGCGCCUGGGGGu
MIMAT0004682	hsa-miR-361-3p	NM_003234	TFRC	circRNA	chr3	195798300	195798318	-	8	0	AGO1-4,AGO2	7mer-m8	uuuagUCUUAGUGUGGACCCCCu	||||| ||||||||	gguggAGAAU----CCUGGGGGu
MIMAT0004682	hsa-miR-361-3p	NM_005017	PCYT1A	circRNA	chr3	195965412	195965434	-	4	0	AGO1-4,AGO2	8mer	uuuagUCUUAGUGUGGACCCCCu	||| :| : |||||||	aaagaAGACCUAGGACUGGGGGa
MIMAT0004682	hsa-miR-361-3p	NM_002577	PAK2	circRNA	chr3	196541348	196541373	+	8	0	AGO1-4,AGO2	7mer-m8	uuUAGU--CUUA-GUGUGGACCCCCu	:||| |||| | : |||||||	ugGUCAUGGAAUACCUUGCUGGGGGg
MIMAT0004682	hsa-miR-361-3p	NM_152699	SENP5	circRNA	chr3	196658229	196658251	+	1	0	AGO2	7mer-m8	uuuagucUUAGUGUGGACCCCCu	|| ::| |||||||	gggcauuAAGGGUAGCUGGGGGu
MIMAT0004682	hsa-miR-361-3p	NM_007362	NCBP2	circRNA	chr3	196664384	196664406	-	3	0	AGO1-4	7mer-m8	uuuagucuuagugUGGACCCCCu	|:|||||||	acggccgugggcgAUCUGGGGGc
MIMAT0004682	hsa-miR-361-3p	NM_001004356	FGFRL1	circRNA	chr4	1006304	1006326	+	2	0	AGO1-4,AGO2	7mer-m8	uuuagucuuaGUGUGGACCCCCu	::| |||||||	cugccgccgcUGCUGCUGGGGGc
MIMAT0004682	hsa-miR-361-3p	NM_001004356	FGFRL1	circRNA	chr4	1017458	1017481	+	1	0	AGO2	7mer-m8	uuuaGUCU-UAGUGUGGACCCCCu	| || | | | :|||||||	gggcCCGACAGCUCCUCUGGGGGu
MIMAT0004682	hsa-miR-361-3p	NM_006342	TACC3	circRNA	chr4	1729499	1729521	+	3	0	AGO1,AGO2	8mer	uuuagucuuaguGUGGACCCCCu	| ||||||||	gcugacaccgacCUCCUGGGGGa
MIMAT0004682	hsa-miR-361-3p	NM_001163213	FGFR3	circRNA	chr4	1809252	1809274	+	2	0	AGO2	7mer-m8	uuuagucuuaguguGGACCCCCu	:|||||||	cgaggggccuuuguUCUGGGGGg
MIMAT0004682	hsa-miR-361-3p	NM_001163213	FGFR3	circRNA	chr4	1809670	1809696	+	1	0	AGO1-4	7mer-m8	uuUAGUCUUAG--UGU--GGACCCCCu	| |:||: | :|: ||||||||	acAACGGAGGCCUGCGACCCUGGGGGc
MIMAT0004682	hsa-miR-361-3p	NM_005663	WHSC2	circRNA	chr4	2010631	2010651	-	1	0	AGO1	7mer-m8	uuuaGUCUUAGUGUGGACCCCCu	|| || || | |||||||	gcugCACAA-CA-AGCUGGGGGc
MIMAT0004682	hsa-miR-361-3p	NM_176801	ADD1	circRNA	chr4	2930452	2930477	+	3	0	AGO1-4,AGO2	8mer	uuuAGUCUU--AGU-GUGGACCCCCu	|||||: ||| | :|||||||	cucUCAGAGCCUCAGCUUCUGGGGGa
MIMAT0004682	hsa-miR-361-3p	NM_002111	HTT	circRNA	chr4	3149807	3149828	+	2	0	AGO1-4,AGO2	8mer	uuUAGUCUUAGUGUGGACCCCCu	:|| | : || ||||||||	agGUCUG-GCCAGCCCUGGGGGa
MIMAT0004682	hsa-miR-361-3p	NM_002111	HTT	circRNA	chr4	3242273	3242296	+	3	0	AGO1,AGO1-4	7mer-m8	uuuaGUCUUAGU-GUGGACCCCCu	| |:: || :: |||||||	ugugCUGGGCCAGUGGCUGGGGGu
MIMAT0004682	hsa-miR-361-3p	NM_018986	SH3TC1	circRNA	chr4	8229165	8229187	+	1	0	AGO1-4	7mer-m8	uuuAGUCUUAGUGUGGACCCCCu	|: ||: | |||||||	uacUUUGAGGAAGCGCUGGGGGc
MIMAT0004682	hsa-miR-361-3p	NM_015187	SEL1L3	circRNA	chr4	25789956	25789978	-	1	0	AGO2	7mer-m8	uuuaGUCUUAGUGUGGACCCCCu	|||| | :|||||||	ggccCAGAUGCUGUUCUGGGGGc
MIMAT0004682	hsa-miR-361-3p	NM_015990	KLHL5	circRNA	chr4	39122962	39122984	+	2	0	AGO2	7mer-m8	uuUAGUCUUAGUGUGGACCCCCu	| | |:| :| |||||||	auAACCCAGUGCUAACUGGGGGu
MIMAT0004682	hsa-miR-361-3p	NM_025132	WDR19	circRNA	chr4	39267719	39267741	+	2	0	AGO1-4,AGO2	8mer	uuuaGUCUUAGU-GUGGACCCCCu	:|| | || | ||||||||	cugaUAG-ACCAUCUCCUGGGGGa
MIMAT0004682	hsa-miR-361-3p	NM_001100399	PDS5A	circRNA	chr4	39839562	39839583	-	4	0	AGO1-4,AGO2	7mer-m8	uuUAGUCUUAGUGUGGACCCCCu	:||||:| :| ||||||||	ggGUCAGGAGAGC-CCUGGGGGu
MIMAT0004682	hsa-miR-361-3p	hsa_circ_0001404	hsa_circ_000390	circRNA	chr4	39839562	39839583	-	4	0	AGO1-4,AGO2	7mer-m8	uuUAGUCUUAGUGUGGACCCCCu	:||||:| :| ||||||||	ggGUCAGGAGAGC-CCUGGGGGu
MIMAT0004682	hsa-miR-361-3p	NM_004181	UCHL1	circRNA	chr4	41259626	41259645	+	2	0	AGO1-4	7mer-m8	uuuagucuUAGUGUGGACCCCCu	:|| |: |||||||	#NAME?
MIMAT0004682	hsa-miR-361-3p	NM_021927	GUF1	circRNA	chr4	44680647	44680670	+	2	0	AGO1-4,AGO2	7mer-m8	uuuAGU-CUUAGUGUGGACCCCCu	||: |::||: : |||||||	cccUCGUGGGUCGGGGCUGGGGGu
MIMAT0004682	hsa-miR-361-3p	NM_001134937	FIP1L1	circRNA	chr4	54630546	54630570	+	1	0	AGO1-4	8mer	uuuaGUCUUAGUGUG--GACCCCCu	|||::| | :| |||||||	uggcCAGGGUGAGGCUGCUGGGGGa
MIMAT0004682	hsa-miR-361-3p	NM_001134937	FIP1L1	circRNA	chr4	55138589	55138613	+	1	0	AGO1-4	8mer	uuUAGUCUUA--GUGUGGACCCCCu	|||| || | || |||||||	ugAUCACCAUGGCUCAACUGGGGGa
MIMAT0004682	hsa-miR-361-3p	NM_006206	PDGFRA	circRNA	chr4	55138589	55138613	+	1	0	AGO1-4	8mer	uuUAGUCUUA--GUGUGGACCCCCu	|||| || | || |||||||	ugAUCACCAUGGCUCAACUGGGGGa
MIMAT0004682	hsa-miR-361-3p	NM_032313	NOA1	circRNA	chr4	57830610	57830632	-	1	0	AGO1-4	7mer-m8	uuUAGUCUUAGUGUGGACCCCCu	:|:| || | : |||||||	auGUUAAAAGAAGGACUGGGGGc
MIMAT0004682	hsa-miR-361-3p	NM_001037442	RUFY3	circRNA	chr4	71629289	71629310	+	1	0	AGO2	7mer-m8	uuuagucUUAGUGUGGACCCCCu	|||| | :|||||||	caaaauaAAUC-CUUCUGGGGGc
MIMAT0004682	hsa-miR-361-3p	NM_032217	ANKRD17	circRNA	chr4	73990639	73990660	-	1	0	AGO1	8mer	uuuaguCUUAGUGUGGACCCCCu	|: |::: :|||||||	cuccuuGGCUUGU-UCUGGGGGa
MIMAT0004682	hsa-miR-361-3p	NM_020859	SHROOM3	circRNA	chr4	77700263	77700285	+	3	0	AGO1-4	7mer-m8	uuuagucuUAGUGUGGACCCCCu	||: | |||||||	gugagcccAUUCCUGCUGGGGGc
MIMAT0004682	hsa-miR-361-3p	NM_000944	PPP3CA	circRNA	chr4	101946895	101946916	-	5	0	AGO1-4,AGO2	7mer-m8	uuUAGUCUUAGUGUGGACCCCCu	| | | |::| :|||||||	guAGCUUAUUUGC-UCUGGGGGc
MIMAT0004682	hsa-miR-361-3p	NM_005908	MANBA	circRNA	chr4	103635688	103635710	-	1	0	AGO1-4	7mer-m8	uuuagucUUAGUGUGGACCCCCu	|:|:: : |||||||	uuccuuuAGUUGGGACUGGGGGc
MIMAT0004682	hsa-miR-361-3p	hsa_circ_0001430	hsa_circ_000944	circRNA	chr4	103635688	103635710	-	1	0	AGO1-4	7mer-m8	uuuagucUUAGUGUGGACCCCCu	|:|:: : |||||||	uuccuuuAGUUGGGACUGGGGGc
MIMAT0004682	hsa-miR-361-3p	hsa_circ_0001431	hsa_circ_000708	circRNA	chr4	103635688	103635710	-	1	0	AGO1-4	7mer-m8	uuuagucUUAGUGUGGACCCCCu	|:|:: : |||||||	uuccuuuAGUUGGGACUGGGGGc
MIMAT0004682	hsa-miR-361-3p	hsa_circ_0001432	hsa_circ_002077	circRNA	chr4	103635688	103635710	-	1	0	AGO1-4	7mer-m8	uuuagucUUAGUGUGGACCCCCu	|:|:: : |||||||	uuccuuuAGUUGGGACUGGGGGc
MIMAT0004682	hsa-miR-361-3p	NM_001127208	TET2	circRNA	chr4	106156920	106156941	+	3	0	AGO1-4,AGO2	7mer-m8	uuUAGUCUUAGUGUGGACCCCCu	||: || ||::||||||||	aaAUUCCAA-CAUGCCUGGGGGg
MIMAT0004682	hsa-miR-361-3p	NM_003619	PRSS12	circRNA	chr4	119203177	119203200	-	2	0	AGO2	7mer-m8	uuuaGUCUUAGU-GUGGACCCCCu	::|::| | | ||||||||	uguaUGGGGUGACCUCCUGGGGGu
MIMAT0004682	hsa-miR-361-3p	NM_145207	SPATA5	circRNA	chr4	124238517	124238538	+	1	0	AGO1-4	7mer-m8	uuuaGUCUUAGUGUGGACCCCCu	:| || ::| ||||||||	aagcUAAAAAUGC-CCUGGGGGu
MIMAT0004682	hsa-miR-361-3p	NM_199320	PHF17	circRNA	chr4	129776826	129776849	+	1	0	AGO1	7mer-m8	uuuaGUCU-UA-GUGUGGACCCCCu	|:|| || ::| ||||||||	gugcCGGACAUGUGC-CCUGGGGGu
MIMAT0004682	hsa-miR-361-3p	NM_018717	MAML3	circRNA	chr4	140638783	140638805	-	1	0	AGO2	7mer-m8	uuuagucuuagUGUGGACCCCCu	| | |||||||	aguugccauggAAAGCUGGGGGc
MIMAT0004682	hsa-miR-361-3p	NM_018717	MAML3	circRNA	chr4	140640585	140640607	-	1	0	AGO1-4	7mer-m8	uuUAGUCUUAGUGUGGACCCCCu	| ::| : |: | |||||||	acAGUGGCGACGGAGCUGGGGGu
MIMAT0004682	hsa-miR-361-3p	NM_002940	ABCE1	circRNA	chr4	146041279	146041300	+	3	0	AGO1-4,AGO2	8mer	uuUAGUCUUAGUGUGGACCCCCu	||:| ::| |:: |||||||	aaAUUAUGGUGAUG-CUGGGGGa
MIMAT0004682	hsa-miR-361-3p	NM_020840	FNIP2	circRNA	chr4	159750317	159750338	+	1	0	AGO2	8mer	uuuaGUCUUAGUGUGGACCCCCu	|| |:|: | :|||||||	uuccCACAGUU-CUUCUGGGGGa
MIMAT0004682	hsa-miR-361-3p	NM_001199397	NEK1	circRNA	chr4	170384484	170384504	-	1	0	AGO2	8mer	uuuagUCUUAGUGUGGACCCCCu	|||| : :||||||||	cuccaAGAA--GAGCCUGGGGGa
MIMAT0004682	hsa-miR-361-3p	NM_004168	SDHA	circRNA	chr5	225600	225625	+	2	0	AGO1-4	8mer	uuuagUCUUAGUGUG---GACCCCCu	:|: || || |||||||	gugaaGGGCUCCGACUGGCUGGGGGa
MIMAT0004682	hsa-miR-361-3p	NM_013232	PDCD6	circRNA	chr5	378081	378107	+	1	0	AGO1-4	8mer	uuUAGUCUUAGUGUG----GACCCCCu	:||| | ||| | |||||||	ugGUCACACCCACUCUGUUCUGGGGGa
MIMAT0004682	hsa-miR-361-3p	NM_001047	SRD5A1	circRNA	chr5	6668829	6668855	+	3	0	AGO1-4,AGO2	7mer-m8	uuuAGUCU-UAGUGU---GGACCCCCu	||:|| : |||| |||||||	cucUCGGAGGCCACAGAGGCUGGGGGu
MIMAT0004682	hsa-miR-361-3p	NM_012073	CCT5	circRNA	chr5	10253314	10253339	+	1	0	AGO2	7mer-m8	uuuagucUUAGUGU-G--GACCCCCu	|||| || | |||||||	ugccuguAAUCCCAGCUACUGGGGGg
MIMAT0004682	hsa-miR-361-3p	NM_007118	TRIO	circRNA	chr5	14246807	14246828	+	1	0	AGO1-4	7mer-m8	uuuagucuuAGUGUGGACCCCCu	|| ||:|||||||	uguggcuucUC-CAUCUGGGGGc
MIMAT0004682	hsa-miR-361-3p	NM_007118	TRIO	circRNA	chr5	14509189	14509211	+	7	0	AGO1-4,AGO2	7mer-m8	uuuaGUCUUAGUGUGGACCCCCu	::|:: : | :|||||||	caccUGGGGCUUCCUCUGGGGGu
MIMAT0004682	hsa-miR-361-3p	NM_016107	ZFR	circRNA	chr5	32444416	32444434	-	2	0	AGO1,AGO1-4	8mer	uuuagucuuaguGUGGACCCCCu	|: |||||||	#NAME?
MIMAT0004682	hsa-miR-361-3p	NM_015384	NIPBL	circRNA	chr5	36984808	36984830	+	1	0	AGO1-4	7mer-m8	uuuagucuuagugugGACCCCCu	|||||||	cuuacccacaggaggCUGGGGGu
MIMAT0004682	hsa-miR-361-3p	NM_032587	CARD6	circRNA	chr5	40852678	40852702	+	1	0	AGO2	7mer-m8	uuuagUCUUAGUGU--GGACCCCCu	|| ||| :| |||||||	acaaaAGCAUCUUAAUGCUGGGGGc
MIMAT0004682	hsa-miR-361-3p	NM_005921	MAP3K1	circRNA	chr5	56170977	56170996	+	4	0	AGO1-4,AGO2	7mer-m8	uuUAGUCUUAGUGUGGACCCCCu	| ::||| |: :|||||||	gcACUGGAA--AU-UCUGGGGGc
MIMAT0004682	hsa-miR-361-3p	NM_020726	NLN	circRNA	chr5	65118625	65118650	+	1	0	AGO1-4	8mer	uuUAGUCUUAG---UGUGGACCCCCu	| | |||| | |||||||||	gaAACCUAAUCCUGAAACCUGGGGGa
MIMAT0004682	hsa-miR-361-3p	NM_001098728	GTF2H2C	circRNA	chr5	69210062	69210083	+	1	0	AGO1-4	7mer-m8	uuuagUCUUAGUGUGGACCCCCu	:|::| | :||||||||	acaagGGGGUGA-GCCUGGGGGu
MIMAT0004682	hsa-miR-361-3p	NR_033417	GTF2H2B	circRNA	chr5	69210062	69210083	+	1	0	AGO1-4	7mer-m8	uuuagUCUUAGUGUGGACCCCCu	:|::| | :||||||||	acaagGGGGUGA-GCCUGGGGGu
MIMAT0004682	hsa-miR-361-3p	TCONS_l2_00023407	TCONS_l2_00023407	circRNA	chr5	69210062	69210083	+	1	0	AGO1-4	7mer-m8	uuuagUCUUAGUGUGGACCCCCu	:|::| | :||||||||	acaagGGGGUGA-GCCUGGGGGu
MIMAT0004682	hsa-miR-361-3p	hsa_circ_0004837	hsa_circ_0004837	circRNA	chr5	69210062	69210083	+	1	0	AGO1-4	7mer-m8	uuuagUCUUAGUGUGGACCCCCu	:|::| | :||||||||	acaagGGGGUGA-GCCUGGGGGu
MIMAT0004682	hsa-miR-361-3p	hsa_circ_0072804	hsa_circ_0072804	circRNA	chr5	69210062	69210083	+	1	0	AGO1-4	7mer-m8	uuuagUCUUAGUGUGGACCCCCu	:|::| | :||||||||	acaagGGGGUGA-GCCUGGGGGu
MIMAT0004682	hsa-miR-361-3p	hsa_circ_0072807	hsa_circ_0072807	circRNA	chr5	69210062	69210083	+	1	0	AGO1-4	7mer-m8	uuuagUCUUAGUGUGGACCCCCu	:|::| | :||||||||	acaagGGGGUGA-GCCUGGGGGu
MIMAT0004682	hsa-miR-361-3p	hsa_circ_0072808	hsa_circ_0072808	circRNA	chr5	69210062	69210083	+	1	0	AGO1-4	7mer-m8	uuuagUCUUAGUGUGGACCCCCu	:|::| | :||||||||	acaagGGGGUGA-GCCUGGGGGu
MIMAT0004682	hsa-miR-361-3p	hsa_circ_0072809	hsa_circ_0072809	circRNA	chr5	69210062	69210083	+	1	0	AGO1-4	7mer-m8	uuuagUCUUAGUGUGGACCCCCu	:|::| | :||||||||	acaagGGGGUGA-GCCUGGGGGu
MIMAT0004682	hsa-miR-361-3p	NR_024054	LOC100170939	circRNA	chr5	69499694	69499715	-	1	0	AGO1-4	7mer-m8	uuuagUCUUAGUGUGGACCCCCu	:|::| | :||||||||	acaagGGGGUGA-GCCUGGGGGu
MIMAT0004682	hsa-miR-361-3p	NR_029426	SMA4	circRNA	chr5	69499694	69499715	-	1	0	AGO1-4	7mer-m8	uuuagUCUUAGUGUGGACCCCCu	:|::| | :||||||||	acaagGGGGUGA-GCCUGGGGGu
MIMAT0004682	hsa-miR-361-3p	NR_029426	SMA4	circRNA	chr5	69517744	69517765	-	1	0	AGO1-4	7mer-m8	uuuagUCUUAGUGUGGACCCCCu	:|::| | :||||||||	acaagGGGGUGA-GCCUGGGGGu
MIMAT0004682	hsa-miR-361-3p	NR_034021	SMA5	circRNA	chr5	69517744	69517765	-	1	0	AGO1-4	7mer-m8	uuuagUCUUAGUGUGGACCCCCu	:|::| | :||||||||	acaagGGGGUGA-GCCUGGGGGu
MIMAT0004682	hsa-miR-361-3p	NR_029426	SMA4	circRNA	chr5	69783167	69783187	-	1	0	AGO1-4	8mer	uuUAGUCUUAGUGUGGACCCCCu	| || |:| | | |||||||	caAGCAAAGUGA-A-CUGGGGGa
MIMAT0004682	hsa-miR-361-3p	NM_017411	SMN2	circRNA	chr5	70085112	70085133	+	1	0	AGO1-4	7mer-m8	uuuagUCUUAGUGUGGACCCCCu	:|::| | :||||||||	acaagGGGGUGA-GCCUGGGGGu
MIMAT0004682	hsa-miR-361-3p	NR_033417	GTF2H2B	circRNA	chr5	70085112	70085133	+	1	0	AGO1-4	7mer-m8	uuuagUCUUAGUGUGGACCCCCu	:|::| | :||||||||	acaagGGGGUGA-GCCUGGGGGu
MIMAT0004682	hsa-miR-361-3p	hsa_circ_0072846	hsa_circ_0072846	circRNA	chr5	70085112	70085133	+	1	0	AGO1-4	7mer-m8	uuuagUCUUAGUGUGGACCCCCu	:|::| | :||||||||	acaagGGGGUGA-GCCUGGGGGu
MIMAT0004682	hsa-miR-361-3p	hsa_circ_0072848	hsa_circ_0072848	circRNA	chr5	70085112	70085133	+	1	0	AGO1-4	7mer-m8	uuuagUCUUAGUGUGGACCCCCu	:|::| | :||||||||	acaagGGGGUGA-GCCUGGGGGu
MIMAT0004682	hsa-miR-361-3p	hsa_circ_0072849	hsa_circ_0072849	circRNA	chr5	70085112	70085133	+	1	0	AGO1-4	7mer-m8	uuuagUCUUAGUGUGGACCCCCu	:|::| | :||||||||	acaagGGGGUGA-GCCUGGGGGu
MIMAT0004682	hsa-miR-361-3p	hsa_circ_0072850	hsa_circ_0072850	circRNA	chr5	70085112	70085133	+	1	0	AGO1-4	7mer-m8	uuuagUCUUAGUGUGGACCCCCu	:|::| | :||||||||	acaagGGGGUGA-GCCUGGGGGu
MIMAT0004682	hsa-miR-361-3p	hsa_circ_0072851	hsa_circ_0072851	circRNA	chr5	70085112	70085133	+	1	0	AGO1-4	7mer-m8	uuuagUCUUAGUGUGGACCCCCu	:|::| | :||||||||	acaagGGGGUGA-GCCUGGGGGu
MIMAT0004682	hsa-miR-361-3p	hsa_circ_0072852	hsa_circ_0072852	circRNA	chr5	70085112	70085133	+	1	0	AGO1-4	7mer-m8	uuuagUCUUAGUGUGGACCCCCu	:|::| | :||||||||	acaagGGGGUGA-GCCUGGGGGu
MIMAT0004682	hsa-miR-361-3p	NM_001037637	BTF3	circRNA	chr5	72794545	72794567	+	1	0	AGO2	7mer-m8	uuuagucuuaguguGGACCCCCu	||||||||	ccaggggcggcugcCCUGGGGGc
MIMAT0004682	hsa-miR-361-3p	NM_003633	ENC1	circRNA	chr5	73931270	73931295	-	4	0	AGO1-4,AGO2	7mer-m8	uuuaGUCUUA-GUGUG--GACCCCCu	|| |:| :|||: |||||||	gcugCAAAGUGUACAUUACUGGGGGg
MIMAT0004682	hsa-miR-361-3p	NM_198709	ARSB	circRNA	chr5	78281180	78281208	-	3	0	AGO1-4,AGO2	7mer-m8	uuuAGUCUUAGUGUG------GACCCCCu	||: || | ||| |||||||	gccUCGCAAGCCCACGGCCCGCUGGGGGu
MIMAT0004682	hsa-miR-361-3p	NM_032119	GPR98	circRNA	chr5	89949026	89949048	+	2	0	AGO2	7mer-m8	uuuaguCUUA-GUGU---GGACCCCCu	|:|| | || ||||||||	#NAME?
MIMAT0004682	hsa-miR-361-3p	NR_003149	GPR98	circRNA	chr5	89949026	89949048	+	2	0	AGO2	7mer-m8	uuuaguCUUA-GUGU---GGACCCCCu	|:|| | || ||||||||	#NAME?
MIMAT0004682	hsa-miR-361-3p	hsa_circ_0001511	hsa_circ_000734	circRNA	chr5	89949026	89949048	+	2	0	AGO2	7mer-m8	uuuaguCUUA-GUGU---GGACCCCCu	|:|| | || ||||||||	#NAME?
MIMAT0004682	hsa-miR-361-3p	NM_001012761	RGMB	circRNA	chr5	98131919	98131940	+	9	0	AGO1,AGO1-4,AGO2	8mer	uuuAGUCUUAGUGUGGACCCCCu	|||||: : | ||||||||	uguUCAGAGGU-CUCCUGGGGGa
MIMAT0004682	hsa-miR-361-3p	NM_152624	DCP2	circRNA	chr5	112352930	112352952	+	3	0	AGO1-4,AGO2	8mer	uuUAGUCUUAGUGUGGACCCCCu	||:| || :||||||||	ggAUUAUUUUCUAGCCUGGGGGa
MIMAT0004682	hsa-miR-361-3p	NM_020796	SEMA6A	circRNA	chr5	115811249	115811269	-	2	0	AGO2	8mer	uuUA-GUCUUAGUGUGGACCCCCu	|| ||| || ::|||||||	caAUACAG-AU--GGUCUGGGGGa
MIMAT0004682	hsa-miR-361-3p	NM_001999	FBN2	circRNA	chr5	127610312	127610336	-	4	0	AGO1-4,AGO2	7mer-m8	uuuAGUCUUAG-UGU-GGACCCCCu	|| | :|| ||| ||||||||	uccUCUGUGUCAACACCCUGGGGGg
MIMAT0004682	hsa-miR-361-3p	NM_001999	FBN2	circRNA	chr5	127626457	127626478	-	2	0	AGO1-4,AGO2	7mer-m8	uuuaGUCUUAGUGUGGACCCCCu	|||:| | : |||||||	augcCAGGA-GAGGGCUGGGGGg
MIMAT0004682	hsa-miR-361-3p	NM_001999	FBN2	circRNA	chr5	127686584	127686604	-	3	0	AGO1-4	8mer	uuuAGUCUUAGUGUGGACCCCCu	||:||: | |:||||||||	cccUCGGAG-C-CGCCUGGGGGa
MIMAT0004682	hsa-miR-361-3p	NM_001999	FBN2	circRNA	chr5	127728976	127728996	-	1	0	AGO1-4	8mer	uuUAGUCUUAGUGUGGACCCCCu	| | |:| :|| |||||||	agACCUGGA-GGCA-CUGGGGGa
MIMAT0004682	hsa-miR-361-3p	NM_001999	FBN2	circRNA	chr5	127873779	127873801	-	1	0	AGO1-4	7mer-m8	uuuagucuuaguGUGGACCCCCu	| :|||||||	aacccuccucuuCUUCUGGGGGc
MIMAT0004682	hsa-miR-361-3p	NM_004199	P4HA2	circRNA	chr5	131531124	131531146	-	3	0	AGO1-4,AGO2	7mer-m8	uuuagucuuagugUGGACCCCCu	|:|||||||	accgucuucccugAUCUGGGGGc
MIMAT0004682	hsa-miR-361-3p	TCONS_00010097	TCONS_00010097	circRNA	chr5	134654817	134654839	+	1	0	AGO2	7mer-m8	uuuagucuuaGUGUGGACCCCCu	| || |||||||	cugcuccccaCUCAGCUGGGGGu
MIMAT0004682	hsa-miR-361-3p	NM_005219	DIAPH1	circRNA	chr5	140953545	140953567	-	6	1	AGO1-4,AGO2	7mer-m8	uuuagucuuaguGUGGACCCCCu	::||||||||	cuccaccuccuuUGCCUGGGGGu
MIMAT0004682	hsa-miR-361-3p	NM_003883	HDAC3	circRNA	chr5	141000944	141000962	-	3	0	AGO1-4	7mer-m8	uuuaGUCUUAGUGUGGACCCCCu	:|||:| ||||||||	cuccUAGAGU----CCUGGGGGu
MIMAT0004682	hsa-miR-361-3p	NM_002587	PCDH1	circRNA	chr5	141248935	141248957	-	1	0	AGO1-4	7mer-m8	uuuagucuuaguguGGACCCCCu	||||||||	ggcacagcccaggcCCUGGGGGg
MIMAT0004682	hsa-miR-361-3p	NM_032420	PCDH1	circRNA	chr5	141248935	141248957	-	1	0	AGO1-4	7mer-m8	uuuagucuuaguguGGACCCCCu	||||||||	ggcacagcccaggcCCUGGGGGg
MIMAT0004682	hsa-miR-361-3p	NM_018989	RBM27	circRNA	chr5	145666666	145666690	+	1	0	AGO1	7mer-m8	uuUAGUCUUAGU--GUGGACCCCCu	|| | ::| | :: |||||||	ccAUGAUGGUGAGGUGACUGGGGGg
MIMAT0004682	hsa-miR-361-3p	NM_001197294	DPYSL3	circRNA	chr5	146792214	146792236	-	2	0	AGO1-4,AGO2	7mer-m8	uuuagucuuagUGUGGACCCCCu	| | |||||||	accugccugggAGAGCUGGGGGc
MIMAT0004682	hsa-miR-361-3p	NM_001008657	TCOF1	circRNA	chr5	149747424	149747446	+	1	0	AGO1	7mer-m8	uuuagucuuAGUGUGGACCCCCu	||| ||||||||	accaacuccUCAGUCCUGGGGGc
MIMAT0004682	hsa-miR-361-3p	NM_001135243	TCOF1	circRNA	chr5	149747424	149747446	+	1	0	AGO1	7mer-m8	uuuagucuuAGUGUGGACCCCCu	||| ||||||||	accaacuccUCAGUCCUGGGGGc
MIMAT0004682	hsa-miR-361-3p	NM_001008657	TCOF1	circRNA	chr5	149755784	149755806	+	1	0	AGO1-4	7mer-m8	uuuagucUUAGUGUGGACCCCCu	|: :::: |||||||	cauccccAGCUGUGGCUGGGGGc
MIMAT0004682	hsa-miR-361-3p	NM_001135243	TCOF1	circRNA	chr5	149755784	149755806	+	1	0	AGO1-4	7mer-m8	uuuagucUUAGUGUGGACCCCCu	|: :::: |||||||	cauccccAGCUGUGGCUGGGGGc
MIMAT0004682	hsa-miR-361-3p	NM_001543	NDST1	circRNA	chr5	149900638	149900660	+	2	0	AGO1-4	7mer-m8	uuuAGUCUUAGUGUGGACCCCCu	| :||: | : |||||||	ggcUGGGAGGAAGGACUGGGGGc
MIMAT0004682	hsa-miR-361-3p	NM_001543	NDST1	circRNA	chr5	149933018	149933040	+	3	0	AGO1,AGO1-4,AGO2	8mer	uuuagucuuagugugGACCCCCu	|||||||	ggaggucugguggggCUGGGGGa
MIMAT0004682	hsa-miR-361-3p	NM_001543	NDST1	circRNA	chr5	149935578	149935601	+	1	0	AGO2	7mer-m8	uuuaGUCU-UAGUGUGGACCCCCu	|||| | ::||||||||	gaggCAGAUAAGCUGCCUGGGGGg
MIMAT0004682	hsa-miR-361-3p	NM_001543	NDST1	circRNA	chr5	149936725	149936749	+	2	1	AGO1-4	7mer-m8	uuUAGUCUUAGUGU--GGACCCCCu	:|:|||: | | :|||||||	caGUUAGAGCAAGAGCUCUGGGGGg
MIMAT0004682	hsa-miR-361-3p	NM_032947	C5orf62	circRNA	chr5	150175554	150175575	+	2	0	AGO2	7mer-m8	uuUAGUCUUAGUGUGGACCCCCu	:| ||:: |:| |||||||	ugGUGAGGGAGAUA-CUGGGGGc
MIMAT0004682	hsa-miR-361-3p	NM_002084	GPX3	circRNA	chr5	150407655	150407678	+	1	0	AGO1-4	7mer-m8	uuuaGUC-UUAGUGUGGACCCCCu	|:| |: || ||||||||	gaggCGGCAGGCAGCCCUGGGGGu
MIMAT0004682	hsa-miR-361-3p	NM_001155	ANXA6	circRNA	chr5	150507750	150507771	-	3	0	AGO1-4	8mer	uuuaGUCUUAGUGUGGACCCCCu	| ||| | :::|||||||	ucugCUGAAGC-UGUCUGGGGGa
MIMAT0004682	hsa-miR-361-3p	NM_078483	SLC36A1	circRNA	chr5	150871653	150871674	+	1	0	AGO1-4	8mer	uuUAGUCUUAGUGUGGACCCCCu	|||| |:| |: :|||||||	aaAUCAAAGUGAU-UCUGGGGGa
MIMAT0004682	hsa-miR-361-3p	NM_198321	GALNT10	circRNA	chr5	153797024	153797049	+	1	0	AGO1-4	7mer-m8	uuuAGUCUUAG-UG--UGGACCCCCu	|:|| || :| ||||||||	uuuUUAGUUUCUGCCGUCCUGGGGGg
MIMAT0004682	hsa-miR-361-3p	NM_015315	LARP1	circRNA	chr5	154135331	154135353	+	1	0	AGO2	7mer-m8	uuuagucuuaguGUGGACCCCCu	::||||||||	uggagccgcugcUGCCUGGGGGc
MIMAT0004682	hsa-miR-361-3p	NM_015315	LARP1	circRNA	chr5	154149350	154149372	+	2	0	AGO1-4	7mer-m8	uuuagucuuagUGUGGACCCCCu	::| |||||||	gccuuguggcaGUAGCUGGGGGc
MIMAT0004682	hsa-miR-361-3p	NM_015315	LARP1	circRNA	chr5	154167197	154167219	+	1	0	AGO1-4	7mer-m8	uuuagucuuaguguGGACCCCCu	:|||||||	gcuuuuucugccuuUCUGGGGGu
MIMAT0004682	hsa-miR-361-3p	NM_015315	LARP1	circRNA	chr5	154195216	154195239	+	7	0	AGO1-4,AGO2	7mer-m8	uuuagUCUUAG-UGUGGACCCCCu	:||:|: : : |||||||	gaggaGGAGUUGGGGGCUGGGGGg
MIMAT0004682	hsa-miR-361-3p	NM_033274	ADAM19	circRNA	chr5	156902120	156902143	-	1	0	AGO2	7mer-m8	uuUAGUCUUA-GUGUGGACCCCCu	| |||| | ::|| |||||||	aaAACAGAUUAUGCAACUGGGGGc
MIMAT0004682	hsa-miR-361-3p	NM_002887	RARS	circRNA	chr5	167924236	167924258	+	1	0	AGO1-4	8mer	uuUAGU-CUUAGUGUGGACCCCCu	|||| | | | | |||||||	aaAUCAUGUAGGAGA-CUGGGGGa
MIMAT0004682	hsa-miR-361-3p	hsa_circ_0001551	hsa_circ_001945	circRNA	chr5	167924236	167924258	+	1	0	AGO1-4	8mer	uuUAGU-CUUAGUGUGGACCCCCu	|||| | | | | |||||||	aaAUCAUGUAGGAGA-CUGGGGGa
MIMAT0004682	hsa-miR-361-3p	NM_022897	RANBP17	circRNA	chr5	170449329	170449350	+	1	0	AGO1-4	8mer	uuuagucuuaguGUGGACCCCCu	|| |||||||	uggggugugcuuCA-CUGGGGGa
MIMAT0004682	hsa-miR-361-3p	NM_022897	RANBP17	circRNA	chr5	170548204	170548226	+	1	0	AGO1-4	7mer-m8	uuuagucuuaguguGGACCCCCu	||||||||	aguugcucggcuguCCUGGGGGu
MIMAT0004682	hsa-miR-361-3p	NM_022897	RANBP17	circRNA	chr5	170552004	170552026	+	1	0	AGO1-4	7mer-m8	uuuagucuuagugugGACCCCCu	|||||||	aaguaaagggaugggCUGGGGGc
MIMAT0004682	hsa-miR-361-3p	NM_001017995	SH3PXD2B	circRNA	chr5	171766757	171766777	-	1	0	AGO2	8mer	uuuaGUCUUAGUGUGGACCCCCu	||| || |: |||||||	gaccCAG-CUC-CGGCUGGGGGa
MIMAT0004682	hsa-miR-361-3p	NM_004417	DUSP1	circRNA	chr5	172197900	172197922	-	2	0	AGO1-4	8mer	uuuagucuuaGUGUGGACCCCCu	|:| |||||||	ggccugcgggCGCUGCUGGGGGa
MIMAT0004682	hsa-miR-361-3p	NM_003714	STC2	circRNA	chr5	172744197	172744221	-	30	0	AGO1,AGO1-4,AGO2	7mer-m8	uuUAGUCU--UAGUGUGGACCCCCu	||:: | :|| : |||||||	ccAUUGUACUGUCUGGGCUGGGGGg
MIMAT0004682	hsa-miR-361-3p	hsa_circ_0001557	hsa_circ_001525	circRNA	chr5	175772310	175772333	+	1	0	AGO1-4	8mer	uuuaGUCUUAGUGUG-GACCCCCu	| || || |: |||||||	ccgcCUGAUCCAGAUGCUGGGGGa
MIMAT0004682	hsa-miR-361-3p	NM_012279	ZNF346	circRNA	chr5	176492266	176492288	+	2	0	AGO1-4	7mer-m8	uuuaguCUUAGUGUGGACCCCCu	||: :: : |||||||	ggcaacGAGCUGGGGCUGGGGGc
MIMAT0004682	hsa-miR-361-3p	NM_002082	GRK6	circRNA	chr5	176869102	176869124	+	4	0	AGO1-4,AGO2	7mer-m8	uuuagucuuAGUGUGGACCCCCu	| :| ||||||||	cccccgccuUGGCUCCUGGGGGc
MIMAT0004682	hsa-miR-361-3p	NM_017510	TMED9	circRNA	chr5	177022434	177022457	+	8	0	AGO1-4,AGO2	8mer	uuuaGUCUUAGUGU-GGACCCCCu	|| || || |||||||	aaccCAUCCUCCCAGGCUGGGGGa
MIMAT0004682	hsa-miR-361-3p	NM_031266	HNRNPAB	circRNA	chr5	177636372	177636393	+	8	0	AGO1,AGO1-4,AGO2	7mer-m8	uuUAGUCUUAGUGUGGACCCCCu	| ||| || :| :|||||||	gcAGCAGUAUGGC-UCUGGGGGc
MIMAT0004682	hsa-miR-361-3p	NM_014757	MAML1	circRNA	chr5	179159915	179159939	+	3	0	AGO1,AGO2	7mer-m8	uuuaGUC-UUAGU-GUGGACCCCCu	||| || |: |: |||||||	uaggCAGCAAGCGCCGGCUGGGGGu
MIMAT0004682	hsa-miR-361-3p	NM_014757	MAML1	circRNA	chr5	179203408	179203429	+	8	0	AGO1-4,AGO2	7mer-m8	uuuagucuuAGUGUGGACCCCCu	|| || |||||||	cagugccuuUCUCA-CUGGGGGu
MIMAT0004682	hsa-miR-361-3p	NM_198868	TBC1D9B	circRNA	chr5	179302103	179302126	-	2	0	AGO1-4,AGO2	7mer-m8	uuuagUCUUAGU-GUGGACCCCCu	||| || |||||||||	ggagaAGAUGCAGGACCUGGGGGu
MIMAT0004682	hsa-miR-361-3p	NM_033549	TRIM41	circRNA	chr5	180650890	180650912	+	4	0	AGO2	7mer-m8	uuuagUCUUAGUGUGGACCCCCu	||:: || : |||||||	uguggAGGGGCAGGGCUGGGGGu
MIMAT0004682	hsa-miR-361-3p	NM_033549	TRIM41	circRNA	chr5	180661294	180661315	+	1	0	AGO2	7mer-m8	uuuagucuuaGUGUGGACCCCCu	|::| |||||||	ccgacugcugCGUA-CUGGGGGc
MIMAT0004682	hsa-miR-361-3p	NM_001003699	RREB1	circRNA	chr6	7136350	7136372	+	2	0	AGO1-4	8mer	uuuAGUCUUAGUGUGGACCCCCu	||| | :: :|||||||	accUCACACAGGUUUCUGGGGGa
MIMAT0004682	hsa-miR-361-3p	NM_001003699	RREB1	circRNA	chr6	7169516	7169537	+	1	0	AGO1-4	7mer-m8	uuuaGUCUUAGUGUGGACCCCCu	| | |::| ||||||||	aaccCUGCCUUGC-CCUGGGGGu
MIMAT0004682	hsa-miR-361-3p	hsa_circ_0001585	hsa_circ_000744	circRNA	chr6	26194949	26194970	-	1	0	AGO1-4	8mer	uuuAGUCUUAGUGUGGACCCCCu	|:| |||: : |||||||	uuuUUA-AAUUUUUACUGGGGGa
MIMAT0004682	hsa-miR-361-3p	hsa_circ_0001586	hsa_circ_001318	circRNA	chr6	26194949	26194970	-	1	0	AGO1-4	8mer	uuuAGUCUUAGUGUGGACCCCCu	|:| |||: : |||||||	uuuUUA-AAUUUUUACUGGGGGa
MIMAT0004682	hsa-miR-361-3p	NM_080593	HIST1H2BK	circRNA	chr6	27106135	27106156	-	6	0	AGO1-4,AGO2	7mer-m8	uuuAGUCUUAGUGUGGACCCCCu	|| | | | || |||||||	gcuUCUGUACCCCA-CUGGGGGg
MIMAT0004682	hsa-miR-361-3p	hsa_circ_0001592	hsa_circ_000745	circRNA	chr6	27106135	27106156	-	6	0	AGO1-4,AGO2	7mer-m8	uuuAGUCUUAGUGUGGACCCCCu	|| | | | || |||||||	gcuUCUGUACCCCA-CUGGGGGg
MIMAT0004682	hsa-miR-361-3p	hsa_circ_0075928	hsa_circ_0075928	circRNA	chr6	30879836	30879862	+	1	0	AGO2	7mer-m8	uuUAGUCU-UAGUG---UGGACCCCCu	|||||: :|| | | |||||||	ucAUCAGGUGUCUCUGGAGCUGGGGGc
MIMAT0004682	hsa-miR-361-3p	hsa_circ_0075935	hsa_circ_0075935	circRNA	chr6	31721090	31721113	+	1	0	AGO1-4	8mer	uuUAGUCUUAGUG-UGGACCCCCu	:|| || |||: |||||||||	acGUCCGACUCAUGACCUGGGGGa
MIMAT0004682	hsa-miR-361-3p	hsa_circ_0075941	hsa_circ_0075941	circRNA	chr6	31993336	31993358	+	1	0	AGO1-4	7mer-m8	uuuAGUCUUAGUGUGGACCCCCu	||:| :: ||||||||	accUCGGCUGUGGUCCUGGGGGu
MIMAT0004682	hsa-miR-361-3p	hsa_circ_0075944	hsa_circ_0075944	circRNA	chr6	32137062	32137083	-	1	0	AGO1-4	7mer-m8	uuUAGUCUUAGUGUGGACCCCCu	||| ||| | :||||||||	cuAUCUGAA-GAAGCCUGGGGGc
MIMAT0004682	hsa-miR-361-3p	NM_002122	HLA-DQA1	circRNA	chr6	32605243	32605267	+	1	0	AGO1-4	7mer-m8	uuUAGUCUU-AG-UGUGGACCCCCu	| || |: || :| |||||||	uaAACAAAGCUCUGCUGCUGGGGGc
MIMAT0004682	hsa-miR-361-3p	hsa_circ_0075953	hsa_circ_0075953	circRNA	chr6	32820155	32820177	-	2	0	AGO2	7mer-m8	uuUAGUCUUAGUGUGGACCCCCu	| || |: || ::|||||||	ucACCAUAGCCAGGUCUGGGGGc
MIMAT0004682	hsa-miR-361-3p	hsa_circ_0075957	hsa_circ_0075957	circRNA	chr6	33169522	33169532	+	4	0	AGO1-4	7mer-m8	uuuagucuuagUGUGGACCCCCu	:|| |||||||	#NAME?
MIMAT0004682	hsa-miR-361-3p	hsa_circ_0075960	hsa_circ_0075960	circRNA	chr6	33243665	33243687	+	8	0	AGO1-4	7mer-m8	uuuagUCUUAGUGUGGACCCCCu	||:| : : |||||||	ggacaAGGAAGGGGGCUGGGGGu
MIMAT0004682	hsa-miR-361-3p	hsa_circ_0075960	hsa_circ_0075960	circRNA	chr6	33244024	33244046	+	5	0	AGO1-4	7mer-m8	uuuaGUCUUAGUGUGGACCCCCu	| | :|||| :|||||||	agggCUGCGUCACUUCUGGGGGu
MIMAT0004682	hsa-miR-361-3p	hsa_circ_0075961	hsa_circ_0075961	circRNA	chr6	33373129	33373150	+	2	0	AGO1-4	8mer	uuuagUCUUAGUGUGGACCCCCu	||::| : :||||||||	aauggAGGGU-GGGCCUGGGGGa
MIMAT0004682	hsa-miR-361-3p	hsa_circ_0075963	hsa_circ_0075963	circRNA	chr6	33382121	33382142	+	1	0	AGO1	8mer	uuuaGUCUUAGUGUGGACCCCCu	||| |::| ||||||||	gggaCAG-UUUGCUCCUGGGGGa
MIMAT0004682	hsa-miR-361-3p	hsa_circ_0075965	hsa_circ_0075965	circRNA	chr6	33384961	33384985	-	1	0	AGO1-4	8mer	uuuAGUCUU--AGUGUGGACCCCCu	| :||| || : ||||||||	gacUGGGAACCUCUUUCCUGGGGGa
MIMAT0004682	hsa-miR-361-3p	hsa_circ_0075966	hsa_circ_0075966	circRNA	chr6	33384961	33384985	-	1	0	AGO1-4	8mer	uuuAGUCUU--AGUGUGGACCCCCu	| :||| || : ||||||||	gacUGGGAACCUCUUUCCUGGGGGa
MIMAT0004682	hsa-miR-361-3p	hsa_circ_0075969	hsa_circ_0075969	circRNA	chr6	33423096	33423119	+	5	0	AGO1,AGO1-4,AGO2	8mer	uuUAGUCUUAG-UGUGGACCCCCu	|| | || | :| :|||||||	ccAUGACAAGCUGCUUCUGGGGGa
MIMAT0004682	hsa-miR-361-3p	NM_002224	ITPR3	circRNA	chr6	33663929	33663951	+	8	0	AGO2	8mer	uuuagucuuagUGUGGACCCCCu	:| :|||||||	ggcggcugccgGCCUCUGGGGGa
MIMAT0004682	hsa-miR-361-3p	NM_024294	C6orf106	circRNA	chr6	34556512	34556534	-	1	0	AGO2	7mer-m8	uuuaGUCUUAGUGUGGACCCCCu	| |:| | ||||||||	uccaCUGGAGAAGCCCUGGGGGu
MIMAT0004682	hsa-miR-361-3p	NM_024294	C6orf106	circRNA	chr6	34574497	34574517	-	3	0	AGO1,AGO1-4,AGO2	7mer-m8	uuuAGUCUUAGUGUGGACCCCCu	|:| || || ||||||||	aacUUA-AAAGAC-CCUGGGGGc
MIMAT0004682	hsa-miR-361-3p	NM_024294	C6orf106	circRNA	chr6	34664576	34664598	-	1	0	AGO1-4	7mer-m8	uuuagUCUUAGUGUGGACCCCCu	:| : |: | |||||||	gcggaGGCGGCGGAGCUGGGGGg
MIMAT0004682	hsa-miR-361-3p	NM_007104	RPL10A	circRNA	chr6	35437183	35437205	+	16	0	AGO1,AGO1-4,AGO2	8mer	uuuAGUCUUAGUGUGGACCCCCu	|| | :| ||||||||	uucUCUGUGUGUGUCCUGGGGGa
MIMAT0004682	hsa-miR-361-3p	NM_152734	C6orf89	circRNA	chr6	36891291	36891313	+	2	0	AGO1-4	7mer-m8	uuUAGUCUUAGUGUGGACCCCCu	|| | | | : :|||||||	cgAUGAAACUGCUUUCUGGGGGu
MIMAT0004682	hsa-miR-361-3p	NM_021943	ZFAND3	circRNA	chr6	38122094	38122116	+	1	0	AGO2	8mer	uuuagUCUUAGUGUGGACCCCCu	:|:| | :||||||||	cccagGGGAGCUGGCCUGGGGGa
MIMAT0004682	hsa-miR-361-3p	NM_002505	NFYA	circRNA	chr6	41069881	41069903	+	3	0	AGO1-4	7mer-m8	uuuagucuuagUGUGGACCCCCu	:| ||||||||	uguggugcuggGCUCCUGGGGGu
MIMAT0004682	hsa-miR-361-3p	NM_007162	TFEB	circRNA	chr6	41651934	41651960	-	1	0	AGO2	7mer-m8	uuUAGUCUUAG-UG---UGGACCCCCu	||| ||: | || ||||||||	ucAUCUGAGGCAACUGGUCCUGGGGGu
MIMAT0004682	hsa-miR-361-3p	NM_007162	TFEB	circRNA	chr6	41652677	41652700	-	1	1	AGO1-4	7mer-m8	uuuagUCUUAGUGUG-GACCCCCu	||: | |: |||||||	aggggAGGCCCUGAUGCUGGGGGc
MIMAT0004682	hsa-miR-361-3p	NM_001136017	CCND3	circRNA	chr6	41903344	41903366	-	2	0	AGO1-4	7mer-m8	uuuagucuuaGUGUGGACCCCCu	||| ||||||||	cgccccccccCACCCCUGGGGGc
MIMAT0004682	hsa-miR-361-3p	NM_001136017	CCND3	circRNA	chr6	41903419	41903441	-	5	0	AGO1,AGO2	7mer-m8	uuuAGUCUUAGUGUGGACCCCCu	|| || : :| |||||||	cuuUCCCAACUCUAGCUGGGGGu
MIMAT0004682	hsa-miR-361-3p	NM_015349	KIAA0240	circRNA	chr6	42797197	42797220	+	1	0	AGO1-4	7mer-m8	uuuaGUC-UUAGU-GUGGACCCCCu	||| :| || || |||||||	caggCAGUGAGCAGCA-CUGGGGGc
MIMAT0004682	hsa-miR-361-3p	NM_015950	MRPL2	circRNA	chr6	43023904	43023926	-	1	0	AGO1-4	7mer-m8	uuuagucuuagugugGACCCCCu	|||||||	acauagcucugguugCUGGGGGc
MIMAT0004682	hsa-miR-361-3p	hsa_circ_0001608	hsa_circ_000433	circRNA	chr6	43023904	43023926	-	1	0	AGO1-4	7mer-m8	uuuagucuuagugugGACCCCCu	|||||||	acauagcucugguugCUGGGGGc
MIMAT0004682	hsa-miR-361-3p	NM_015950	MRPL2	circRNA	chr6	43025816	43025835	-	1	1	AGO2	7mer-m8	uuUAGUCUUAGUGUGGACCCCCu	|| ||:| | ::|||||||	agAUGAGGA--A-GUCUGGGGGc
MIMAT0004682	hsa-miR-361-3p	NM_003131	SRF	circRNA	chr6	43139431	43139453	+	2	0	AGO2	7mer-m8	uuuagUCUUAGUGUGGACCCCCu	:|: ||: ||||||||	ggccgGGGCUCGGCCCUGGGGGg
MIMAT0004682	hsa-miR-361-3p	NM_003131	SRF	circRNA	chr6	43143646	43143668	+	1	0	AGO1-4	7mer-m8	uuuagucuUAGUGUGGACCCCCu	:|| | :|||||||	gcggcccuGUCUCCUCUGGGGGc
MIMAT0004682	hsa-miR-361-3p	NM_014345	ZNF318	circRNA	chr6	43305680	43305702	-	4	0	AGO1-4,AGO2	8mer	uuuagucuuagugUGGACCCCCu	|:|||||||	acugcccuggggaAUCUGGGGGa
MIMAT0004682	hsa-miR-361-3p	NM_001025366	VEGFA	circRNA	chr6	43737971	43737996	+	5	0	AGO1-4,AGO2	7mer-m8	uuuAGUCU-UAGUG-UG-GACCCCCu	||:|| :||:: :| |||||||	agcUCGGAGGUCGUGGCGCUGGGGGc
MIMAT0004682	hsa-miR-361-3p	NM_001078175	SLC29A1	circRNA	chr6	44201208	44201231	+	3	0	AGO1-4,AGO2	7mer-m8	uuUAGUCUUAGUGUG-GACCCCCu	:|| |::|| :| |||||||	guGUCUGGGUCUGGCACUGGGGGc
MIMAT0004682	hsa-miR-361-3p	NM_001078177	SLC29A1	circRNA	chr6	44201208	44201231	+	3	0	AGO1-4,AGO2	7mer-m8	uuUAGUCUUAGUGUG-GACCCCCu	:|| |::|| :| |||||||	guGUCUGGGUCUGGCACUGGGGGc
MIMAT0004682	hsa-miR-361-3p	NM_004955	SLC29A1	circRNA	chr6	44201208	44201231	+	3	0	AGO1-4,AGO2	7mer-m8	uuUAGUCUUAGUGUG-GACCCCCu	:|| |::|| :| |||||||	guGUCUGGGUCUGGCACUGGGGGc
MIMAT0004682	hsa-miR-361-3p	NM_014452	TNFRSF21	circRNA	chr6	47251954	47251974	-	1	0	AGO1-4	7mer-m8	uuuaGUCUUAGUGUGGACCCCCu	::||: | || |||||||	uccaUGGAGGC-CA-CUGGGGGc
MIMAT0004682	hsa-miR-361-3p	hsa_circ_0001610	hsa_circ_001713	circRNA	chr6	47251954	47251974	-	1	0	AGO1-4	7mer-m8	uuuaGUCUUAGUGUGGACCCCCu	::||: | || |||||||	uccaUGGAGGC-CA-CUGGGGGc
MIMAT0004682	hsa-miR-361-3p	NM_015548	DST	circRNA	chr6	56374465	56374487	-	2	0	AGO1-4,AGO2	7mer-m8	uuUAGUCUUAGUGUGGACCCCCu	|| | : :| |:|||||||	aaAUGAUUGCUAGAUCUGGGGGg
MIMAT0004682	hsa-miR-361-3p	NM_004370	COL12A1	circRNA	chr6	75799878	75799901	-	1	0	AGO1-4	7mer-m8	uuuagUCUUAG-UGUGGACCCCCu	|||| | : :||||||||	agaggAGAACCUGGGCCUGGGGGg
MIMAT0004682	hsa-miR-361-3p	NM_004370	COL12A1	circRNA	chr6	75865426	75865452	-	1	0	AGO1-4	8mer	uuuagUCUUAGUGU----GGACCCCCu	:|:|| ||| |||||||	uacggGGGAUGACAGAAGACUGGGGGa
MIMAT0004682	hsa-miR-361-3p	NM_015571	SENP6	circRNA	chr6	76311745	76311767	+	2	0	AGO2	7mer-m8	uuuagucuuagugUGGACCCCCu	:||||||||	gaacgagcuagggGCCUGGGGGc
MIMAT0004682	hsa-miR-361-3p	NM_001159677	SYNCRIP	circRNA	chr6	86332262	86332285	-	5	0	AGO1-4,AGO2	8mer	uuuaGUCUUAG-UGUGGACCCCCu	:| |:|| | ::|||||||	guggUAAAGUCAAGGUCUGGGGGa
MIMAT0004682	hsa-miR-361-3p	NM_001159677	SYNCRIP	circRNA	chr6	86352996	86353022	-	3	0	AGO1-4,AGO2	8mer	uuUAGUCUUAG-UGU---GGACCCCCu	| | || || :|| |||||||	ggAGCCGACUCGGCAGGGACUGGGGGa
MIMAT0004682	hsa-miR-361-3p	NM_001455	FOXO3	circRNA	chr6	108985230	108985254	+	2	0	AGO1-4,AGO2	8mer	uuuaGUC-UUAGUGUG-GACCCCCu	||| |||:| | |||||||	auccCAGCCAUCGCCCACUGGGGGa
MIMAT0004682	hsa-miR-361-3p	NM_022765	MICAL1	circRNA	chr6	109772813	109772835	-	1	0	AGO1-4	7mer-m8	uuuagucuuaGUGUGGACCCCCu	::|: |||||||	cagugccugcUGCGGCUGGGGGu
MIMAT0004682	hsa-miR-361-3p	NM_015076	CDK19	circRNA	chr6	111083170	111083194	-	2	0	AGO1-4	7mer-m8	uuuagUCUUAGUGU--GGACCCCCu	:|:| || | ||||||||	auugaGGGAGCAAAAGCCUGGGGGg
MIMAT0004682	hsa-miR-361-3p	NM_001634	AMD1	circRNA	chr6	111214877	111214900	+	5	0	AGO1,AGO1-4,AGO2	7mer-m8	uuuaGUCU-UAGUGUGGACCCCCu	:||| :||: |||||||	uuucUAGAUGUCGAUGCUGGGGGc
MIMAT0004682	hsa-miR-361-3p	NM_000165	GJA1	circRNA	chr6	121769282	121769310	+	2	0	AGO1-4	7mer-m8	uuUAGUCUUA-GUGU----G-GACCCCCu	||:||||| | :| | |||||||	acAUUAGAAUACCUAGGUUCACUGGGGGu
MIMAT0004682	hsa-miR-361-3p	NM_001031712	TRMT11	circRNA	chr6	126330111	126330134	+	1	0	AGO1-4	8mer	uuuaGUCUUAGU-GUGGACCCCCu	||||:| | : ||||||||	uguaCAGAGUGAUUUCCUGGGGGa
MIMAT0004682	hsa-miR-361-3p	NM_001901	CTGF	circRNA	chr6	132270283	132270306	-	9	0	AGO1-4	8mer	uuUAGUCUUAGUG-UGGACCCCCu	||| | |: | | |||||||	aaAUCUGUUUUUCUAACUGGGGGa
MIMAT0004682	hsa-miR-361-3p	NM_005923	MAP3K5	circRNA	chr6	136980432	136980454	-	1	0	AGO2	7mer-m8	uuuaguCUUAGUGUGGACCCCCu	|:||: : :|||||||	gaaguuGGAUUUUUUCUGGGGGc
MIMAT0004682	hsa-miR-361-3p	NM_031922	REPS1	circRNA	chr6	139309200	139309222	-	2	0	AGO1-4	8mer	uuuagucuuagUGUGGACCCCCu	| ::|||||||	gccgaggcgggAAGUCUGGGGGa
MIMAT0004682	hsa-miR-361-3p	NM_015278	SASH1	circRNA	chr6	148840833	148840856	+	1	0	AGO1-4	7mer-m8	uuUAGUCUUA-GUGUGGACCCCCu	| ||| | |||||||||||	ccAGCAGCCUGGACACCUGGGGGg
MIMAT0004682	hsa-miR-361-3p	NM_004690	LATS1	circRNA	chr6	150001240	150001263	-	3	0	AGO1,AGO2	7mer-m8	uuUAGUCUUA-GUGUGGACCCCCu	| ::|| | ||: ||||||||	guAAUGGACUACAUUCCUGGGGGu
MIMAT0004682	hsa-miR-361-3p	NM_001122740	ESR1	circRNA	chr6	152129309	152129334	+	1	0	AGO1-4	7mer-m8	uuUAGUCUUAG--UG-UGGACCCCCu	:|: |: || || :||||||||	gcGUUCGGCUCCAACGGCCUGGGGGg
MIMAT0004682	hsa-miR-361-3p	NM_001130699	IPCEF1	circRNA	chr6	154727130	154727152	-	1	0	AGO2	7mer-m8	uuuagucuuagugugGACCCCCu	|||||||	uuccuuuuugaggggCUGGGGGg
MIMAT0004682	hsa-miR-361-3p	NM_014892	SCAF8	circRNA	chr6	155153974	155153996	+	2	0	AGO1-4,AGO2	7mer-m8	uuUA-GUCUUAGUGUGGACCCCCu	|| ||||: :| ||||||||	uaAUCCAGAGAAGC-CCUGGGGGc
MIMAT0004682	hsa-miR-361-3p	NM_020732	ARID1B	circRNA	chr6	157454235	157454256	+	2	0	AGO1-4	7mer-m8	uuuAGUCUUAGUGUGGACCCCCu	||| |: | ||||||||	gccUCAUCCUU-CUCCUGGGGGc
MIMAT0004682	hsa-miR-361-3p	NM_016224	SNX9	circRNA	chr6	158317919	158317937	+	2	0	AGO2	7mer-m8	uuuAGUCUUAGUGUGGACCCCCu	|||||| : |||||||	agcUCAGAA----GGCUGGGGGg
MIMAT0004682	hsa-miR-361-3p	NM_020245	TULP4	circRNA	chr6	158733893	158733915	+	3	0	AGO1-4,AGO2	8mer	uuuaGUCUUAGUGUGGACCCCCu	:||:: ||| |||||||	ucucUAGGGAGACAGCUGGGGGa
MIMAT0004682	hsa-miR-361-3p	NM_001164761	PRKAR1B	circRNA	chr7	635815	635839	-	1	0	AGO2	8mer	uuuaGUCU-UAGUGUG-GACCCCCu	|:|| ||| :| |||||||	aagaCGGACCUCAAGCUCUGGGGGa
MIMAT0004682	hsa-miR-361-3p	NM_002735	PRKAR1B	circRNA	chr7	635815	635839	-	1	0	AGO2	8mer	uuuaGUCU-UAGUGUG-GACCCCCu	|:|| ||| :| |||||||	aagaCGGACCUCAAGCUCUGGGGGa
MIMAT0004682	hsa-miR-361-3p	NM_001171945	SUN1	circRNA	chr7	887782	887802	+	1	0	AGO2	7mer-m8	uuuaGUCUUAGUGUGGACCCCCu	|||:||| | ||||||||	ucucCAGGAUC-C-CCUGGGGGu
MIMAT0004682	hsa-miR-361-3p	NM_001171945	SUN1	circRNA	chr7	887818	887838	+	1	0	AGO2	7mer-m8	uuuaGUCUUAGUGUGGACCCCCu	|:|:||| | ||||||||	ucucCGGGAUC-C-CCUGGGGGu
MIMAT0004682	hsa-miR-361-3p	NM_006869	ADAP1	circRNA	chr7	1007347	1007368	-	1	0	AGO1-4	7mer-m8	uuuAGUCUUAGUGUGGACCCCCu	|| ||: ||| ||||||||	cccUCCGAG-CACCCCUGGGGGu
MIMAT0004682	hsa-miR-361-3p	NM_013393	FTSJ2	circRNA	chr7	2274230	2274254	-	2	0	AGO1-4	8mer	uuuAGUCUU--AGUGUGGACCCCCu	|:|||| :: : |||||||	gcuUUAGAAGGCUGAGGCUGGGGGa
MIMAT0004682	hsa-miR-361-3p	NM_013393	FTSJ2	circRNA	chr7	2274287	2274309	-	2	0	AGO1-4	7mer-m8	uuuagUCUUAGUGUGGACCCCCu	|| | | |:|||||||	uuuaaAGUAGAAAAUCUGGGGGc
MIMAT0004682	hsa-miR-361-3p	NM_013393	FTSJ2	circRNA	chr7	2274931	2274957	-	1	0	AGO1-4	7mer-m8	uuuaGUCU-UAG--UG-UGGACCCCCu	|||| ||| :| |||||||||	acccCAGACAUCCUGCAACCUGGGGGg
MIMAT0004682	hsa-miR-361-3p	NM_198949	NUDT1	circRNA	chr7	2290685	2290708	+	3	0	AGO1-4,AGO2	7mer-m8	uuuagucuUAG-UGUGGACCCCCu	||| ||||||||||	cgcaaaccAUCUUCACCUGGGGGc
MIMAT0004682	hsa-miR-361-3p	NM_001040167	LFNG	circRNA	chr7	2567232	2567256	+	2	0	AGO1-4,AGO2	7mer-m8	uuUAGUCUUAGUG-UG-GACCCCCu	| || || | | :: |||||||	ugACCACAAGCUCUGUGCUGGGGGu
MIMAT0004682	hsa-miR-361-3p	NM_002304	LFNG	circRNA	chr7	2567232	2567256	+	2	0	AGO1-4,AGO2	7mer-m8	uuUAGUCUUAGUG-UG-GACCCCCu	| || || | | :: |||||||	ugACCACAAGCUCUGUGCUGGGGGu
MIMAT0004682	hsa-miR-361-3p	NM_001080495	TNRC18	circRNA	chr7	5396779	5396799	-	3	0	AGO1-4,AGO2	7mer-m8	uuuAGUCUUAGUGUGGACCCCCu	||:|| || |||||||	uuuUCGGA--CAGUGCUGGGGGg
MIMAT0004682	hsa-miR-361-3p	NM_001080495	TNRC18	circRNA	chr7	5410485	5410507	-	1	0	AGO1	7mer-m8	uuuagucuuagugUGGACCCCCu	|||||||||	accgccgcccuggACCUGGGGGu
MIMAT0004682	hsa-miR-361-3p	NM_001080495	TNRC18	circRNA	chr7	5416564	5416586	-	2	0	AGO1-4	7mer-m8	uuuagucuUAGUGUGGACCCCCu	| | :||||||||	gcguucccACCUGGCCUGGGGGg
MIMAT0004682	hsa-miR-361-3p	TCONS_l2_00025633	TCONS_l2_00025633	circRNA	chr7	5490600	5490619	+	2	0	AGO1-4	7mer-m8	uuuaGUCUUAGUGUGGACCCCCu	::||: || |||||||	ggugUGGAGGCA---CUGGGGGc
MIMAT0004682	hsa-miR-361-3p	TCONS_l2_00025633	TCONS_l2_00025633	circRNA	chr7	5571218	5571239	+	1	0	AGO1-4	8mer	uuUAGUCUUAGUGUGGACCCCCu	||| |:| :| |||||||	ccAUCUGGA-GGCCGCUGGGGGa
MIMAT0004682	hsa-miR-361-3p	TCONS_l2_00025633	TCONS_l2_00025633	circRNA	chr7	5649067	5649087	+	1	0	AGO1-4	8mer	uuUAGUCUUAGUGUGGACCCCCu	|| |:: || ::|||||||	gcAUGUGGG-CA-GUCUGGGGGa
MIMAT0004682	hsa-miR-361-3p	TCONS_l2_00025633	TCONS_l2_00025633	circRNA	chr7	5990042	5990064	+	1	0	AGO1-4	7mer-m8	uuUA-GUCUUAGUGUGGACCCCCu	|| || ||| |:| |||||||	aaAUACAAAAU-AUAGCUGGGGGu
MIMAT0004682	hsa-miR-361-3p	NM_004227	CYTH3	circRNA	chr7	6203883	6203905	-	1	0	AGO1-4	7mer-m8	uuuaGUCUUAGUGUGGACCCCCu	|| :: | : |||||||	caccCAAGGGGAGGGCUGGGGGc
MIMAT0004682	hsa-miR-361-3p	NM_139179	DAGLB	circRNA	chr7	6476065	6476086	-	1	0	AGO1-4	7mer-m8	uuUAGUCUUAGUGUGGACCCCCu	:|| |:: | | :|||||||	ugGUCUGGGCCUC-UCUGGGGGc
MIMAT0004682	hsa-miR-361-3p	hsa_circ_0001674	hsa_circ_000982	circRNA	chr7	6476065	6476086	-	1	0	AGO1-4	7mer-m8	uuUAGUCUUAGUGUGGACCCCCu	:|| |:: | | :|||||||	ugGUCUGGGCCUC-UCUGGGGGc
MIMAT0004682	hsa-miR-361-3p	NM_139179	DAGLB	circRNA	chr7	6509439	6509458	-	2	0	AGO1-4	7mer-m8	uuUAGUCUUAGUGUGGACCCCCu	||:| || | | |||||||	ugAUUA-AA--AAAGCUGGGGGg
MIMAT0004682	hsa-miR-361-3p	TCONS_l2_00025633	TCONS_l2_00025633	circRNA	chr7	6581991	6582012	+	1	0	AGO1-4	7mer-m8	uuUAGUCUUAGUGUGGACCCCCu	||| :: || : |||||||	agAUCCUGG-CAGGGCUGGGGGc
MIMAT0004682	hsa-miR-361-3p	NM_152793	C7orf41	circRNA	chr7	30197152	30197174	+	2	0	AGO1-4,AGO2	7mer-m8	uuuaGUCUUAGUGUGGACCCCCu	||| | :| |:|||||||	cagcCAGCAGUAAAUCUGGGGGc
MIMAT0004682	hsa-miR-361-3p	hsa_circ_0001693	hsa_circ_002086	circRNA	chr7	30592699	30592719	-	1	0	AGO1-4	7mer-m8	uuUAGUCUUAGUGUGGACCCCCu	:|| || | :|||||||	cuGUCUAAA--AGUUCUGGGGGc
MIMAT0004682	hsa-miR-361-3p	hsa_circ_0004185	hsa_circ_0004185	circRNA	chr7	35192157	35192181	-	1	0	AGO1-4	7mer-m8	uuUAGUCUUA-GUGUG-GACCCCCu	:|||| | |:| : |||||||	guGUCAGUCUGCGCCUACUGGGGGg
MIMAT0004682	hsa-miR-361-3p	NM_014396	VPS41	circRNA	chr7	38835076	38835098	-	2	0	AGO1-4,AGO2	8mer	uuuaGUCUUAGUGUGGACCCCCu	| || | :: |||||||	gacaCUGAUUAUUGGCUGGGGGa
MIMAT0004682	hsa-miR-361-3p	hsa_circ_0001698	hsa_circ_001540	circRNA	chr7	38835076	38835098	-	2	0	AGO1-4,AGO2	8mer	uuuaGUCUUAGUGUGGACCCCCu	| || | :: |||||||	gacaCUGAUUAUUGGCUGGGGGa
MIMAT0004682	hsa-miR-361-3p	NM_003718	CDK13	circRNA	chr7	39990699	39990722	+	1	0	AGO1-4	7mer-m8	uuUAGUCUUAG-UGUGGACCCCCu	| |||:: | :| |||||||	cgAGCAGGGGCUGCUGCUGGGGGg
MIMAT0004682	hsa-miR-361-3p	NM_019082	DDX56	circRNA	chr7	44610402	44610424	-	5	0	AGO1,AGO1-4,AGO2	7mer-m8	uuuagucuuaguguGGACCCCCu	||||||||	acugaugcugaaguCCUGGGGGc
MIMAT0004682	hsa-miR-361-3p	NM_138635	H2AFV	circRNA	chr7	44868599	44868620	-	1	0	AGO1-4	8mer	uuUA-GUCUUAGUGUGGACCCCCu	|| | |:|| :|||||||||	uuAUCCUGGAU--UACCUGGGGGa
MIMAT0004682	hsa-miR-361-3p	NM_138635	H2AFV	circRNA	chr7	44875129	44875154	-	11	0	AGO1,AGO1-4,AGO2	7mer-m8	uuUAG-UCU--UAGUGUGGACCCCCu	||| ||: | ||:| |||||||	uuAUCAAGGCUACCAUAGCUGGGGGu
MIMAT0004682	hsa-miR-361-3p	NM_022748	TNS3	circRNA	chr7	47342889	47342911	-	4	0	AGO1-4,AGO2	7mer-m8	uuuaGUCUUAGUGUGGACCCCCu	| ||: : |||||||||	ccgcCCGAGGAGGACCUGGGGGc
MIMAT0004682	hsa-miR-361-3p	hsa_circ_0001705	hsa_circ_002080	circRNA	chr7	47342889	47342911	-	4	0	AGO1-4,AGO2	7mer-m8	uuuaGUCUUAGUGUGGACCCCCu	| ||: : |||||||||	ccgcCCGAGGAGGACCUGGGGGc
MIMAT0004682	hsa-miR-361-3p	NM_022748	TNS3	circRNA	chr7	47385878	47385899	-	2	0	AGO1-4,AGO2	7mer-m8	uuuagUCUUAGUGUGGACCCCCu	| || |:: |||||||	guacgACAACGAUG-CUGGGGGg
MIMAT0004682	hsa-miR-361-3p	NM_001001550	GRB10	circRNA	chr7	50658026	50658047	-	4	0	AGO1-4,AGO2	7mer-m8	uuuAGUCUUAGUGUGGACCCCCu	|| | : | : :|||||||	aucUCUGCG-CCUUUCUGGGGGc
MIMAT0004682	hsa-miR-361-3p	NM_001001550	GRB10	circRNA	chr7	50785663	50785686	-	1	0	AGO2	7mer-m8	uuuagUCUUAGUG-UGGACCCCCu	:||:|| | :||||||||	acagaGGAGUCUCUGCCUGGGGGg
MIMAT0004682	hsa-miR-361-3p	NM_001001555	GRB10	circRNA	chr7	50837627	50837651	-	1	0	AGO2	7mer-m8	uuuAGUCUUAGUGUG---GACCCCCu	|||| :|||| : |||||||	uccUCAG-GUCACCUUUACUGGGGGg
MIMAT0004682	hsa-miR-361-3p	NM_015411	SUMF2	circRNA	chr7	56147509	56147531	+	2	0	AGO1-4	7mer-m8	uuuagucuuagUGUGGACCCCCu	|:: |||||||	guguguugacgAUGGCUGGGGGc
MIMAT0004682	hsa-miR-361-3p	NM_016139	CHCHD2	circRNA	chr7	56171970	56171996	-	14	0	AGO1,AGO1-4,AGO2	7mer-m8	uuUAGUCUUAGUGUG-----GACCCCCu	||: |::||||:| |||||||	acAUU-GGGUCACGCCAUUACUGGGGGc
MIMAT0004682	hsa-miR-361-3p	TCONS_l2_00027391	TCONS_l2_00027391	circRNA	chr7	65995245	65995267	-	1	0	AGO1-4	7mer-m8	uuuaGUCUUAGUGUGGACCCCCu	|:| | ||: :|||||||	auucCGGCAGCAUUUCUGGGGGc
MIMAT0004682	hsa-miR-361-3p	TCONS_l2_00027391	TCONS_l2_00027391	circRNA	chr7	66018716	66018738	-	1	0	AGO2	8mer	uuuagucUUAGUGUGGACCCCCu	:| || :|||||||	gguaguuGAGCAGCUCUGGGGGa
MIMAT0004682	hsa-miR-361-3p	TCONS_l2_00027398	TCONS_l2_00027398	circRNA	chr7	66018716	66018738	-	1	0	AGO2	8mer	uuuagucUUAGUGUGGACCCCCu	:| || :|||||||	gguaguuGAGCAGCUCUGGGGGa
MIMAT0004682	hsa-miR-361-3p	TCONS_l2_00027391	TCONS_l2_00027391	circRNA	chr7	66022521	66022542	-	1	0	AGO1-4	7mer-m8	uuuaGUCUUAGUGUGGACCCCCu	|:|:: | || |||||||	ggugCGGGGAC-CAGCUGGGGGc
MIMAT0004682	hsa-miR-361-3p	NM_153033	KCTD7	circRNA	chr7	66120105	66120126	+	1	0	AGO2	7mer-m8	uuuagucuUAGUGUGGACCCCCu	:||:| ||||||||	gaucccccGUCGC-CCUGGGGGg
MIMAT0004682	hsa-miR-361-3p	NM_153033	KCTD7	circRNA	chr7	66123477	66123499	+	1	0	AGO1-4	8mer	uuUAGUCUUAGUGUGGACCCCCu	||:: : || :||||||||	ccAUUGUGCUCCAGCCUGGGGGa
MIMAT0004682	hsa-miR-361-3p	NM_153033	KCTD7	circRNA	chr7	66130449	66130472	+	1	0	AGO1-4	8mer	uuUAGUCUUA-GUGUGGACCCCCu	| ||| :| : | |||||||	caAGCAGUGUGUCCUGCUGGGGGa
MIMAT0004682	hsa-miR-361-3p	NM_153033	KCTD7	circRNA	chr7	66147711	66147733	+	1	0	AGO1-4	7mer-m8	uuUA-GUCUUAGUGUGGACCCCCu	|| | | :||:| ||||||||	ugAUCCCGCGUCGC-CCUGGGGGg
MIMAT0004682	hsa-miR-361-3p	NM_001127231	AUTS2	circRNA	chr7	69063943	69063967	+	1	0	AGO2	7mer-m8	uuUAGUCUUAGUG--UGGACCCCCu	||:| : || | :|||||||	uuAUUAUGCUCCCCUCUCUGGGGGg
MIMAT0004682	hsa-miR-361-3p	NM_001127231	AUTS2	circRNA	chr7	69064713	69064734	+	2	0	AGO2	7mer-m8	uuuaGUCUUAGUGUGGACCCCCu	| |:: |: : |||||||	gcucCCGGGGCG-GGCUGGGGGc
MIMAT0004682	hsa-miR-361-3p	NM_172020	POM121	circRNA	chr7	72396863	72396886	+	4	0	AGO1-4,AGO2	7mer-m8	uuuaGUC-UUAGUGUGGACCCCCu	||| | || :::|||||||	ggccCAGUAUUCCUGUCUGGGGGu
MIMAT0004682	hsa-miR-361-3p	NM_003388	CLIP2	circRNA	chr7	72716673	72716695	+	9	0	AGO1,AGO1-4	8mer	uuuaGUCUUAGUGUGGACCCCCu	|:| | | : ||||||||	ucccCGGCAGCUUUCCUGGGGGa
MIMAT0004682	hsa-miR-361-3p	NM_032999	GTF2I	circRNA	chr7	72716673	72716695	+	9	0	AGO1,AGO1-4	8mer	uuuaGUCUUAGUGUGGACCCCCu	|:| | | : ||||||||	ucccCGGCAGCUUUCCUGGGGGa
MIMAT0004682	hsa-miR-361-3p	NM_032408	BAZ1B	circRNA	chr7	72892414	72892432	-	5	0	AGO1-4,AGO2	7mer-m8	uuuaGUCUUAGUGUGGACCCCCu	|:|||| :|||||||	cccaCGGAAU----UCUGGGGGu
MIMAT0004682	hsa-miR-361-3p	NR_040582	STAG3L3	circRNA	chr7	72892414	72892432	-	5	0	AGO1-4,AGO2	7mer-m8	uuuaGUCUUAGUGUGGACCCCCu	|:|||| :|||||||	cccaCGGAAU----UCUGGGGGu
MIMAT0004682	hsa-miR-361-3p	NM_003388	CLIP2	circRNA	chr7	72945885	72945907	+	1	0	AGO1-4	7mer-m8	uuuAGUCUUAGUGUGGACCCCCu	|||| | | |||||||	aauUCAGCCAAAAAGCUGGGGGg
MIMAT0004682	hsa-miR-361-3p	NM_032999	GTF2I	circRNA	chr7	72945885	72945907	+	1	0	AGO1-4	7mer-m8	uuuAGUCUUAGUGUGGACCCCCu	|||| | | |||||||	aauUCAGCCAAAAAGCUGGGGGg
MIMAT0004682	hsa-miR-361-3p	NM_032408	BAZ1B	circRNA	chr7	72951190	72951212	-	10	0	AGO1-4,AGO2	7mer-m8	uuuagucuuaGUGUGGACCCCCu	:| : |||||||	gacuuuccccUAGGACUGGGGGc
MIMAT0004682	hsa-miR-361-3p	NR_040582	STAG3L3	circRNA	chr7	72951190	72951212	-	10	0	AGO1-4,AGO2	7mer-m8	uuuagucuuaGUGUGGACCCCCu	:| : |||||||	gacuuuccccUAGGACUGGGGGc
MIMAT0004682	hsa-miR-361-3p	NM_032408	BAZ1B	circRNA	chr7	73008069	73008091	-	1	0	AGO1-4	7mer-m8	uuuagucuuaguguGGACCCCCu	||||||||	uggcucugcccuucCCUGGGGGg
MIMAT0004682	hsa-miR-361-3p	NR_040582	STAG3L3	circRNA	chr7	73008069	73008091	-	1	0	AGO1-4	7mer-m8	uuuagucuuaguguGGACCCCCu	||||||||	uggcucugcccuucCCUGGGGGg
MIMAT0004682	hsa-miR-361-3p	NM_032408	BAZ1B	circRNA	chr7	73008154	73008173	-	3	0	AGO2	7mer-m8	uuuAGUCUUAGUGUGGACCCCCu	|||| ::| ||||||||	cacUCAG--CUGC-CCUGGGGGc
MIMAT0004682	hsa-miR-361-3p	NR_040582	STAG3L3	circRNA	chr7	73008154	73008173	-	3	0	AGO2	7mer-m8	uuuAGUCUUAGUGUGGACCCCCu	|||| ::| ||||||||	cacUCAG--CUGC-CCUGGGGGc
MIMAT0004682	hsa-miR-361-3p	NM_032408	BAZ1B	circRNA	chr7	73020630	73020654	-	1	0	AGO2	8mer	uuUAGUCUUAG-U-GUGGACCCCCu	||| ::|| | | ||||||||	gcAUCCUGGUCUAUCUCCUGGGGGa
MIMAT0004682	hsa-miR-361-3p	NR_040582	STAG3L3	circRNA	chr7	73020630	73020654	-	1	0	AGO2	8mer	uuUAGUCUUAG-U-GUGGACCCCCu	||| ::|| | | ||||||||	gcAUCCUGGUCUAUCUCCUGGGGGa
MIMAT0004682	hsa-miR-361-3p	NM_001077621	VPS37D	circRNA	chr7	73082253	73082275	+	2	0	AGO2	7mer-m8	uuuaGUCUUAGUGUGGACCCCCu	||| | | | |||||||	gagcCAGCAGCCGAGCUGGGGGc
MIMAT0004682	hsa-miR-361-3p	NM_003388	CLIP2	circRNA	chr7	73082253	73082275	+	2	0	AGO2	7mer-m8	uuuaGUCUUAGUGUGGACCCCCu	||| | | | |||||||	gagcCAGCAGCCGAGCUGGGGGc
MIMAT0004682	hsa-miR-361-3p	NM_032999	GTF2I	circRNA	chr7	73082253	73082275	+	2	0	AGO2	7mer-m8	uuuaGUCUUAGUGUGGACCCCCu	||| | | | |||||||	gagcCAGCAGCCGAGCUGGGGGc
MIMAT0004682	hsa-miR-361-3p	NM_032408	BAZ1B	circRNA	chr7	73094389	73094410	-	2	0	AGO1-4	7mer-m8	uuuagUCUUAGUGUGGACCCCCu	||: ||| | |||||||	ccagaAGGUUCAGA-CUGGGGGu
MIMAT0004682	hsa-miR-361-3p	NR_040582	STAG3L3	circRNA	chr7	73094389	73094410	-	2	0	AGO1-4	7mer-m8	uuuagUCUUAGUGUGGACCCCCu	||: ||| | |||||||	ccagaAGGUUCAGA-CUGGGGGu
MIMAT0004682	hsa-miR-361-3p	NM_003388	CLIP2	circRNA	chr7	73100890	73100912	+	1	0	AGO1-4	8mer	uuuagucuuagugUGGACCCCCu	::|||||||	uuuuuguuuuuugGUCUGGGGGa
MIMAT0004682	hsa-miR-361-3p	NM_032999	GTF2I	circRNA	chr7	73100890	73100912	+	1	0	AGO1-4	8mer	uuuagucuuagugUGGACCCCCu	::|||||||	uuuuuguuuuuugGUCUGGGGGa
MIMAT0004682	hsa-miR-361-3p	NM_001202560	WBSCR22	circRNA	chr7	73101352	73101374	+	4	0	AGO1,AGO1-4,AGO2	8mer	uuuagUCUUAGUGUGGACCCCCu	||| ::| |||||||	gagggAGACCUGCUGCUGGGGGa
MIMAT0004682	hsa-miR-361-3p	NM_003388	CLIP2	circRNA	chr7	73101352	73101374	+	4	0	AGO1,AGO1-4,AGO2	8mer	uuuagUCUUAGUGUGGACCCCCu	||| ::| |||||||	gagggAGACCUGCUGCUGGGGGa
MIMAT0004682	hsa-miR-361-3p	NM_032999	GTF2I	circRNA	chr7	73101352	73101374	+	4	0	AGO1,AGO1-4,AGO2	8mer	uuuagUCUUAGUGUGGACCCCCu	||| ::| |||||||	gagggAGACCUGCUGCUGGGGGa
MIMAT0004682	hsa-miR-361-3p	NR_037776	WBSCR22	circRNA	chr7	73101352	73101374	+	4	0	AGO1,AGO1-4,AGO2	8mer	uuuagUCUUAGUGUGGACCCCCu	||| ::| |||||||	gagggAGACCUGCUGCUGGGGGa
MIMAT0004682	hsa-miR-361-3p	NM_001202560	WBSCR22	circRNA	chr7	73107736	73107759	+	6	0	AGO1-4,AGO2	7mer-m8	uuuagUCUUAGUGUG-GACCCCCu	|||| :: :| |||||||	agcaaAGAAGUGAGCGCUGGGGGc
MIMAT0004682	hsa-miR-361-3p	NM_003388	CLIP2	circRNA	chr7	73107736	73107759	+	6	0	AGO1-4,AGO2	7mer-m8	uuuagUCUUAGUGUG-GACCCCCu	|||| :: :| |||||||	agcaaAGAAGUGAGCGCUGGGGGc
MIMAT0004682	hsa-miR-361-3p	NM_032999	GTF2I	circRNA	chr7	73107736	73107759	+	6	0	AGO1-4,AGO2	7mer-m8	uuuagUCUUAGUGUG-GACCCCCu	|||| :: :| |||||||	agcaaAGAAGUGAGCGCUGGGGGc
MIMAT0004682	hsa-miR-361-3p	NR_037776	WBSCR22	circRNA	chr7	73107736	73107759	+	6	0	AGO1-4,AGO2	7mer-m8	uuuagUCUUAGUGUG-GACCCCCu	|||| :: :| |||||||	agcaaAGAAGUGAGCGCUGGGGGc
MIMAT0004682	hsa-miR-361-3p	NM_032408	BAZ1B	circRNA	chr7	73118251	73118274	-	2	0	AGO1-4	7mer-m8	uuuaGUCUU-AGUGUGGACCCCCu	| ||: ||: : |||||||	gccgCUGAGCUCGGGGCUGGGGGg
MIMAT0004682	hsa-miR-361-3p	NR_040582	STAG3L3	circRNA	chr7	73118251	73118274	-	2	0	AGO1-4	7mer-m8	uuuaGUCUU-AGUGUGGACCCCCu	| ||: ||: : |||||||	gccgCUGAGCUCGGGGCUGGGGGg
MIMAT0004682	hsa-miR-361-3p	NM_003388	CLIP2	circRNA	chr7	73156859	73156880	+	1	0	AGO1-4	7mer-m8	uuuAGUCUUAGUGUGGACCCCCu	| :|||| : |:|||||||	accUGGGAAU-GGAUCUGGGGGu
MIMAT0004682	hsa-miR-361-3p	NM_032999	GTF2I	circRNA	chr7	73156859	73156880	+	1	0	AGO1-4	7mer-m8	uuuAGUCUUAGUGUGGACCCCCu	| :|||| : |:|||||||	accUGGGAAU-GGAUCUGGGGGu
MIMAT0004682	hsa-miR-361-3p	NM_003388	CLIP2	circRNA	chr7	73156876	73156897	+	1	0	AGO1-4	7mer-m8	uuuaGUCUUAGUGUGGACCCCCu	::| :|||: ||||||||	ggggUGGUGUCAU-CCUGGGGGc
MIMAT0004682	hsa-miR-361-3p	NM_032999	GTF2I	circRNA	chr7	73156876	73156897	+	1	0	AGO1-4	7mer-m8	uuuaGUCUUAGUGUGGACCCCCu	::| :|||: ||||||||	ggggUGGUGUCAU-CCUGGGGGc
MIMAT0004682	hsa-miR-361-3p	NM_003388	CLIP2	circRNA	chr7	73157578	73157600	+	1	0	AGO1-4	7mer-m8	uuuaGUCUUAGUGUGGACCCCCu	::|:: ::: ||||||||	cccgUGGGGCUGUCCCUGGGGGg
MIMAT0004682	hsa-miR-361-3p	NM_032999	GTF2I	circRNA	chr7	73157578	73157600	+	1	0	AGO1-4	7mer-m8	uuuaGUCUUAGUGUGGACCCCCu	::|:: ::: ||||||||	cccgUGGGGCUGUCCCUGGGGGg
MIMAT0004682	hsa-miR-361-3p	NM_032408	BAZ1B	circRNA	chr7	73183850	73183875	-	1	0	AGO1-4	7mer-m8	uuuaGUCUUAGUGU-G--GACCCCCu	|:| : ::|| | |||||||	gccgCGGCGCUGCAGCUGCUGGGGGg
MIMAT0004682	hsa-miR-361-3p	NR_040582	STAG3L3	circRNA	chr7	73183850	73183875	-	1	0	AGO1-4	7mer-m8	uuuaGUCUUAGUGU-G--GACCCCCu	|:| : ::|| | |||||||	gccgCGGCGCUGCAGCUGCUGGGGGg
MIMAT0004682	hsa-miR-361-3p	NM_003388	CLIP2	circRNA	chr7	73207417	73207440	+	2	0	AGO1-4	7mer-m8	uuuAGUCUUAG-UGUGGACCCCCu	|| |: || | | |||||||	agcUCUGGCUCAAGAACUGGGGGc
MIMAT0004682	hsa-miR-361-3p	NM_032999	GTF2I	circRNA	chr7	73207417	73207440	+	2	0	AGO1-4	7mer-m8	uuuAGUCUUAG-UGUGGACCCCCu	|| |: || | | |||||||	agcUCUGGCUCAAGAACUGGGGGc
MIMAT0004682	hsa-miR-361-3p	NM_003388	CLIP2	circRNA	chr7	73215076	73215097	+	2	0	AGO1-4	7mer-m8	uuuagucuuaguGUGGACCCCCu	|| |||||||	cccccuacccuuCA-CUGGGGGc
MIMAT0004682	hsa-miR-361-3p	NM_032999	GTF2I	circRNA	chr7	73215076	73215097	+	2	0	AGO1-4	7mer-m8	uuuagucuuaguGUGGACCCCCu	|| |||||||	cccccuacccuuCA-CUGGGGGc
MIMAT0004682	hsa-miR-361-3p	NM_003388	CLIP2	circRNA	chr7	73249318	73249340	+	1	0	AGO1-4	8mer	uuuaGUCUUAGUGUGGACCCCCu	|| | | ||||||||||	gacaCACCAGCCCACCUGGGGGa
MIMAT0004682	hsa-miR-361-3p	NM_032999	GTF2I	circRNA	chr7	73249318	73249340	+	1	0	AGO1-4	8mer	uuuaGUCUUAGUGUGGACCCCCu	|| | | ||||||||||	gacaCACCAGCCCACCUGGGGGa
MIMAT0004682	hsa-miR-361-3p	NM_003388	CLIP2	circRNA	chr7	73470637	73470659	+	2	0	AGO1-4	7mer-m8	uuuaGUCUUAGUGUGGACCCCCu	|:|::|:: | |||||||	cuuaCGGGGUUGGAGCUGGGGGc
MIMAT0004682	hsa-miR-361-3p	NM_032999	GTF2I	circRNA	chr7	73470637	73470659	+	2	0	AGO1-4	7mer-m8	uuuaGUCUUAGUGUGGACCCCCu	|:|::|:: | |||||||	cuuaCGGGGUUGGAGCUGGGGGc
MIMAT0004682	hsa-miR-361-3p	NM_003388	CLIP2	circRNA	chr7	73483342	73483363	+	4	1	AGO1-4	7mer-m8	uuuagucuUAGUGUGGACCCCCu	||| : ||||||||	gugcucuuAUC-UUCCUGGGGGg
MIMAT0004682	hsa-miR-361-3p	NM_032999	GTF2I	circRNA	chr7	73483342	73483363	+	4	1	AGO1-4	7mer-m8	uuuagucuUAGUGUGGACCCCCu	||| : ||||||||	gugcucuuAUC-UUCCUGGGGGg
MIMAT0004682	hsa-miR-361-3p	NM_003388	CLIP2	circRNA	chr7	73513272	73513295	+	1	0	AGO1-4	7mer-m8	uuuagUCUUAG-UGUGGACCCCCu	|||: | : : |||||||	ggggaAGAGCCUGGGGCUGGGGGc
MIMAT0004682	hsa-miR-361-3p	NM_032999	GTF2I	circRNA	chr7	73513272	73513295	+	1	0	AGO1-4	7mer-m8	uuuagUCUUAG-UGUGGACCCCCu	|||: | : : |||||||	ggggaAGAGCCUGGGGCUGGGGGc
MIMAT0004682	hsa-miR-361-3p	NM_003388	CLIP2	circRNA	chr7	73603181	73603203	+	1	0	AGO1-4	7mer-m8	uuuAGUCUUAGUGUGGACCCCCu	| :|:| | |||||||||	acuUAGGGAGGAAACCUGGGGGg
MIMAT0004682	hsa-miR-361-3p	NM_032999	GTF2I	circRNA	chr7	73603181	73603203	+	1	0	AGO1-4	7mer-m8	uuuAGUCUUAGUGUGGACCCCCu	| :|:| | |||||||||	acuUAGGGAGGAAACCUGGGGGg
MIMAT0004682	hsa-miR-361-3p	NM_003388	CLIP2	circRNA	chr7	73635979	73636001	+	3	0	AGO2	7mer-m8	uuuagUCUUAGUGUGGACCCCCu	|| ||:||| |||||||	cauggAGUAUUACAACUGGGGGc
MIMAT0004682	hsa-miR-361-3p	NM_032999	GTF2I	circRNA	chr7	73635979	73636001	+	3	0	AGO2	7mer-m8	uuuagUCUUAGUGUGGACCCCCu	|| ||:||| |||||||	cauggAGUAUUACAACUGGGGGc
MIMAT0004682	hsa-miR-361-3p	NM_032408	BAZ1B	circRNA	chr7	73657447	73657470	-	1	0	AGO1-4	7mer-m8	uuuagucuuAG-UGUGGACCCCCu	|| ::: |||||||	ugggagcuuUCGGUGGCUGGGGGc
MIMAT0004682	hsa-miR-361-3p	NR_040582	STAG3L3	circRNA	chr7	73657447	73657470	-	1	0	AGO1-4	7mer-m8	uuuagucuuAG-UGUGGACCCCCu	|| ::: |||||||	ugggagcuuUCGGUGGCUGGGGGc
MIMAT0004682	hsa-miR-361-3p	NM_003388	CLIP2	circRNA	chr7	73856122	73856144	+	1	0	AGO1-4	7mer-m8	uuuagucuuagugugGACCCCCu	|||||||	uaggcugucccugggCUGGGGGc
MIMAT0004682	hsa-miR-361-3p	NM_032999	GTF2I	circRNA	chr7	73856122	73856144	+	1	0	AGO1-4	7mer-m8	uuuagucuuagugugGACCCCCu	|||||||	uaggcugucccugggCUGGGGGc
MIMAT0004682	hsa-miR-361-3p	NM_003388	CLIP2	circRNA	chr7	73871929	73871951	+	1	0	AGO1-4	7mer-m8	uuuaGUCUUAGUGUGGACCCCCu	|| |:| ||||||||	cuccCAACCUUAACCCUGGGGGc
MIMAT0004682	hsa-miR-361-3p	NM_032999	GTF2I	circRNA	chr7	73871929	73871951	+	1	0	AGO1-4	7mer-m8	uuuaGUCUUAGUGUGGACCCCCu	|| |:| ||||||||	cuccCAACCUUAACCCUGGGGGc
MIMAT0004682	hsa-miR-361-3p	NM_003388	CLIP2	circRNA	chr7	73921149	73921172	+	1	0	AGO1-4	7mer-m8	uuUAGUCUU-AGUGUGGACCCCCu	|| :|:| |||| |||||||	ccAUGGGGACCCACAACUGGGGGc
MIMAT0004682	hsa-miR-361-3p	NM_032999	GTF2I	circRNA	chr7	73921149	73921172	+	1	0	AGO1-4	7mer-m8	uuUAGUCUU-AGUGUGGACCCCCu	|| :|:| |||| |||||||	ccAUGGGGACCCACAACUGGGGGc
MIMAT0004682	hsa-miR-361-3p	NM_003388	CLIP2	circRNA	chr7	73934583	73934604	+	1	0	AGO2	8mer	uuuagucUUAGUGUGGACCCCCu	|| :|| |||||||	ccugauuAAGGGCA-CUGGGGGa
MIMAT0004682	hsa-miR-361-3p	NM_032999	GTF2I	circRNA	chr7	73934583	73934604	+	1	0	AGO2	8mer	uuuagucUUAGUGUGGACCCCCu	|| :|| |||||||	ccugauuAAGGGCA-CUGGGGGa
MIMAT0004682	hsa-miR-361-3p	NM_003388	CLIP2	circRNA	chr7	73979462	73979484	+	1	0	AGO1-4	7mer-m8	uuuaGUCUUAGUGUGGACCCCCu	|| : ||: ||||||||	aaccCACGCUCGACCCUGGGGGc
MIMAT0004682	hsa-miR-361-3p	NM_032999	GTF2I	circRNA	chr7	73979462	73979484	+	1	0	AGO1-4	7mer-m8	uuuaGUCUUAGUGUGGACCCCCu	|| : ||: ||||||||	aaccCACGCUCGACCCUGGGGGc
MIMAT0004682	hsa-miR-361-3p	NM_032408	BAZ1B	circRNA	chr7	74004347	74004369	-	1	0	AGO1-4	7mer-m8	uuUAGUCU-UAGUGUGGACCCCCu	| |||: | | || |||||||	ggAGCAGGCAGC-CAGCUGGGGGc
MIMAT0004682	hsa-miR-361-3p	NR_040582	STAG3L3	circRNA	chr7	74004347	74004369	-	1	0	AGO1-4	7mer-m8	uuUAGUCU-UAGUGUGGACCCCCu	| |||: | | || |||||||	ggAGCAGGCAGC-CAGCUGGGGGc
MIMAT0004682	hsa-miR-361-3p	NM_003388	CLIP2	circRNA	chr7	74099255	74099277	+	1	0	AGO1-4	7mer-m8	uuuaguCUUAGUGUGGACCCCCu	|:: |: :||||||||	gggggcGGGCCGAGCCUGGGGGc
MIMAT0004682	hsa-miR-361-3p	NM_030798	WBSCR16	circRNA	chr7	74486508	74486528	-	1	0	AGO1-4	8mer	uuUAGUCUUAGUGUGGACCCCCu	:|:| :| | ::|||||||	auGUUACGA--AAGUCUGGGGGa
MIMAT0004682	hsa-miR-361-3p	NM_001099415	POM121C	circRNA	chr7	75046549	75046571	-	9	0	AGO1,AGO1-4	8mer	uuuaGUCUUAGUGUGGACCCCCu	|:| | | : ||||||||	ucccCGGCAGCUUUCCUGGGGGa
MIMAT0004682	hsa-miR-361-3p	NM_001099415	POM121C	circRNA	chr7	75178253	75178273	-	1	0	AGO1-4	8mer	uuUAGUCUUAGUGUGGACCCCCu	| |||:| : | |||||||	caAGCAGGA--GGAGCUGGGGGa
MIMAT0004682	hsa-miR-361-3p	NM_005338	HIP1	circRNA	chr7	75178253	75178273	-	1	0	AGO1-4	8mer	uuUAGUCUUAGUGUGGACCCCCu	| |||:| : | |||||||	caAGCAGGA--GGAGCUGGGGGa
MIMAT0004682	hsa-miR-361-3p	NM_001099415	POM121C	circRNA	chr7	75291752	75291776	-	1	0	AGO1-4	8mer	uuuAGUCUUAG-UGUG-GACCCCCu	|:: |:|| : :| |||||||	cacUUGUAGUCUGAGCACUGGGGGa
MIMAT0004682	hsa-miR-361-3p	NM_001099415	POM121C	circRNA	chr7	75616275	75616297	-	1	0	AGO1-4	8mer	uuuagucuuaguGUGGACCCCCu	| ||||||||	agcguguguguuCUCCUGGGGGa
MIMAT0004682	hsa-miR-361-3p	NM_005338	HIP1	circRNA	chr7	75616275	75616297	-	1	0	AGO1-4	8mer	uuuagucuuaguGUGGACCCCCu	| ||||||||	agcguguguguuCUCCUGGGGGa
MIMAT0004682	hsa-miR-361-3p	NM_031925	TMEM120A	circRNA	chr7	75616275	75616297	-	1	0	AGO1-4	8mer	uuuagucuuaguGUGGACCCCCu	| ||||||||	agcguguguguuCUCCUGGGGGa
MIMAT0004682	hsa-miR-361-3p	NM_001099415	POM121C	circRNA	chr7	75625738	75625760	-	1	0	AGO1-4	7mer-m8	uuuagUCUUAGUGUGGACCCCCu	|||: | ||||||||||	acugaAGAGCCUCACCUGGGGGc
MIMAT0004682	hsa-miR-361-3p	NM_005338	HIP1	circRNA	chr7	75625738	75625760	-	1	0	AGO1-4	7mer-m8	uuuagUCUUAGUGUGGACCCCCu	|||: | ||||||||||	acugaAGAGCCUCACCUGGGGGc
MIMAT0004682	hsa-miR-361-3p	NM_016086	STYXL1	circRNA	chr7	75625738	75625760	-	1	0	AGO1-4	7mer-m8	uuuagUCUUAGUGUGGACCCCCu	|||: | ||||||||||	acugaAGAGCCUCACCUGGGGGc
MIMAT0004682	hsa-miR-361-3p	NM_001099415	POM121C	circRNA	chr7	75668805	75668830	-	1	0	AGO2	7mer-m8	uuuaGUCUUA-GUGU--GGACCCCCu	||| | |||| :|||||||	ucugCAGCCUCCACAGCUCUGGGGGu
MIMAT0004682	hsa-miR-361-3p	NM_005338	HIP1	circRNA	chr7	75668805	75668830	-	1	0	AGO2	7mer-m8	uuuaGUCUUA-GUGU--GGACCCCCu	||| | |||| :|||||||	ucugCAGCCUCCACAGCUCUGGGGGu
MIMAT0004682	hsa-miR-361-3p	NM_001099415	POM121C	circRNA	chr7	75672348	75672371	-	1	0	AGO1-4	7mer-m8	uuuagucuUAGUGU-GGACCCCCu	| || | :|||||||	uuugccccAACAAAUUCUGGGGGu
MIMAT0004682	hsa-miR-361-3p	NM_005338	HIP1	circRNA	chr7	75672348	75672371	-	1	0	AGO1-4	7mer-m8	uuuagucuUAGUGU-GGACCCCCu	| || | :|||||||	uuugccccAACAAAUUCUGGGGGu
MIMAT0004682	hsa-miR-361-3p	NM_001099415	POM121C	circRNA	chr7	75672918	75672941	-	3	0	AGO1-4	7mer-m8	uuuaGU-CUUAGUGUGGACCCCCu	|| | | ::| :|||||||	cuccCAUGCAGUGCUUCUGGGGGu
MIMAT0004682	hsa-miR-361-3p	NM_005338	HIP1	circRNA	chr7	75672918	75672941	-	3	0	AGO1-4	7mer-m8	uuuaGU-CUUAGUGUGGACCCCCu	|| | | ::| :|||||||	cuccCAUGCAGUGCUUCUGGGGGu
MIMAT0004682	hsa-miR-361-3p	NM_001099415	POM121C	circRNA	chr7	75966685	75966706	-	1	0	AGO1-4	7mer-m8	uuUAGUCUUAGUGUGGACCCCCu	:|:|||: :|| |||||||	uuGUUAGAG-AGCAGCUGGGGGc
MIMAT0004682	hsa-miR-361-3p	NM_005338	HIP1	circRNA	chr7	75966685	75966706	-	1	0	AGO1-4	7mer-m8	uuUAGUCUUAGUGUGGACCCCCu	:|:|||: :|| |||||||	uuGUUAGAG-AGCAGCUGGGGGc
MIMAT0004682	hsa-miR-361-3p	NM_001099415	POM121C	circRNA	chr7	76132281	76132305	-	1	0	AGO1-4	7mer-m8	uuUA-GU-CUUAGUGUGGACCCCCu	|| || |:| :|| |||||||	cgAUGCAGGGAGAGCAGCUGGGGGu
MIMAT0004682	hsa-miR-361-3p	NM_005338	HIP1	circRNA	chr7	76132281	76132305	-	1	0	AGO1-4	7mer-m8	uuUA-GU-CUUAGUGUGGACCCCCu	|| || |:| :|| |||||||	cgAUGCAGGGAGAGCAGCUGGGGGu
MIMAT0004682	hsa-miR-361-3p	NM_020892	DTX2	circRNA	chr7	76135157	76135179	+	5	0	AGO1-4,AGO2	7mer-m8	uuuagucuuaguGUGGACCCCCu	| :|||||||	gggcccgucuguCCUCUGGGGGc
MIMAT0004682	hsa-miR-361-3p	NM_001185072	CLDN12	circRNA	chr7	90042517	90042542	+	1	0	AGO1-4	7mer-m8	uuUAGUCUUAGUG-U--GGACCCCCu	:||| ||::| | |||||||	auGUCACUAUUGCUAGUGCUGGGGGc
MIMAT0004682	hsa-miR-361-3p	NM_012395	CDK14	circRNA	chr7	90252582	90252603	+	1	0	AGO2	7mer-m8	uuUAGUCUUAGUGUGGACCCCCu	||| | : | | :|||||||	ggAUCUGUG-CCCUUCUGGGGGu
MIMAT0004682	hsa-miR-361-3p	hsa_circ_0002184	hsa_circ_0002184	circRNA	chr7	90252582	90252603	+	1	0	AGO2	7mer-m8	uuUAGUCUUAGUGUGGACCCCCu	||| | : | | :|||||||	ggAUCUGUG-CCCUUCUGGGGGu
MIMAT0004682	hsa-miR-361-3p	NM_012395	CDK14	circRNA	chr7	90528626	90528647	+	1	0	AGO2	7mer-m8	uuuagUCUUAGUGUGGACCCCCu	| || ||| ||||||||	cauggACAAGCAC-CCUGGGGGg
MIMAT0004682	hsa-miR-361-3p	NM_018842	BAIAP2L1	circRNA	chr7	97921114	97921136	-	2	0	AGO1-4,AGO2	7mer-m8	uuuagUCUUAGUGUGGACCCCCu	||||| : |||||||||	guggaAGAAUAGGACCUGGGGGu
MIMAT0004682	hsa-miR-361-3p	NM_001244580	TRRAP	circRNA	chr7	98476190	98476211	+	2	0	AGO2	7mer-m8	uuuagUCUUAGUGUGGACCCCCu	||:: | |: |||||||	cgacgAGGG-CUCGGCUGGGGGu
MIMAT0004682	hsa-miR-361-3p	NM_005720	ARPC1B	circRNA	chr7	98983398	98983420	+	2	0	AGO1-4	7mer-m8	uuuaguCUUAGUGUGGACCCCCu	||:| : |||||||	acccguGAGUGCUUGCUGGGGGc
MIMAT0004682	hsa-miR-361-3p	NM_006409	ARPC1A	circRNA	chr7	98983398	98983420	+	2	0	AGO1-4	7mer-m8	uuuaguCUUAGUGUGGACCCCCu	||:| : |||||||	acccguGAGUGCUUGCUGGGGGc
MIMAT0004682	hsa-miR-361-3p	NM_004889	ATP5J2	circRNA	chr7	99057774	99057797	-	5	4	AGO1-4	8mer	uuuAGUCUU--AGUGUGGACCCCCu	|| |:| ||| | |||||||	acuUCUGGAGGUCA-AACUGGGGGa
MIMAT0004682	hsa-miR-361-3p	NM_145115	ZNF498	circRNA	chr7	99228124	99228149	+	2	0	AGO1-4	7mer-m8	uuUAGUCU-UAGUGUG--GACCCCCu	| :||| :| |::| |||||||	agACUAGACGUGAUGCCUCUGGGGGu
MIMAT0004682	hsa-miR-361-3p	NM_145115	ZNF498	circRNA	chr7	99257092	99257116	+	2	0	AGO1-4	7mer-m8	uuUAGUCUUA--GUGUGGACCCCCu	:|||| | | | |||||||	guGUCAGUCUGCCCCUACUGGGGGg
MIMAT0004682	hsa-miR-361-3p	NM_032924	ZNF3	circRNA	chr7	99673205	99673228	-	1	0	AGO2	8mer	uuuagUCUUAGUGU-GGACCCCCu	| || ||| ||||||||	uuccgACAAGGACAGCCUGGGGGa
MIMAT0004682	hsa-miR-361-3p	NR_036569	PILRB	circRNA	chr7	99949262	99949289	+	3	0	AGO1-4,AGO2	7mer-m8	uuUAGUCUU--AGUGU---GGACCCCCu	:|||||| | :|| |||||||	gaGUCAGAAGGUAGCAGGGGCUGGGGGu
MIMAT0004682	hsa-miR-361-3p	NR_036570	PILRB	circRNA	chr7	99949262	99949289	+	3	0	AGO1-4,AGO2	7mer-m8	uuUAGUCUU--AGUGU---GGACCCCCu	:|||||| | :|| |||||||	gaGUCAGAAGGUAGCAGGGGCUGGGGGu
MIMAT0004682	hsa-miR-361-3p	NM_022574	GIGYF1	circRNA	chr7	100278810	100278832	-	20	0	AGO1-4,AGO2	7mer-m8	uuuagucUUAGUGUGGACCCCCu	| | : | |||||||	ugggguaACUGGAAGCUGGGGGc
MIMAT0004682	hsa-miR-361-3p	NM_022574	GIGYF1	circRNA	chr7	100279156	100279179	-	42	0	AGO1,AGO1-4,AGO2,AGO3	8mer	uuuagucuuAGUGU-GGACCCCCu	|:||| |||||||	cgaggcacuUUACAGACUGGGGGa
MIMAT0004682	hsa-miR-361-3p	NM_022574	GIGYF1	circRNA	chr7	100279780	100279801	-	4	0	AGO1-4,AGO2	8mer	uuUAGUCUUAGUGUGGACCCCCu	||| | || ::||||||||	auAUCCG-UUCCUGCCUGGGGGa
MIMAT0004682	hsa-miR-361-3p	NM_015908	SRRT	circRNA	chr7	100479313	100479337	+	5	0	AGO1-4,AGO2	7mer-m8	uuUAGUCU-UAGUGUG-GACCCCCu	|| ||| : | :|: |||||||	cuAUGAGAUGCCCUAUGCUGGGGGg
MIMAT0004682	hsa-miR-361-3p	NM_001202543	CUX1	circRNA	chr7	101895704	101895728	+	3	0	AGO1-4,AGO2	8mer	uuUAGUCUU--AGUGUGGACCCCCu	||: | | || | ||||||||	ugAUUUGUACCUCUCCCCUGGGGGa
MIMAT0004682	hsa-miR-361-3p	NM_001202543	CUX1	circRNA	chr7	101899753	101899778	+	1	0	AGO1-4	8mer	uuuagUCUUAGU---GUGGACCCCCu	|||| || |::|||||||	cccagAGAACCAAGGCGUCUGGGGGa
MIMAT0004682	hsa-miR-361-3p	NM_001202543	CUX1	circRNA	chr7	101899770	101899790	+	1	0	AGO1-4	7mer-m8	uuuagUCUUAGUGUGGACCCCCu	:|:||:: | |||||||	ucuggGGGAUUG-A-CUGGGGGg
MIMAT0004682	hsa-miR-361-3p	NM_001244606	IMMP2L	circRNA	chr7	111127377	111127395	-	1	0	AGO1-4	7mer-m8	uuuAGUCUUAGUGUGGACCCCCu	|: |||| ||||||||	uucUUUGAAU----CCUGGGGGg
MIMAT0004682	hsa-miR-361-3p	NM_032549	IMMP2L	circRNA	chr7	111127377	111127395	-	1	0	AGO1-4	7mer-m8	uuuAGUCUUAGUGUGGACCCCCu	|: |||| ||||||||	uucUUUGAAU----CCUGGGGGg
MIMAT0004682	hsa-miR-361-3p	NR_034053	TNPO3	circRNA	chr7	128637549	128637571	-	6	0	AGO1,AGO1-4,AGO2	8mer	uuuagucUUAGUGUGGACCCCCu	::| |: |||||||	aacuuuuGGUACCGACUGGGGGa
MIMAT0004682	hsa-miR-361-3p	NM_005631	SMO	circRNA	chr7	128829044	128829066	+	2	0	AGO2	8mer	uuuagucuuaGUGUGGACCCCCu	::| |||||||	cugcugcugcUGCUGCUGGGGGa
MIMAT0004682	hsa-miR-361-3p	NM_001040110	NRF1	circRNA	chr7	129348963	129348984	+	1	0	AGO1-4	8mer	uuuagUCUUAGUGUGGACCCCCu	| || || : |||||||	cggggAAAACCA-GGCUGGGGGa
MIMAT0004682	hsa-miR-361-3p	NM_005011	NRF1	circRNA	chr7	129348963	129348984	+	1	0	AGO1-4	8mer	uuuagUCUUAGUGUGGACCCCCu	| || || : |||||||	cggggAAAACCA-GGCUGGGGGa
MIMAT0004682	hsa-miR-361-3p	NM_001018111	PODXL	circRNA	chr7	131195813	131195835	-	2	1	AGO1-4,AGO2	7mer-m8	uuuaGUCUUAGUGUG-GACCCCCu	:| || || || |||||||	aagaUACAA-CAAACUCUGGGGGg
MIMAT0004682	hsa-miR-361-3p	NM_194071	CREB3L2	circRNA	chr7	137567290	137567312	-	5	0	AGO1-4	7mer-m8	uuuAGUCUUAGUGUGGACCCCCu	||:| : | |||||||	ggcUCGGCUGGGGAGCUGGGGGg
MIMAT0004682	hsa-miR-361-3p	NM_173569	UBN2	circRNA	chr7	138969203	138969224	+	4	0	AGO1,AGO1-4,AGO2	8mer	uuuagucUUAGUGUGGACCCCCu	|:|| :::|||||||	uaggacuAGUC-UGUCUGGGGGa
MIMAT0004682	hsa-miR-361-3p	NM_022740	HIPK2	circRNA	chr7	139248689	139248711	-	3	0	AGO2	8mer	uuUA-GUCUUAGUGUGGACCCCCu	|| ||||| || | |||||||	ucAUGCAGAAACAGA-CUGGGGGa
MIMAT0004682	hsa-miR-361-3p	NM_022740	HIPK2	circRNA	chr7	139252977	139253000	-	2	0	AGO1-4	8mer	uuuagucuuAGUG-UGGACCCCCu	|||| : |||||||	cugagguguUCACGGGCUGGGGGa
MIMAT0004682	hsa-miR-361-3p	NM_022740	HIPK2	circRNA	chr7	139477484	139477505	-	2	0	AGO1-4	7mer-m8	uuuAGUCUUAGUGUGGACCCCCu	|| || | | : |||||||	gauUCCGACUGA-GGCUGGGGGg
MIMAT0004682	hsa-miR-361-3p	NM_030647	JHDM1D	circRNA	chr7	139789417	139789439	-	1	0	AGO2	7mer-m8	uuuagucUUAGUGUGGACCCCCu	|:| |: :|||||||	aaaaauaAGUGAUUUCUGGGGGu
MIMAT0004682	hsa-miR-361-3p	NM_004546	NDUFB2	circRNA	chr7	140401262	140401288	+	1	0	AGO1-4	7mer-m8	uuUAGUCUUAGU--GU--GGACCCCCu	|| | |||:| || :|||||||	auAUAAAAAUUAGCCAGGUCUGGGGGu
MIMAT0004682	hsa-miR-361-3p	NM_001080392	KIAA1147	circRNA	chr7	141360494	141360519	-	1	0	AGO1-4	7mer-m8	uuuAGUCUU---AGUGUGGACCCCCu	||||:: |: | |||||||	gguUCAGGGUGUUUUAAGCUGGGGGu
MIMAT0004682	hsa-miR-361-3p	NM_001206938	FAM115A	circRNA	chr7	143573331	143573354	-	7	0	AGO1-4,AGO2	7mer-m8	uuuaguCUUAGUG-UGGACCCCCu	||| || ||||||||	agaaguGAAAGACUCCCUGGGGGu
MIMAT0004682	hsa-miR-361-3p	NM_004911	PDIA4	circRNA	chr7	148700347	148700369	-	1	2	AGO1-4	7mer-m8	uuuaGUCUUAG-UGUGGACCCCCu	|| || | | : |||||||	ccugCA-AACCAAGGGCUGGGGGc
MIMAT0004682	hsa-miR-361-3p	NM_003575	ZNF282	circRNA	chr7	148923266	148923290	+	2	0	AGO1-4,AGO2	7mer-m8	uuuaGUCUUAGUG--UGGACCCCCu	|| : |||| | |||||||	acugCAUGUUCACAGAGCUGGGGGu
MIMAT0004682	hsa-miR-361-3p	TCONS_l2_00026970	TCONS_l2_00026970	circRNA	chr7	149745772	149745796	-	1	0	AGO1-4	7mer-m8	uuUAGUC--UUAGUGUGGACCCCCu	:|:|| || | | |||||||	aaGUUAGGCAAGAAGAGCUGGGGGc
MIMAT0004682	hsa-miR-361-3p	hsa_circ_0001768	hsa_circ_001538	circRNA	chr7	150070082	150070108	+	1	0	AGO1-4	7mer-m8	uuUAGUCUUAGUGU----GGACCCCCu	:| :||:||:|| |||||||	ugGUGGGAGUCGCAGUGGGCUGGGGGu
MIMAT0004682	hsa-miR-361-3p	NM_001199692	SLC4A2	circRNA	chr7	150765056	150765078	+	1	0	AGO1-4	8mer	uuuagUCUUAGUGUGGACCCCCu	||| | | |||||||	ggaggAGACUGAGCGCUGGGGGa
MIMAT0004682	hsa-miR-361-3p	NM_001199693	SLC4A2	circRNA	chr7	150765056	150765078	+	1	0	AGO1-4	8mer	uuuagUCUUAGUGUGGACCCCCu	||| | | |||||||	ggaggAGACUGAGCGCUGGGGGa
MIMAT0004682	hsa-miR-361-3p	NM_006712	FASTK	circRNA	chr7	150773826	150773847	-	4	0	AGO2	7mer-m8	uuuaGUCUUAGUGUGGACCCCCu	::|: ::|: |||||||	gcccUGGGCCUGCG-CUGGGGGc
MIMAT0004682	hsa-miR-361-3p	NM_031946	AGAP3	circRNA	chr7	150839546	150839574	+	3	1	AGO1-4	7mer-m8	uuuAGUCU-UAG-----UGUGGACCCCCu	||||: ||| |||||||||||	ugcUCAGGCAUCCACCGACACCUGGGGGc
MIMAT0004682	hsa-miR-361-3p	NM_005614	RHEB	circRNA	chr7	151163574	151163595	-	1	0	AGO1-4	7mer-m8	uuUAGUCUUAGUGUGGACCCCCu	| | ||:| :| ||||||||	gaAGCUGAGUGGC-CCUGGGGGg
MIMAT0004682	hsa-miR-361-3p	NM_014671	UBE3C	circRNA	chr7	157061583	157061605	+	8	0	AGO1-4,AGO2	7mer-m8	uuuagucuuagugugGACCCCCu	|||||||	gacccuuugcugaugCUGGGGGg
MIMAT0004682	hsa-miR-361-3p	NM_018361	AGPAT5	circRNA	chr8	6566268	6566289	+	6	0	AGO1-4,AGO2	7mer-m8	uuuaguCUUAGUGUGGACCCCCu	| :|:: :||||||||	accuacGUGUUG-GCCUGGGGGg
MIMAT0004682	hsa-miR-361-3p	NM_147780	CTSB	circRNA	chr8	11700183	11700205	-	2	0	AGO1-4	8mer	uuUAGUCUUAGUGUGGACCCCCu	||:: | || :||||||||	ccAUUGCACUCCAGCCUGGGGGa
MIMAT0004682	hsa-miR-361-3p	NM_147780	CTSB	circRNA	chr8	11702600	11702621	-	11	0	AGO1-4	7mer-m8	uuUAGUCUUAGUGUGGACCCCCu	:|| | : || ||||||||	cuGUC-GUGCCAGUCCUGGGGGc
MIMAT0004682	hsa-miR-361-3p	NM_015024	XPO7	circRNA	chr8	21862784	21862806	+	1	0	AGO1-4	8mer	uuuagucuuAGUGUGGACCCCCu	| :: ||||||||	gggcgcugcUGGUUCCUGGGGGa
MIMAT0004682	hsa-miR-361-3p	NM_006129	BMP1	circRNA	chr8	22035400	22035419	+	1	0	AGO2	8mer	uuuaGUCUUAGUGUGGACCCCCu	::||:|| ||||||||	gaggUGGAGUC---CCUGGGGGa
MIMAT0004682	hsa-miR-361-3p	NR_033403	BMP1	circRNA	chr8	22035400	22035419	+	1	0	AGO2	8mer	uuuaGUCUUAGUGUGGACCCCCu	::||:|| ||||||||	gaggUGGAGUC---CCUGGGGGa
MIMAT0004682	hsa-miR-361-3p	NM_021174	KIAA1967	circRNA	chr8	22477337	22477360	+	1	0	AGO1-4	7mer-m8	uuuaGUCU--UAGUGUGGACCCCCu	|||: |||| : |||||||	acggCAGGCCAUCA-GGCUGGGGGc
MIMAT0004682	hsa-miR-361-3p	NM_021174	KIAA1967	circRNA	chr8	22477656	22477680	+	2	0	AGO2	8mer	uuuaGUCUUAGU--GUGGACCCCCu	|:|| || | :|||||||	guucCGGACACAGGCUUCUGGGGGa
MIMAT0004682	hsa-miR-361-3p	NM_015178	RHOBTB2	circRNA	chr8	22864656	22864678	+	1	0	AGO2	7mer-m8	uuuaguCUUAGUGUGGACCCCCu	||: : | |||||||	cugaguGAGGGGGAGCUGGGGGg
MIMAT0004682	hsa-miR-361-3p	NM_152272	CHMP7	circRNA	chr8	23106770	23106790	+	1	0	AGO1-4	7mer-m8	uuUAGUCUUAGUGUGGACCCCCu	| | |:|| | ||||||||	gcAGCUGGAU--CUCCUGGGGGg
MIMAT0004682	hsa-miR-361-3p	NM_152272	CHMP7	circRNA	chr8	23119180	23119202	+	1	0	AGO1-4	8mer	uuuagucuuagugugGACCCCCu	|||||||	gccuccuuugagggaCUGGGGGa
MIMAT0004682	hsa-miR-361-3p	NM_001197293	DPYSL2	circRNA	chr8	26441464	26441486	+	2	0	AGO1-4	8mer	uuuagucuuaGUGUGGACCCCCu	| :: |||||||	ccaaggcggcCCUGGCUGGGGGa
MIMAT0004682	hsa-miR-361-3p	NM_001244604	DPYSL2	circRNA	chr8	26441464	26441486	+	2	0	AGO1-4	8mer	uuuagucuuaGUGUGGACCCCCu	| :: |||||||	ccaaggcggcCCUGGCUGGGGGa
MIMAT0004682	hsa-miR-361-3p	NM_001386	DPYSL2	circRNA	chr8	26441464	26441486	+	2	0	AGO1-4	8mer	uuuagucuuaGUGUGGACCCCCu	| :: |||||||	ccaaggcggcCCUGGCUGGGGGa
MIMAT0004682	hsa-miR-361-3p	NM_016240	SCARA3	circRNA	chr8	27516520	27516541	+	1	0	AGO1-4	7mer-m8	uuUAGUCUUAGUGUGGACCCCCu	||| :: ||| ||||||||	acAUCCAGGCCAC-CCUGGGGGc
MIMAT0004682	hsa-miR-361-3p	NM_018660	ZNF395	circRNA	chr8	28289106	28289126	-	1	0	AGO1-4	8mer	uuuaGUCUUAGUGUGGACCCCCu	|:|| | : :|||||||	aagaCGGA--CCUUUCUGGGGGa
MIMAT0004682	hsa-miR-361-3p	NM_001440	EXTL3	circRNA	chr8	28574952	28574973	+	2	0	AGO1-4	8mer	uuUAGUCUUAGUGUGGACCCCCu	:|| ::| ::: |||||||	ccGUCCCGGUGGUG-CUGGGGGa
MIMAT0004682	hsa-miR-361-3p	NM_001440	EXTL3	circRNA	chr8	28575489	28575511	+	1	0	AGO1	7mer-m8	uuUAGUCUUAGUGUGGACCCCCu	||::| : :: | |||||||	cuAUUGGUGGUGGAGCUGGGGGu
MIMAT0004682	hsa-miR-361-3p	NM_000553	WRN	circRNA	chr8	30938501	30938524	+	2	0	AGO1-4,AGO2	8mer	uuuagUCUUAG-UGUGGACCCCCu	||| || || |||||||	uuugaAGAUUCAACUACUGGGGGa
MIMAT0004682	hsa-miR-361-3p	NM_004095	EIF4EBP1	circRNA	chr8	37917763	37917785	+	7	0	AGO1-4,AGO2	7mer-m8	uuuagucuuAGUGUGGACCCCCu	||:| |||||||	uccagccccUCGCUGCUGGGGGc
MIMAT0004682	hsa-miR-361-3p	NM_004874	BAG4	circRNA	chr8	38067907	38067927	+	2	0	AGO1-4,AGO2	7mer-m8	uuuAGUCUUAGUGUGGACCCCCu	|||| |:: | |||||||	gauUCAG--UUGAAACUGGGGGc
MIMAT0004682	hsa-miR-361-3p	NM_001146216	TACC1	circRNA	chr8	38677672	38677694	+	1	0	AGO1-4	8mer	uuuAGUCUUAGUGUGGACCCCCu	||||:: : | |||||||	gacUCAGGGGUUGAGCUGGGGGa
MIMAT0004682	hsa-miR-361-3p	NM_006283	TACC1	circRNA	chr8	38677672	38677694	+	1	0	AGO1-4	8mer	uuuAGUCUUAGUGUGGACCCCCu	||||:: : | |||||||	gacUCAGGGGUUGAGCUGGGGGa
MIMAT0004682	hsa-miR-361-3p	NM_178819	AGPAT6	circRNA	chr8	41478903	41478924	+	1	0	AGO1-4	7mer-m8	uuuaGUCUUAGUGUGGACCCCCu	|||:: :::: |||||||	gugcCAGGGAUGUG-CUGGGGGc
MIMAT0004682	hsa-miR-361-3p	NM_006904	PRKDC	circRNA	chr8	48701489	48701512	-	8	0	AGO1,AGO1-4,AGO2	7mer-m8	uuuagUCUUA-GUGUGGACCCCCu	||: | || :||||||||	cccaaAGGCUCCAGGCCUGGGGGc
MIMAT0004682	hsa-miR-361-3p	NM_006540	NCOA2	circRNA	chr8	71025419	71025441	-	1	0	AGO2	8mer	uuUAGUCUUAGUGUGGACCCCCu	||:| :||: :|:|||||||	agAUUAAGAUUUUAUCUGGGGGa
MIMAT0004682	hsa-miR-361-3p	NM_006540	NCOA2	circRNA	chr8	71069262	71069284	-	4	0	AGO1-4	8mer	uuuagucuuaguguGGACCCCCu	:|||||||	gcagguuuggugguUCUGGGGGa
MIMAT0004682	hsa-miR-361-3p	NM_020647	JPH1	circRNA	chr8	75233302	75233325	-	2	0	AGO1-4,AGO2	7mer-m8	uuuagUCUUAGUG-UGGACCCCCu	|| : ||| : |||||||	gggcaAGCGGCACGGGCUGGGGGu
MIMAT0004682	hsa-miR-361-3p	NM_001359	DECR1	circRNA	chr8	91029461	91029483	+	3	0	AGO1-4	8mer	uuUAGUCUUAGUGUGGACCCCCu	:| : | |||: |||||||	aaGUGGCAUUCAUUACUGGGGGa
MIMAT0004682	hsa-miR-361-3p	NM_017697	ESRP1	circRNA	chr8	95683826	95683847	+	2	0	AGO1-4	8mer	uuUA-GUCUUAGUGUGGACCCCCu	|| | |:|| : ||||||||	acAUCCUGGAU--UUCCUGGGGGa
MIMAT0004682	hsa-miR-361-3p	NM_057749	CCNE2	circRNA	chr8	95905168	95905188	-	2	0	AGO1-4,AGO2	7mer-m8	uuUAGUCUUAGUGUGGACCCCCu	| | | || :|:|||||||	ccACCUGUAU--UAUCUGGGGGg
MIMAT0004682	hsa-miR-361-3p	NM_001135733	TP53INP1	circRNA	chr8	95941002	95941023	-	2	0	AGO1-4,AGO2	8mer	uuUA-GUCUUAGUGUGGACCCCCu	|| |||:: || ||||||||	ugAUGCAGGG-AAC-CCUGGGGGa
MIMAT0004682	hsa-miR-361-3p	NM_014754	PTDSS1	circRNA	chr8	97346325	97346346	+	5	0	AGO1-4,AGO2	8mer	uuuAGUCUUAGUGUGGACCCCCu	| | | | |:| |||||||	ugcUGAAAUUGAUA-CUGGGGGa
MIMAT0004682	hsa-miR-361-3p	NM_015713	RRM2B	circRNA	chr8	103220256	103220278	-	2	0	AGO1-4	7mer-m8	uuuagucuuagugugGACCCCCu	|||||||	auauccuuuaaaggaCUGGGGGu
MIMAT0004682	hsa-miR-361-3p	NM_015902	UBR5	circRNA	chr8	103424517	103424540	-	2	0	AGO2	7mer-m8	uuuagUCUUA-GUGUGGACCCCCu	:|::| | : |||||||	ggggaGGGGUAGAGGGCUGGGGGg
MIMAT0004682	hsa-miR-361-3p	NM_014112	TRPS1	circRNA	chr8	116631926	116631949	-	2	0	AGO1-4	8mer	uuuAGUCUUAGU-GUGGACCCCCu	||| || | |||||||	uucUCAUCUCCAGCUGCUGGGGGa
MIMAT0004682	hsa-miR-361-3p	NM_005005	NDUFB9	circRNA	chr8	125555468	125555490	+	13	0	AGO1,AGO1-4,AGO2	7mer-m8	uuuagucuuaGUGUGGACCCCCu	| | ||||||||	ucuucccugaCUCUCCUGGGGGc
MIMAT0004682	hsa-miR-361-3p	NM_003129	SQLE	circRNA	chr8	126010927	126010950	+	1	0	AGO1-4	7mer-m8	uuuaGUC-UUAGUGUGGACCCCCu	|:| :: |: :|||||||	gucgCGGUGGGCGGCUCUGGGGGc
MIMAT0004682	hsa-miR-361-3p	NR_003367	PVT1	circRNA	chr8	128867520	128867542	+	1	0	AGO1-4	7mer-m8	uuuaGUCUUAGUGUGGACCCCCu	::||: :|| |||||||	uggaUGGAGAAGCAGCUGGGGGc
MIMAT0004682	hsa-miR-361-3p	NM_001247996	ASAP1	circRNA	chr8	131073108	131073129	-	8	0	AGO1-4	8mer	uuuaGUCUUAGUGUGGACCCCCu	|| || |||| |||||||	ccccCA-AACCACAGCUGGGGGa
MIMAT0004682	hsa-miR-361-3p	NM_001247996	ASAP1	circRNA	chr8	131318199	131318221	-	1	0	AGO2	8mer	uuuaguCUUAGUGUGGACCCCCu	|||| :::|||||||	uugaguGAAUAUUGUCUGGGGGa
MIMAT0004682	hsa-miR-361-3p	NM_001247996	ASAP1	circRNA	chr8	131331501	131331521	-	1	0	AGO1-4	7mer-m8	uuUAGUCUUAGUGUGGACCCCCu	||:|| | :|| |||||||	aaAUUAG--UAGCAGCUGGGGGc
MIMAT0004682	hsa-miR-361-3p	NM_001080431	SLC45A4	circRNA	chr8	142218026	142218047	-	1	0	AGO1-4	7mer-m8	uuuAGUCUUAGUGUGGACCCCCu	|| ||: :| ||||||||	gcuUCCGAG-AGCUCCUGGGGGg
MIMAT0004682	hsa-miR-361-3p	NM_015193	ARC	circRNA	chr8	143692688	143692711	-	1	0	AGO1-4	8mer	uuuAGUCUUAGUGUG-GACCCCCu	|| | |::: | |||||||	cguUCUGCCUUGUCCACUGGGGGa
MIMAT0004682	hsa-miR-361-3p	NM_003724	JRK	circRNA	chr8	143739529	143739554	-	5	0	AGO1-4,AGO2	8mer	uuUAGU-CUUAGU--GUGGACCCCCu	:||| |:: || | ||||||||	caGUCAUGGGCCAGGCCCCUGGGGGa
MIMAT0004682	hsa-miR-361-3p	NM_016647	C8orf55	circRNA	chr8	143816882	143816906	+	3	0	AGO2	7mer-m8	uuuaGUCUUAG--UGUGGACCCCCu	|| ||| : :||||||||	uggcCACCAUCCUGGGCCUGGGGGc
MIMAT0004682	hsa-miR-361-3p	NM_001127213	LY6E	circRNA	chr8	144103578	144103600	+	4	0	AGO1-4	7mer-m8	uuuagucuuagUGUGGACCCCCu	:| :|||||||	agcacguggcgGCUUCUGGGGGc
MIMAT0004682	hsa-miR-361-3p	NM_002346	LY6E	circRNA	chr8	144103578	144103600	+	4	0	AGO1-4	7mer-m8	uuuagucuuagUGUGGACCCCCu	:| :|||||||	agcacguggcgGCUUCUGGGGGc
MIMAT0004682	hsa-miR-361-3p	NM_015117	ZC3H3	circRNA	chr8	144520109	144520130	-	1	0	AGO1-4	7mer-m8	uuUAGUCUUAGUGUGGACCCCCu	| || |: | ||||||||||	ccACCA-AGCCUCACCUGGGGGc
MIMAT0004682	hsa-miR-361-3p	NM_001166237	GSDMD	circRNA	chr8	144644488	144644512	+	1	0	AGO1-4	7mer-m8	uuuagucuUAG-UGUG-GACCCCCu	:|| || : |||||||	ucccuguuGUCUACCUGCUGGGGGc
MIMAT0004682	hsa-miR-361-3p	NM_032378	EEF1D	circRNA	chr8	144662301	144662323	-	8	0	AGO1-4,AGO2	7mer-m8	uuuagucuuagugUGGACCCCCu	::|||||||	gcuggacgggcugGUCUGGGGGg
MIMAT0004682	hsa-miR-361-3p	NM_182706	SCRIB	circRNA	chr8	144886300	144886322	-	1	0	AGO1-4	7mer-m8	uuuagucuuagUGUGGACCCCCu	| | |||||||	uccgucugccaAGAGCUGGGGGc
MIMAT0004682	hsa-miR-361-3p	NM_182706	SCRIB	circRNA	chr8	144886891	144886914	-	1	0	AGO1-4	7mer-m8	uuUAGUCUUAGUGU-GGACCCCCu	:|::||: : | |||||||	cuGUUGGAGCGGGAGGCUGGGGGc
MIMAT0004682	hsa-miR-361-3p	NM_182706	SCRIB	circRNA	chr8	144889151	144889173	-	1	0	AGO1	7mer-m8	uuUA-GUCUUAGUGUGGACCCCCu	|| | | : || | |||||||	cuAUCCUGCGGCAGA-CUGGGGGc
MIMAT0004682	hsa-miR-361-3p	NM_078480	PUF60	circRNA	chr8	144900376	144900397	-	4	0	AGO1-4,AGO2	7mer-m8	uuUAGUCUUAGUGUGGACCCCCu	| | ::| |:: |||||||	ugAACUCGGUGAUG-CUGGGGGg
MIMAT0004682	hsa-miR-361-3p	NM_078480	PUF60	circRNA	chr8	144900628	144900649	-	1	0	AGO1-4	8mer	uuUAGUCUUAGUGUGGACCCCCu	||| | | | |||||||	cuAUC-UACUAUGAGCUGGGGGa
MIMAT0004682	hsa-miR-361-3p	NM_078480	PUF60	circRNA	chr8	144911072	144911096	-	1	0	AGO1-4	7mer-m8	uuuaGUCUUAGUGU--GGACCCCCu	|:||| |: : :|||||||	acgaCGGAAGCGGGGUUCUGGGGGu
MIMAT0004682	hsa-miR-361-3p	NM_201380	PLEC	circRNA	chr8	144990367	144990386	-	4	0	AGO1-4,AGO2	7mer-m8	uuuAGUCUUAGUGUGGACCCCCu	||:| || ||||||||	uccUCGGCCUC---CCUGGGGGg
MIMAT0004682	hsa-miR-361-3p	NM_000837	GRINA	circRNA	chr8	145067296	145067318	+	9	0	AGO1-4,AGO2	7mer-m8	uuuagucuuagugugGACCCCCu	|||||||	agcccaccccagggaCUGGGGGc
MIMAT0004682	hsa-miR-361-3p	NM_019037	EXOSC4	circRNA	chr8	145135479	145135500	+	1	0	AGO1-4	8mer	uuuagucuUAGUGUGGACCCCCu	||| :: |||||||	aggccucuAUCUUG-CUGGGGGa
MIMAT0004682	hsa-miR-361-3p	NM_032272	MAF1	circRNA	chr8	145161772	145161794	+	1	0	AGO2	8mer	uuuaGUCUUAGUGUGGACCCCCu	::|| :: | |||||||	gagcUGGACAUGGAGCUGGGGGa
MIMAT0004682	hsa-miR-361-3p	hsa_circ_0085992	hsa_circ_0085992	circRNA	chr8	145318266	145318289	-	2	0	AGO1-4	8mer	uuuaGUCUU-AGUGUGGACCCCCu	| ||| || :|||||||	gcugCUGAACCCAGCUCUGGGGGa
MIMAT0004682	hsa-miR-361-3p	hsa_circ_0085993	hsa_circ_0085993	circRNA	chr8	145318266	145318289	-	2	0	AGO1-4	8mer	uuuaGUCUU-AGUGUGGACCCCCu	| ||| || :|||||||	gcugCUGAACCCAGCUCUGGGGGa
MIMAT0004682	hsa-miR-361-3p	hsa_circ_0085994	hsa_circ_0085994	circRNA	chr8	145318266	145318289	-	2	0	AGO1-4	8mer	uuuaGUCUU-AGUGUGGACCCCCu	| ||| || :|||||||	gcugCUGAACCCAGCUCUGGGGGa
MIMAT0004682	hsa-miR-361-3p	hsa_circ_0085995	hsa_circ_0085995	circRNA	chr8	145318266	145318289	-	2	0	AGO1-4	8mer	uuuaGUCUU-AGUGUGGACCCCCu	| ||| || :|||||||	gcugCUGAACCCAGCUCUGGGGGa
MIMAT0004682	hsa-miR-361-3p	hsa_circ_0085996	hsa_circ_0085996	circRNA	chr8	145318266	145318289	-	2	0	AGO1-4	8mer	uuuaGUCUU-AGUGUGGACCCCCu	| ||| || :|||||||	gcugCUGAACCCAGCUCUGGGGGa
MIMAT0004682	hsa-miR-361-3p	hsa_circ_0085997	hsa_circ_0085997	circRNA	chr8	145318266	145318289	-	2	0	AGO1-4	8mer	uuuaGUCUU-AGUGUGGACCCCCu	| ||| || :|||||||	gcugCUGAACCCAGCUCUGGGGGa
MIMAT0004682	hsa-miR-361-3p	hsa_circ_0085998	hsa_circ_0085998	circRNA	chr8	145318266	145318289	-	2	0	AGO1-4	8mer	uuuaGUCUU-AGUGUGGACCCCCu	| ||| || :|||||||	gcugCUGAACCCAGCUCUGGGGGa
MIMAT0004682	hsa-miR-361-3p	hsa_circ_0085999	hsa_circ_0085999	circRNA	chr8	145318266	145318289	-	2	0	AGO1-4	8mer	uuuaGUCUU-AGUGUGGACCCCCu	| ||| || :|||||||	gcugCUGAACCCAGCUCUGGGGGa
MIMAT0004682	hsa-miR-361-3p	hsa_circ_0086000	hsa_circ_0086000	circRNA	chr8	145318266	145318289	-	2	0	AGO1-4	8mer	uuuaGUCUU-AGUGUGGACCCCCu	| ||| || :|||||||	gcugCUGAACCCAGCUCUGGGGGa
MIMAT0004682	hsa-miR-361-3p	hsa_circ_0086001	hsa_circ_0086001	circRNA	chr8	145318266	145318289	-	2	0	AGO1-4	8mer	uuuaGUCUU-AGUGUGGACCCCCu	| ||| || :|||||||	gcugCUGAACCCAGCUCUGGGGGa
MIMAT0004682	hsa-miR-361-3p	hsa_circ_0086003	hsa_circ_0086003	circRNA	chr8	145318266	145318289	-	2	0	AGO1-4	8mer	uuuaGUCUU-AGUGUGGACCCCCu	| ||| || :|||||||	gcugCUGAACCCAGCUCUGGGGGa
MIMAT0004682	hsa-miR-361-3p	hsa_circ_0086004	hsa_circ_0086004	circRNA	chr8	145318266	145318289	-	2	0	AGO1-4	8mer	uuuaGUCUU-AGUGUGGACCCCCu	| ||| || :|||||||	gcugCUGAACCCAGCUCUGGGGGa
MIMAT0004682	hsa-miR-361-3p	hsa_circ_0085994	hsa_circ_0085994	circRNA	chr8	145318576	145318598	-	1	0	AGO1-4	7mer-m8	uuuaguCUUAGUGUGGACCCCCu	|::|| | |||||||	ucagguGGGUCCGAGCUGGGGGc
MIMAT0004682	hsa-miR-361-3p	hsa_circ_0085995	hsa_circ_0085995	circRNA	chr8	145318576	145318598	-	1	0	AGO1-4	7mer-m8	uuuaguCUUAGUGUGGACCCCCu	|::|| | |||||||	ucagguGGGUCCGAGCUGGGGGc
MIMAT0004682	hsa-miR-361-3p	hsa_circ_0085996	hsa_circ_0085996	circRNA	chr8	145318576	145318598	-	1	0	AGO1-4	7mer-m8	uuuaguCUUAGUGUGGACCCCCu	|::|| | |||||||	ucagguGGGUCCGAGCUGGGGGc
MIMAT0004682	hsa-miR-361-3p	hsa_circ_0085997	hsa_circ_0085997	circRNA	chr8	145318576	145318598	-	1	0	AGO1-4	7mer-m8	uuuaguCUUAGUGUGGACCCCCu	|::|| | |||||||	ucagguGGGUCCGAGCUGGGGGc
MIMAT0004682	hsa-miR-361-3p	hsa_circ_0085998	hsa_circ_0085998	circRNA	chr8	145318576	145318598	-	1	0	AGO1-4	7mer-m8	uuuaguCUUAGUGUGGACCCCCu	|::|| | |||||||	ucagguGGGUCCGAGCUGGGGGc
MIMAT0004682	hsa-miR-361-3p	hsa_circ_0085999	hsa_circ_0085999	circRNA	chr8	145318576	145318598	-	1	0	AGO1-4	7mer-m8	uuuaguCUUAGUGUGGACCCCCu	|::|| | |||||||	ucagguGGGUCCGAGCUGGGGGc
MIMAT0004682	hsa-miR-361-3p	hsa_circ_0086000	hsa_circ_0086000	circRNA	chr8	145318576	145318598	-	1	0	AGO1-4	7mer-m8	uuuaguCUUAGUGUGGACCCCCu	|::|| | |||||||	ucagguGGGUCCGAGCUGGGGGc
MIMAT0004682	hsa-miR-361-3p	hsa_circ_0086001	hsa_circ_0086001	circRNA	chr8	145318576	145318598	-	1	0	AGO1-4	7mer-m8	uuuaguCUUAGUGUGGACCCCCu	|::|| | |||||||	ucagguGGGUCCGAGCUGGGGGc
MIMAT0004682	hsa-miR-361-3p	hsa_circ_0086003	hsa_circ_0086003	circRNA	chr8	145318576	145318598	-	1	0	AGO1-4	7mer-m8	uuuaguCUUAGUGUGGACCCCCu	|::|| | |||||||	ucagguGGGUCCGAGCUGGGGGc
MIMAT0004682	hsa-miR-361-3p	hsa_circ_0086004	hsa_circ_0086004	circRNA	chr8	145318576	145318598	-	1	0	AGO1-4	7mer-m8	uuuaguCUUAGUGUGGACCCCCu	|::|| | |||||||	ucagguGGGUCCGAGCUGGGGGc
MIMAT0004682	hsa-miR-361-3p	hsa_circ_0085994	hsa_circ_0085994	circRNA	chr8	145318611	145318633	-	1	0	AGO1-4	7mer-m8	uuuAGUCUUAGUGUGGACCCCCu	|||| :|| | ||||||||	gccUCAGUGUCUCUCCUGGGGGc
MIMAT0004682	hsa-miR-361-3p	hsa_circ_0085995	hsa_circ_0085995	circRNA	chr8	145318611	145318633	-	1	0	AGO1-4	7mer-m8	uuuAGUCUUAGUGUGGACCCCCu	|||| :|| | ||||||||	gccUCAGUGUCUCUCCUGGGGGc
MIMAT0004682	hsa-miR-361-3p	hsa_circ_0085996	hsa_circ_0085996	circRNA	chr8	145318611	145318633	-	1	0	AGO1-4	7mer-m8	uuuAGUCUUAGUGUGGACCCCCu	|||| :|| | ||||||||	gccUCAGUGUCUCUCCUGGGGGc
MIMAT0004682	hsa-miR-361-3p	hsa_circ_0085997	hsa_circ_0085997	circRNA	chr8	145318611	145318633	-	1	0	AGO1-4	7mer-m8	uuuAGUCUUAGUGUGGACCCCCu	|||| :|| | ||||||||	gccUCAGUGUCUCUCCUGGGGGc
MIMAT0004682	hsa-miR-361-3p	hsa_circ_0085998	hsa_circ_0085998	circRNA	chr8	145318611	145318633	-	1	0	AGO1-4	7mer-m8	uuuAGUCUUAGUGUGGACCCCCu	|||| :|| | ||||||||	gccUCAGUGUCUCUCCUGGGGGc
MIMAT0004682	hsa-miR-361-3p	hsa_circ_0085999	hsa_circ_0085999	circRNA	chr8	145318611	145318633	-	1	0	AGO1-4	7mer-m8	uuuAGUCUUAGUGUGGACCCCCu	|||| :|| | ||||||||	gccUCAGUGUCUCUCCUGGGGGc
MIMAT0004682	hsa-miR-361-3p	hsa_circ_0086000	hsa_circ_0086000	circRNA	chr8	145318611	145318633	-	1	0	AGO1-4	7mer-m8	uuuAGUCUUAGUGUGGACCCCCu	|||| :|| | ||||||||	gccUCAGUGUCUCUCCUGGGGGc
MIMAT0004682	hsa-miR-361-3p	hsa_circ_0086001	hsa_circ_0086001	circRNA	chr8	145318611	145318633	-	1	0	AGO1-4	7mer-m8	uuuAGUCUUAGUGUGGACCCCCu	|||| :|| | ||||||||	gccUCAGUGUCUCUCCUGGGGGc
MIMAT0004682	hsa-miR-361-3p	hsa_circ_0086003	hsa_circ_0086003	circRNA	chr8	145318611	145318633	-	1	0	AGO1-4	7mer-m8	uuuAGUCUUAGUGUGGACCCCCu	|||| :|| | ||||||||	gccUCAGUGUCUCUCCUGGGGGc
MIMAT0004682	hsa-miR-361-3p	hsa_circ_0086004	hsa_circ_0086004	circRNA	chr8	145318611	145318633	-	1	0	AGO1-4	7mer-m8	uuuAGUCUUAGUGUGGACCCCCu	|||| :|| | ||||||||	gccUCAGUGUCUCUCCUGGGGGc
MIMAT0004682	hsa-miR-361-3p	NM_015201	BOP1	circRNA	chr8	145487352	145487375	-	1	0	AGO1-4	8mer	uuuaGUCUU-AGUGUGGACCCCCu	| ||| || :|||||||	gcugCUGAACCCAGCUCUGGGGGa
MIMAT0004682	hsa-miR-361-3p	NM_005526	HSF1	circRNA	chr8	145535034	145535056	+	2	0	AGO2	7mer-m8	uuUAGUCUUAGUGU-GGACCCCCu	:||| || |: | ||||||||	caGUCA-AACCGGAUCCUGGGGGu
MIMAT0004682	hsa-miR-361-3p	NM_013432	TONSL	circRNA	chr8	145656485	145656507	-	3	0	AGO1-4,AGO2	8mer	uuUAGUC-UUAGUGUGGACCCCCu	:|| | || | ||||||||||	cuGUCUGCAAAC-CACCUGGGGGa
MIMAT0004682	hsa-miR-361-3p	NM_138431	MFSD3	circRNA	chr8	145735135	145735156	+	5	0	AGO1-4,AGO2	7mer-m8	uuUAGUCUUAGUGUGGACCCCCu	:||: : || | |||||||	ugGUCGCGUACA-AGCUGGGGGc
MIMAT0004682	hsa-miR-361-3p	NM_138431	MFSD3	circRNA	chr8	145736056	145736076	+	2	0	AGO2	7mer-m8	uuUAGUCUUAGUGUGGACCCCCu	| | |:| ||| ||||||||	ccACCUGGA-CAC-CCUGGGGGc
MIMAT0004682	hsa-miR-361-3p	NM_004260	RECQL4	circRNA	chr8	145738054	145738075	-	1	0	AGO1-4	7mer-m8	uuUAGUCUUAGUGUGGACCCCCu	:|| ||| ::| ||||||||	ccGUCUGAACUGC-CCUGGGGGc
MIMAT0004682	hsa-miR-361-3p	NM_004260	RECQL4	circRNA	chr8	145742550	145742574	-	1	0	AGO1-4	7mer-m8	uuuaGUCUUAGUGUG--GACCCCCu	||||: | |:| |||||||	gcgcCAGAGCCCCGCUGCUGGGGGc
MIMAT0004682	hsa-miR-361-3p	NM_001001795	C8orf82	circRNA	chr8	145751777	145751799	-	1	0	AGO1-4	8mer	uuuAGUCUUAGUGUGGACCCCCu	| |||| | : ||||||||	acuUGAGAAGCCUUCCUGGGGGa
MIMAT0004682	hsa-miR-361-3p	NM_153186	KANK1	circRNA	chr9	489905	489927	+	1	0	AGO1-4	8mer	uuuagucuuaGUGUGGACCCCCu	:|:::|||||||	acaauaccucUAUGUCUGGGGGa
MIMAT0004682	hsa-miR-361-3p	NM_001042413	GLIS3	circRNA	chr9	4219389	4219413	-	1	0	AGO2	7mer-m8	uuUA-GUC--UUAGUGUGGACCCCCu	|| ||| ||| : :||||||||	ggAUGCAGUCAAU-GGGCCUGGGGGc
MIMAT0004682	hsa-miR-361-3p	NM_001042413	GLIS3	circRNA	chr9	4235552	4235572	-	1	0	AGO2	7mer-m8	uuuaGUCUUAGUGUGGACCCCCu	:||:| ::| |||||||	ccggUAGGA--GUAACUGGGGGu
MIMAT0004682	hsa-miR-361-3p	NM_020829	KIAA1432	circRNA	chr9	5629266	5629288	+	1	0	AGO1-4	7mer-m8	uuUAGUCUUAGUGUGGACCCCCu	:| | :: |:|| |||||||	guGUGACGGACGCAACUGGGGGc
MIMAT0004682	hsa-miR-361-3p	NM_004529	MLLT3	circRNA	chr9	20621509	20621531	-	1	0	AGO2	7mer-m8	uuUAGUCUUAGUGUGGACCCCCu	:| :|: |: : |||||||	gcGUGGGGCUUUUCGCUGGGGGg
MIMAT0004682	hsa-miR-361-3p	NM_001497	B4GALT1	circRNA	chr9	33111047	33111071	-	9	0	AGO1-4,AGO2	7mer-m8	uuuAGUCUU--AGUGUGGACCCCCu	| :|:| ||| : |||||||	uacUGGGGAUUUCAGGGCUGGGGGu
MIMAT0004682	hsa-miR-361-3p	NM_001497	B4GALT1	circRNA	chr9	33112263	33112286	-	8	0	AGO1-4,AGO2	7mer-m8	uuuAGUCUUAGUGU-GGACCCCCu	||||: | :| |||||||	cccUCAGGCCCCUAGGCUGGGGGg
MIMAT0004682	hsa-miR-361-3p	hsa_circ_0001844	hsa_circ_001612	circRNA	chr9	33293693	33293716	+	1	0	AGO2	8mer	uuuagUCUUAGU-GUGGACCCCCu	|||| || | :|||||||	uaccaAGAAGCAUCUUCUGGGGGa
MIMAT0004682	hsa-miR-361-3p	NM_022917	NOL6	circRNA	chr9	33461972	33461992	-	1	0	AGO1	7mer-m8	uuuaGUCUUAGUGUGGACCCCCu	|| || :|| |||||||	ggugCA-AAAAGCA-CUGGGGGc
MIMAT0004682	hsa-miR-361-3p	NM_018449	UBAP2	circRNA	chr9	33922299	33922321	-	2	0	AGO1-4	7mer-m8	uuUAGUCUUAGUGUGGACCCCCu	|| || | ::|||||||	aaAUGUGAUAGAAGUCUGGGGGg
MIMAT0004682	hsa-miR-361-3p	NM_007126	VCP	circRNA	chr9	35057058	35057080	-	9	0	AGO1,AGO1-4,AGO2	7mer-m8	uuuagucuuaguguGGACCCCCu	||||||||	ccuggaccuuguucCCUGGGGGu
MIMAT0004682	hsa-miR-361-3p	NM_032634	PIGO	circRNA	chr9	35092281	35092303	-	2	0	AGO1-4	7mer-m8	uuuagucuuagugugGACCCCCu	|||||||	gaaagccugggcuggCUGGGGGu
MIMAT0004682	hsa-miR-361-3p	NM_001042590	TMEM8B	circRNA	chr9	35846020	35846042	+	1	0	AGO1	8mer	uuuagucuuAGUGUGGACCCCCu	|:: :||||||||	gaggugcccUUGAGCCUGGGGGa
MIMAT0004682	hsa-miR-361-3p	NM_016446	TMEM8B	circRNA	chr9	35846020	35846042	+	1	0	AGO1	8mer	uuuagucuuAGUGUGGACCCCCu	|:: :||||||||	gaggugcccUUGAGCCUGGGGGa
MIMAT0004682	hsa-miR-361-3p	NM_013390	TMEM2	circRNA	chr9	74300084	74300107	-	7	0	AGO1-4,AGO2	8mer	uuuagucUUAGUGUG-GACCCCCu	| |:| :: |||||||	aacuguaACUUAAGUGCUGGGGGa
MIMAT0004682	hsa-miR-361-3p	NM_005077	TLE1	circRNA	chr9	84225140	84225160	-	1	0	AGO1-4	7mer-m8	uuuaGUCUUAGUGUGGACCCCCu	|||:| |: ||||||||	cuggCAGGA--AUCCCUGGGGGg
MIMAT0004682	hsa-miR-361-3p	hsa_circ_0008720	hsa_circ_0008720	circRNA	chr9	98742536	98742562	+	1	0	AGO1-4	7mer-m8	uuUAGUCUUA---GUG-UGGACCCCCu	||::|||| :|| ||||||||	aaAUUGGAAUACCUACUCCCUGGGGGu
MIMAT0004682	hsa-miR-361-3p	NM_007001	SLC35D2	circRNA	chr9	99083475	99083498	-	2	0	AGO1-4	7mer-m8	uuuAGUCUUAGUG-UGGACCCCCu	|:: :| ::| : |||||||	gacUUGUGACUGCGGGCUGGGGGg
MIMAT0004682	hsa-miR-361-3p	NM_018946	NANS	circRNA	chr9	100843168	100843189	+	3	0	AGO1-4,AGO2	7mer-m8	uuuaGUCUUAGUGUGGACCCCCu	|: |:| :| :|||||||	uggcCGCAGUGGC-UCUGGGGGc
MIMAT0004682	hsa-miR-361-3p	NM_005502	ABCA1	circRNA	chr9	107581110	107581135	-	1	0	AGO1-4	8mer	uuuaguCUUAG--UGU-GGACCCCCu	||| | ||: ||||||||	auggauGAAGCGGACGUCCUGGGGGa
MIMAT0004682	hsa-miR-361-3p	NM_005502	ABCA1	circRNA	chr9	107593324	107593347	-	2	0	AGO1-4	7mer-m8	uuuaGU-CUUAGUGUGGACCCCCu	|| | : :||::|||||||	aggaCAUGCGGUACGUCUGGGGGg
MIMAT0004682	hsa-miR-361-3p	NM_005502	ABCA1	circRNA	chr9	107665976	107665999	-	2	0	AGO1-4,AGO2	7mer-m8	uuuaGUCUUAGUGUG-GACCCCCu	| ||: ||||| |||||||	gcucCCGAGCCACACGCUGGGGGu
MIMAT0004682	hsa-miR-361-3p	NM_080546	SLC44A1	circRNA	chr9	108184993	108185013	+	1	0	AGO1-4	7mer-m8	uuUAGUCUUAGUGUGGACCCCCu	||:| |||: | ||||||||	aaAUUAUAAUU-C-CCUGGGGGc
MIMAT0004682	hsa-miR-361-3p	NM_001136562	AKAP2	circRNA	chr9	112898930	112898951	+	2	0	AGO1-4	8mer	uuuaGUCUUAGUGUGGACCCCCu	:|||: ::|: |||||||	agccUAGAGAUGCG-CUGGGGGa
MIMAT0004682	hsa-miR-361-3p	NM_007203	PALM2-AKAP2	circRNA	chr9	112898930	112898951	+	2	0	AGO1-4	8mer	uuuaGUCUUAGUGUGGACCCCCu	:|||: ::|: |||||||	agccUAGAGAUGCG-CUGGGGGa
MIMAT0004682	hsa-miR-361-3p	NM_001136562	AKAP2	circRNA	chr9	112900168	112900190	+	9	0	AGO1-4,AGO2	8mer	uuuagucuuAGUGUG-GACCCCCu	|| ||| |||||||	uccccuuccUC-CACGCUGGGGGa
MIMAT0004682	hsa-miR-361-3p	NM_007203	PALM2-AKAP2	circRNA	chr9	112900168	112900190	+	9	0	AGO1-4,AGO2	8mer	uuuagucuuAGUGUG-GACCCCCu	|| ||| |||||||	uccccuuccUC-CACGCUGGGGGa
MIMAT0004682	hsa-miR-361-3p	NM_001012994	SNX30	circRNA	chr9	115636067	115636087	+	2	0	AGO1-4,AGO2	7mer-m8	uuuAGUCUUAGUGUGGACCCCCu	|: ||| |:| |||||||	gcuUUUGAA-GAUA-CUGGGGGg
MIMAT0004682	hsa-miR-361-3p	NM_031219	HDHD3	circRNA	chr9	116136195	116136217	-	1	0	AGO1-4	7mer-m8	uuuaGUCUUAGUGU-GGACCCCCu	:|||: :|| ||||||||	cggcUAGAG-GGCAUCCUGGGGGg
MIMAT0004682	hsa-miR-361-3p	NM_000607	ORM1	circRNA	chr9	117087146	117087165	+	1	0	AGO1-4	7mer-m8	uuUAGUCUUAGUGUGGACCCCCu	|| ||| | | |||||||	cgAUGAGA---AGAACUGGGGGc
MIMAT0004682	hsa-miR-361-3p	hsa_circ_0001883	hsa_circ_002004	circRNA	chr9	117087146	117087165	+	1	0	AGO1-4	7mer-m8	uuUAGUCUUAGUGUGGACCCCCu	|| ||| | | |||||||	cgAUGAGA---AGAACUGGGGGc
MIMAT0004682	hsa-miR-361-3p	NM_000608	ORM2	circRNA	chr9	117093923	117093942	+	1	0	AGO1-4	7mer-m8	uuUAGUCUUAGUGUGGACCCCCu	|| ||| | | |||||||	cgAUGAGA---AGAACUGGGGGc
MIMAT0004682	hsa-miR-361-3p	NM_015651	PHF19	circRNA	chr9	123619427	123619449	-	1	0	AGO1-4	8mer	uuuagucuuaGUGUGGACCCCCu	|| |||||||||	ggcauccuucCAAACCUGGGGGa
MIMAT0004682	hsa-miR-361-3p	NM_020946	DENND1A	circRNA	chr9	126185606	126185628	-	1	0	AGO1-4	8mer	uuuagUCUUAGUGUGGACCCCCu	|||: :: |||||||	caggaAGAGGGCUGGCUGGGGGa
MIMAT0004682	hsa-miR-361-3p	NM_030978	ARPC5L	circRNA	chr9	127639493	127639513	+	6	0	AGO1-4,AGO2	8mer	uuUAGUCUUAGUGUGGACCCCCu	| | | :| :|| |||||||	gcACCUGUGU-GCA-CUGGGGGa
MIMAT0004682	hsa-miR-361-3p	NM_014007	ZBTB43	circRNA	chr9	129595248	129595271	+	2	0	AGO1,AGO1-4	7mer-m8	uuuAGUCUUAGUGUG-GACCCCCu	|: ||: :: :| |||||||	agcUUUGAGCUGGGCUCUGGGGGu
MIMAT0004682	hsa-miR-361-3p	NM_001099270	ZBTB34	circRNA	chr9	129647003	129647027	+	4	0	AGO1-4,AGO2	7mer-m8	uuUAGU-CUUAG-UGUGGACCCCCu	| || ||| | | : |||||||	ggAACACGAAACAAGGGCUGGGGGg
MIMAT0004682	hsa-miR-361-3p	NM_022833	FAM129B	circRNA	chr9	130268437	130268460	-	3	0	AGO1-4,AGO2	8mer	uuuagUCUUAGUGU-GGACCCCCu	:|| | || ||||||||	ggaggGGACCCCCAUCCUGGGGGa
MIMAT0004682	hsa-miR-361-3p	NM_022833	FAM129B	circRNA	chr9	130268573	130268594	-	4	0	AGO1-4,AGO2	7mer-m8	uuuaGUCUUAGUGUGGACCCCCu	::||: || : |||||||	aggcUGGAGCCA-GGCUGGGGGu
MIMAT0004682	hsa-miR-361-3p	NM_022833	FAM129B	circRNA	chr9	130268848	130268869	-	7	0	AGO1-4,AGO2	7mer-m8	uuuaGUCUUAGUGUGGACCCCCu	| |:| ||| |||||||	agggCUGGA-CACUGCUGGGGGg
MIMAT0004682	hsa-miR-361-3p	NM_000118	ENG	circRNA	chr9	130587165	130587185	-	2	1	AGO1-4	8mer	uuuAGUCUUAGUGUGGACCCCCu	||| |: | | ||||||||	accUCA-AGGC-CUCCUGGGGGa
MIMAT0004682	hsa-miR-361-3p	NM_001114753	ENG	circRNA	chr9	130587165	130587185	-	2	1	AGO1-4	8mer	uuuAGUCUUAGUGUGGACCCCCu	||| |: | | ||||||||	accUCA-AGGC-CUCCUGGGGGa
MIMAT0004682	hsa-miR-361-3p	NM_001035254	FAM102A	circRNA	chr9	130707753	130707775	-	2	0	AGO1-4	7mer-m8	uuUAGUCUUAGUGUGGACCCCCu	| ||| | |:| :|||||||	ccAGCAGCAGCGCCUCUGGGGGc
MIMAT0004682	hsa-miR-361-3p	NM_001005336	DNM1	circRNA	chr9	131013095	131013117	+	1	0	AGO1-4	7mer-m8	uuuaGUCUUAGUGUGGACCCCCu	| |::|| ||||||||	ccugCUGGGUCCGCCCUGGGGGg
MIMAT0004682	hsa-miR-361-3p	NM_004486	GOLGA2	circRNA	chr9	131022875	131022897	-	3	0	AGO1-4	7mer-m8	uuuagucuuaguguGGACCCCCu	:|||||||	gcgggcggccgagcUCUGGGGGg
MIMAT0004682	hsa-miR-361-3p	NM_016035	COQ4	circRNA	chr9	131096223	131096242	+	1	0	AGO1-4	7mer-m8	uuuaGUCUUAGUGUGGACCCCCu	|||: |:: |||||||	cagcCAGGUUUG---CUGGGGGc
MIMAT0004682	hsa-miR-361-3p	NM_001135947	URM1	circRNA	chr9	131152690	131152715	+	6	0	AGO1-4,AGO2	7mer-m8	uuuAGUCUU-AGUGUG--GACCCCCu	|:| |: |||: | |||||||	ugcUUACAGCUCAUUCUGCUGGGGGu
MIMAT0004682	hsa-miR-361-3p	NM_001135947	URM1	circRNA	chr9	131152747	131152772	+	6	0	AGO1-4,AGO2	7mer-m8	uuUAGUC-UUAGUGU--GGACCCCCu	| :|| || :| | ||||||||	ggACUAGCAAGUAGAAGCCUGGGGGg
MIMAT0004682	hsa-miR-361-3p	NM_016174	CERCAM	circRNA	chr9	131185506	131185528	+	3	0	AGO1,AGO2	7mer-m8	uuuagucuuagugUGGACCCCCu	| |||||||	caccuuugccaggAACUGGGGGg
MIMAT0004682	hsa-miR-361-3p	NM_001130438	SPTAN1	circRNA	chr9	131394443	131394467	+	4	0	AGO1-4,AGO2	7mer-m8	uuuagUCUUAG--UGUGGACCCCCu	| :||| : |||||||||	ucaaaAAGAUCGAGGACCUGGGGGc
MIMAT0004682	hsa-miR-361-3p	NM_018201	TBC1D13	circRNA	chr9	131549531	131549557	+	1	0	AGO1-4	7mer-m8	uuuaGUCUUAGUGU----GGACCCCCu	||||: | |: ||||||||	ugcgCAGAGCCCCGCGUCCCUGGGGGg
MIMAT0004682	hsa-miR-361-3p	NR_028048	CRAT	circRNA	chr9	131864815	131864837	-	1	0	AGO1-4	7mer-m8	uuuagucuuagUGUGGACCCCCu	::|||||||||	cugcccguggaGUACCUGGGGGg
MIMAT0004682	hsa-miR-361-3p	NM_014064	METTL11A	circRNA	chr9	132396465	132396487	+	5	8	AGO1,AGO2,AGO3	8mer	uuUAGUCUUAGUGUGGACCCCCu	| | |: | :|||||||||	caAGCCAAGACCUACCUGGGGGa
MIMAT0004682	hsa-miR-361-3p	NM_001136557	GPR107	circRNA	chr9	132898302	132898323	+	1	0	AGO2	7mer-m8	uuuAGUCUUAGUGUGGACCCCCu	||| |: :|| |||||||	uccUCA-AGGAGCAGCUGGGGGc
MIMAT0004682	hsa-miR-361-3p	NM_001185095	AIF1L	circRNA	chr9	133997482	133997504	+	2	0	AGO1-4	7mer-m8	uuuagucuuaGUGUGGACCCCCu	|| ||||||||	gacuucccugCAGUCCUGGGGGc
MIMAT0004682	hsa-miR-361-3p	NM_013318	PRRC2B	circRNA	chr9	134270192	134270215	+	1	0	AGO1-4	8mer	uuuaGUCUUAG-UGUGGACCCCCu	:| |:|: :|: |||||||	gcgcUAAAGUUGGCGGCUGGGGGa
MIMAT0004682	hsa-miR-361-3p	NM_013318	PRRC2B	circRNA	chr9	134350024	134350051	+	2	0	AGO1-4	7mer-m8	uuuAGUCUUA-GU----GUGGACCCCCu	||||:|| || | ||||||||	uguUCAGGAUGCAGGUGCUCCUGGGGGu
MIMAT0004682	hsa-miR-361-3p	NM_013318	PRRC2B	circRNA	chr9	134350781	134350803	+	3	0	AGO1-4	7mer-m8	uuuagucuuaguguGGACCCCCu	||||||||	ugugguggggggguCCUGGGGGc
MIMAT0004682	hsa-miR-361-3p	NM_013318	PRRC2B	circRNA	chr9	134363281	134363303	+	1	0	AGO1-4	7mer-m8	uuUAGUCUUAGUGUGGACCCCCu	| || :||| : :|||||||	gcACCAUGAUCCUCUCUGGGGGc
MIMAT0004682	hsa-miR-361-3p	NM_198679	RAPGEF1	circRNA	chr9	134454017	134454041	-	2	0	AGO1-4	8mer	uuuaGUCUU-AGU-GUGGACCCCCu	||||: | | | ||||||||	aggcCAGAGCUGAGCUCCUGGGGGa
MIMAT0004682	hsa-miR-361-3p	NM_198679	RAPGEF1	circRNA	chr9	134480714	134480736	-	1	0	AGO2	7mer-m8	uuUAGUCUUAGUGUGGACCCCCu	| ::| | | : |||||||	acAGUGGCCUGAGGACUGGGGGu
MIMAT0004682	hsa-miR-361-3p	NM_033161	SURF4	circRNA	chr9	136230402	136230424	-	10	0	AGO1-4,AGO2	7mer-m8	uuuagucuuaguguGGACCCCCu	||||||||	ugguggcccugggcCCUGGGGGu
MIMAT0004682	hsa-miR-361-3p	NM_033161	SURF4	circRNA	chr9	136236980	136237004	-	1	0	AGO1-4	8mer	uuUA-GUCUUAG-UGUGGACCCCCu	|| |||: | :|| |||||||	aaAUGCAGGUCCUGCAACUGGGGGa
MIMAT0004682	hsa-miR-361-3p	NM_001134398	VAV2	circRNA	chr9	136795989	136796009	-	1	0	AGO2	7mer-m8	uuuAGUCUUAGUGUGGACCCCCu	|||| | | :::|||||||	cucUCAGCA-C-UGUCUGGGGGu
MIMAT0004682	hsa-miR-361-3p	NM_017588	WDR5	circRNA	chr9	137023194	137023216	+	1	0	AGO1-4	7mer-m8	uuuaGUCUUAGUGUGGACCCCCu	|||| ::|:||||||||	ccccCAGAUCUGCGCCUGGGGGu
MIMAT0004682	hsa-miR-361-3p	NM_014811	PPP1R26	circRNA	chr9	138379623	138379645	+	1	0	AGO1-4	7mer-m8	uuuagUCUUAGUGUGGACCCCCu	||::| | ||||||||	uggaaAGGGUGUCUCCUGGGGGg
MIMAT0004682	hsa-miR-361-3p	NM_144653	NACC2	circRNA	chr9	138899907	138899928	-	2	0	AGO2	7mer-m8	uuUAGUCUUAGUGUGGACCCCCu	| |||:| | |:||||||||	ucAGCAGGA-CCCGCCUGGGGGu
MIMAT0004682	hsa-miR-361-3p	NM_144653	NACC2	circRNA	chr9	138900978	138900999	-	20	0	AGO1,AGO1-4,AGO2,AGO3	7mer-m8	uuUAGUCUUAGUGUGGACCCCCu	||: | | ||: ||||||||	uaAUUUG-ACCAUCCCUGGGGGc
MIMAT0004682	hsa-miR-361-3p	NM_144653	NACC2	circRNA	chr9	138902310	138902331	-	7	0	AGO1-4,AGO2	8mer	uuuagucuuAGUGUGGACCCCCu	|| || |||||||	ccacucgucUCCCA-CUGGGGGa
MIMAT0004682	hsa-miR-361-3p	NM_152833	C9orf69	circRNA	chr9	139007615	139007637	-	2	0	AGO2	7mer-m8	uuuAGUCUUAGUGUGGACCCCCu	||||:: | :||||||||	agcUCAGGGGCUGGCCUGGGGGg
MIMAT0004682	hsa-miR-361-3p	NM_001039707	SDCCAG3	circRNA	chr9	139296609	139296631	-	7	0	AGO1-4,AGO2	7mer-m8	uuuagucuuagugugGACCCCCu	|||||||	gaugugccucuuuggCUGGGGGu
MIMAT0004682	hsa-miR-361-3p	NM_015160	PMPCA	circRNA	chr9	139311567	139311590	+	3	0	AGO1-4	7mer-m8	uuuaGUCUUAGU-GUGGACCCCCu	|:||| :| | ||||||||	ugccCGGAAGUACCUCCUGGGGGu
MIMAT0004682	hsa-miR-361-3p	NM_015160	PMPCA	circRNA	chr9	139311585	139311607	+	3	0	AGO1-4	8mer	uuuagucuUAGUGUGGACCCCCu	| | :||||||||	ggggguccAGCCGGCCUGGGGGa
MIMAT0004682	hsa-miR-361-3p	NM_015160	PMPCA	circRNA	chr9	139311636	139311657	+	2	0	AGO1-4	7mer-m8	uuuagucuUAGUGUGGACCCCCu	| :||| |||||||	uguggcccAGUACA-CUGGGGGg
MIMAT0004682	hsa-miR-361-3p	NM_032928	TMEM141	circRNA	chr9	139687551	139687572	+	2	0	AGO1-4,AGO2	7mer-m8	uuuagUCUUAGUGUGGACCCCCu	||::| ::::|||||||	cagagAGGGU-GUGUCUGGGGGc
MIMAT0004682	hsa-miR-361-3p	NM_001173988	C9orf86	circRNA	chr9	139734900	139734922	+	4	0	AGO1-4,AGO2	7mer-m8	uuuaGUCUUAGUGUGGACCCCCu	::||: | : ||||||||	gagcUGGAGGCUUUCCUGGGGGg
MIMAT0004682	hsa-miR-361-3p	NM_001173988	C9orf86	circRNA	chr9	139734932	139734953	+	4	0	AGO1-4,AGO2	7mer-m8	uuuagucuuaGUGUGGACCCCCu	||| ||||||||	gggcggccgcCAC-CCUGGGGGu
MIMAT0004682	hsa-miR-361-3p	NM_207309	UAP1L1	circRNA	chr9	139977263	139977287	+	1	0	AGO1-4	7mer-m8	uuuaGUCUUAG--UGUGGACCCCCu	|:| :|| : | |||||||	gcccCGGCGUCCUGGAGCUGGGGGc
MIMAT0004682	hsa-miR-361-3p	NM_207309	UAP1L1	circRNA	chr9	139977413	139977435	+	1	0	AGO1-4	7mer-m8	uuuagucuuagugugGACCCCCu	|||||||	aguggcgacagccugCUGGGGGc
MIMAT0004682	hsa-miR-361-3p	NM_016219	MAN1B1	circRNA	chr9	140002908	140002931	+	1	0	AGO2	8mer	uuuagUCUU-AGUGUGGACCCCCu	|||: |: : ||||||||	gauggAGAGCUUCUUCCUGGGGGa
MIMAT0004682	hsa-miR-361-3p	NM_013379	DPP7	circRNA	chr9	140006328	140006350	-	1	0	AGO2	7mer-m8	uuuaGUCUUAGUGUGGACCCCCu	| || :| :|||||||	gcugCUGACCAGCUUCUGGGGGg
MIMAT0004682	hsa-miR-361-3p	NM_017723	C9orf167	circRNA	chr9	140174579	140174602	+	2	0	AGO1-4,AGO2	7mer-m8	uuuaGUCUUAG-UGUGGACCCCCu	|:||:|| :: ||||||||	agucCGGAGUCUGUCCCUGGGGGc
MIMAT0004682	hsa-miR-361-3p	NM_152285	ARRDC1	circRNA	chr9	140500248	140500270	+	3	0	AGO1-4,AGO2	7mer-m8	uuuagucuuaGUGUGGACCCCCu	::|:||||||||	accgugcgcgUGCGCCUGGGGGc
MIMAT0004682	hsa-miR-361-3p	NM_001145527	EHMT1	circRNA	chr9	140678703	140678725	+	1	0	AGO2	7mer-m8	uuUAGUCUUAGUGUGGACCCCCu	| |||: ||: ||||||||	ggAGCAGGUCCAUUCCUGGGGGc
MIMAT0004682	hsa-miR-361-3p	NM_001300	KLF6	circRNA	chr10	3818658	3818680	-	1	0	AGO1-4	7mer-m8	uuuaGUCUUAGUGUGGACCCCCu	| |: |: | ||||||||	caccCUGGCUUCCUCCUGGGGGc
MIMAT0004682	hsa-miR-361-3p	NM_032807	FBXO18	circRNA	chr10	5959412	5959435	+	1	1	AGO1-4	8mer	uuUAGUCUUAG-UGUGGACCCCCu	|| | | | : | |||||||	ggAUAACAUGCGGAAGCUGGGGGa
MIMAT0004682	hsa-miR-361-3p	NM_001025076	CELF2	circRNA	chr10	11312723	11312746	+	1	0	AGO1	8mer	uuuAG-UCUUAGUGUGGACCCCCu	|| | | | ||||||||||	agcUCAACACUGCCACCUGGGGGa
MIMAT0004682	hsa-miR-361-3p	NM_001025077	CELF2	circRNA	chr10	11312723	11312746	+	1	0	AGO1	8mer	uuuAG-UCUUAGUGUGGACCCCCu	|| | | | ||||||||||	agcUCAACACUGCCACCUGGGGGa
MIMAT0004682	hsa-miR-361-3p	NM_018706	DHTKD1	circRNA	chr10	12160800	12160819	+	2	0	AGO1,AGO1-4	7mer-m8	uuuagUCUUAGUGUGGACCCCCu	|||||| :|||||||	caaagAGAAUC---UCUGGGGGc
MIMAT0004682	hsa-miR-361-3p	hsa_circ_0000214	hsa_circ_000779	circRNA	chr10	12160800	12160819	+	2	0	AGO1,AGO1-4	7mer-m8	uuuagUCUUAGUGUGGACCCCCu	|||||| :|||||||	caaagAGAAUC---UCUGGGGGc
MIMAT0004682	hsa-miR-361-3p	NM_018706	DHTKD1	circRNA	chr10	12164795	12164817	+	3	1	AGO1-4,AGO2	7mer-m8	uuUAGUCUUAGUGUGGACCCCCu	| | || ||| |||||||	ucACCUGACUCAGUGCUGGGGGc
MIMAT0004682	hsa-miR-361-3p	NM_003380	VIM	circRNA	chr10	17271843	17271864	+	13	2	AGO1-4,AGO2	8mer	uuuaGUCUUAGUGUGGACCCCCu	|| |:||:|:||||||||	aaggCA-AGUCGCGCCUGGGGGa
MIMAT0004682	hsa-miR-361-3p	NM_014241	PTPLA	circRNA	chr10	17659130	17659150	-	1	0	AGO1-4	7mer-m8	uuUAGUCUUAGUGUGGACCCCCu	| |:||: :|:||||||||	cgAGCGGAG--GCGCCUGGGGGu
MIMAT0004682	hsa-miR-361-3p	NM_018076	ARMC4	circRNA	chr10	28229579	28229601	-	1	0	AGO2	7mer-m8	uuuagucuuaGUGUGGACCCCCu	|| | |||||||	aagccauccgCAAAGCUGGGGGc
MIMAT0004682	hsa-miR-361-3p	NM_021738	SVIL	circRNA	chr10	29929855	29929877	-	1	0	AGO1-4	8mer	uuuagucuuagUGUGGACCCCCu	|| |||||||	uaugcuugagaACUGCUGGGGGa
MIMAT0004682	hsa-miR-361-3p	NM_001024628	NRP1	circRNA	chr10	33502456	33502477	-	2	1	AGO1-4	8mer	uuuAGUCUUAGUGUGGACCCCCu	|| ||| | |||||||||	ggcUCCAAAU-AGACCUGGGGGa
MIMAT0004682	hsa-miR-361-3p	NM_003873	NRP1	circRNA	chr10	33502456	33502477	-	2	1	AGO1-4	8mer	uuuAGUCUUAGUGUGGACCCCCu	|| ||| | |||||||||	ggcUCCAAAU-AGACCUGGGGGa
MIMAT0004682	hsa-miR-361-3p	NM_001098206	HNRNPF	circRNA	chr10	43881996	43882018	-	35	0	AGO1,AGO1-4,AGO2,AGO3	8mer	uuUAGUCUUAGUGUGGACCCCCu	|| | |: : | |||||||	uuAUAAUAGAGGAAGCUGGGGGa
MIMAT0004682	hsa-miR-361-3p	NM_007021	C10orf10	circRNA	chr10	45471902	45471923	-	1	0	AGO1-4	7mer-m8	uuuagUCUUAGUGUGGACCCCCu	| :||:: | |||||||	ggaggAAGAUUG-AGCUGGGGGc
MIMAT0004682	hsa-miR-361-3p	NM_015262	FAM21C	circRNA	chr10	46965354	46965376	+	1	0	AGO1-4	7mer-m8	uuUAGUCUUAGUGUGGACCCCCu	| | |:: | : ||||||||	ccAGCUGGGGCCUUCCUGGGGGu
MIMAT0004682	hsa-miR-361-3p	NR_027632	FAM35B	circRNA	chr10	46965354	46965376	+	1	0	AGO1-4	7mer-m8	uuUAGUCUUAGUGUGGACCCCCu	| | |:: | : ||||||||	ccAGCUGGGGCCUUCCUGGGGGu
MIMAT0004682	hsa-miR-361-3p	TCONS_00018502	TCONS_00018502	circRNA	chr10	48488279	48488303	-	1	0	AGO1-4	8mer	uuUAGUCUUAGUGUG--GACCCCCu	| | | |:|::| |||||||	gaAACCCACUUAUGCUGCUGGGGGa
MIMAT0004682	hsa-miR-361-3p	TCONS_l2_00004179	TCONS_l2_00004179	circRNA	chr10	48488279	48488303	-	1	0	AGO1-4	8mer	uuUAGUCUUAGUGUG--GACCCCCu	| | | |:|::| |||||||	gaAACCCACUUAUGCUGCUGGGGGa
MIMAT0004682	hsa-miR-361-3p	TCONS_l2_00003048	TCONS_l2_00003048	circRNA	chr10	48505851	48505872	+	1	0	AGO1-4	8mer	uuuAGUCUUAGUGUGGACCCCCu	|:||||| ||| |||||||	ccuUUAGAAUGACA-CUGGGGGa
MIMAT0004682	hsa-miR-361-3p	TCONS_l2_00003976	TCONS_l2_00003976	circRNA	chr10	48505851	48505872	+	1	0	AGO1-4	8mer	uuuAGUCUUAGUGUGGACCCCCu	|:||||| ||| |||||||	ccuUUAGAAUGACA-CUGGGGGa
MIMAT0004682	hsa-miR-361-3p	NM_001145260	NCOA4	circRNA	chr10	51544805	51544827	+	1	0	AGO1-4	7mer-m8	uuUAGUCUUAGUGUGGACCCCCu	| | | |: ::||||||||	ugAACUUAUUUUUGCCUGGGGGc
MIMAT0004682	hsa-miR-361-3p	NM_032199	ARID5B	circRNA	chr10	63759960	63759982	+	2	0	AGO2,AGO4	7mer-m8	uuUAGUCUUAGUGUGGACCCCCu	:|: | ||:: ||||||||	caGUUUGCAUUGGCCCUGGGGGg
MIMAT0004682	hsa-miR-361-3p	NM_000281	PCBD1	circRNA	chr10	72643491	72643512	-	12	0	AGO1,AGO1-4,AGO2	7mer-m8	uuuagucuuAGUGUGGACCCCCu	|||: ||||||||	ccacucucuUCAU-CCUGGGGGc
MIMAT0004682	hsa-miR-361-3p	NM_001042465	PSAP	circRNA	chr10	73577131	73577153	-	22	0	AGO1-4,AGO2	8mer	uuuagucuuaGUGUGGACCCCCu	:::::|||||||	uuucuacuugUGUGUCUGGGGGa
MIMAT0004682	hsa-miR-361-3p	NM_019058	DDIT4	circRNA	chr10	74034059	74034080	+	4	0	AGO1-4	7mer-m8	uuuaGUCUUAGUGUGGACCCCCu	|: : ||| :||||||||	ccgcCGCGCUCA-GCCUGGGGGu
MIMAT0004682	hsa-miR-361-3p	NM_001002762	DNAJB12	circRNA	chr10	74103231	74103254	-	2	0	AGO1-4	7mer-m8	uuUAGUCUUAGUGU-GGACCCCCu	||:| || | | ||||||||	agAUUACUAUGAGAUCCUGGGGGu
MIMAT0004682	hsa-miR-361-3p	NM_138357	MCU	circRNA	chr10	74519033	74519056	+	1	0	AGO1-4	7mer-m8	uuuagUCUUA-GUGUGGACCCCCu	:|::| ||:: |||||||	agcagGGGGUACAUGACUGGGGGc
MIMAT0004682	hsa-miR-361-3p	NM_001142595	P4HA1	circRNA	chr10	74856559	74856584	-	3	0	AGO1,AGO1-4	7mer-m8	uuuAGUCUUA---GUGUGGACCCCCu	|| ||:| :|: |||||||	cgcUCCGAGUGGAGGCGACUGGGGGc
MIMAT0004682	hsa-miR-361-3p	NM_015037	KIAA0913	circRNA	chr10	75551843	75551866	+	2	0	AGO2	7mer-m8	uuuagucuuAGUGUG-GACCCCCu	|| |:| |||||||	ccaggugccUCCCGCUCUGGGGGc
MIMAT0004682	hsa-miR-361-3p	NM_015037	KIAA0913	circRNA	chr10	75552502	75552523	+	2	0	AGO2	7mer-m8	uuuaGUCUUAGUGUGGACCCCCu	|||:|| : : |||||||	ugccCAGGAU-GGGGCUGGGGGc
MIMAT0004682	hsa-miR-361-3p	hsa_circ_0000249	hsa_circ_001838	circRNA	chr10	76223119	76223141	+	1	0	AGO1-4	7mer-m8	uuuagUCUUAGUGUGGACCCCCu	| |:|| ||:|||||||	acuagACAGUCCCAUCUGGGGGu
MIMAT0004682	hsa-miR-361-3p	NM_012330	KAT6B	circRNA	chr10	76603059	76603082	+	1	0	AGO2	7mer-m8	uuUAGUC-UUAGUGUGGACCCCCu	| ||| :: ::|: |||||||	ucAGCAGCGGCUGCGACUGGGGGc
MIMAT0004682	hsa-miR-361-3p	NM_004747	DLG5	circRNA	chr10	79603301	79603323	-	4	0	AGO1-4,AGO2	8mer	uuuagucuuagUGUGGACCCCCu	:|| |||||||	agccgccuggaGCAGCUGGGGGa
MIMAT0004682	hsa-miR-361-3p	NM_004747	DLG5	circRNA	chr10	79645736	79645758	-	1	0	AGO1-4	7mer-m8	uuuaGUCUUAGUGUGGACCCCCu	|||: | :|:|||||||	ugucCAGGUGCUUAUCUGGGGGg
MIMAT0004682	hsa-miR-361-3p	NM_005271	GLUD1	circRNA	chr10	88850620	88850640	-	3	0	AGO1-4,AGO2	8mer	uuuAGUCUUAGUGUGGACCCCCu	|| | |: || |||||||	uucUCUGCCUU-CA-CUGGGGGa
MIMAT0004682	hsa-miR-361-3p	NM_014391	ANKRD1	circRNA	chr10	92679963	92679984	-	1	0	AGO2	8mer	uuuagucuUAGUGUGGACCCCCu	:| || ||||||||	cccacccuGUGAC-CCUGGGGGa
MIMAT0004682	hsa-miR-361-3p	NM_005398	PPP1R3C	circRNA	chr10	93389713	93389737	-	2	0	AGO1-4,AGO2	8mer	uuuaGUCUUA--GUGUGGACCCCCu	||||:| || | |||||||	uuccCAGAGUGGCAGAGCUGGGGGa
MIMAT0004682	hsa-miR-361-3p	NM_003972	BTAF1	circRNA	chr10	93788821	93788842	+	5	0	AGO1-4,AGO2	8mer	uuuagucuUAGUGUGGACCCCCu	:|: || |||||||	uggcucuuGUUUCA-CUGGGGGa
MIMAT0004682	hsa-miR-361-3p	NM_016341	PLCE1	circRNA	chr10	95791445	95791469	+	1	0	AGO2	7mer-m8	uuUAGU-CUUAGUG-UGGACCCCCu	||:: | | ||| |||||||||	aaAUUGUGUACCACUACCUGGGGGu
MIMAT0004682	hsa-miR-361-3p	NM_002629	PGAM1	circRNA	chr10	99192193	99192220	+	11	0	AGO1,AGO1-4	8mer	uuUAGUCUUAGUGUG-----GACCCCCu	|||| : ||::| |||||||	cuAUCAAGCCCAUGCAGUUUCUGGGGGa
MIMAT0004682	hsa-miR-361-3p	NM_002629	PGAM1	circRNA	chr10	99192690	99192714	+	7	0	AGO1,AGO1-4	7mer-m8	uuUAGUCUUAG-UG-UGGACCCCCu	:||| : | || :||||||||	agGUCACUGCCUACUGCCUGGGGGc
MIMAT0004682	hsa-miR-361-3p	NM_000195	HPS1	circRNA	chr10	100189563	100189585	-	1	0	AGO1-4	7mer-m8	uuuaGUCUUAGUGUGGACCCCCu	|| :: | || |||||||	acucCACGGGCCCAACUGGGGGg
MIMAT0004682	hsa-miR-361-3p	NM_182639	HPS1	circRNA	chr10	100189563	100189585	-	1	0	AGO1-4	7mer-m8	uuuaGUCUUAGUGUGGACCCCCu	|| :: | || |||||||	acucCACGGGCCCAACUGGGGGg
MIMAT0004682	hsa-miR-361-3p	NM_182639	HPS1	circRNA	chr10	100206610	100206632	-	3	0	AGO1-4,AGO2	7mer-m8	uuuagucuUAGUGUGGACCCCCu	:|| | :|||||||	uccgggcuGUCCCCUCUGGGGGc
MIMAT0004682	hsa-miR-361-3p	NM_005063	SCD	circRNA	chr10	102122176	102122201	+	10	0	AGO1,AGO1-4	7mer-m8	uuuagUCUUA-GU--GUGGACCCCCu	|| || || ::||||||||	ccuaaAGUAUACAACUGCCUGGGGGg
MIMAT0004682	hsa-miR-361-3p	NM_017902	HIF1AN	circRNA	chr10	102300481	102300503	+	1	0	AGO1-4	7mer-m8	uuuagucUUAGUGUGGACCCCCu	|| |::: |||||||	acagggaAAGCGUGGCUGGGGGc
MIMAT0004682	hsa-miR-361-3p	NM_017902	HIF1AN	circRNA	chr10	102312770	102312792	+	3	0	AGO1-4,AGO2	7mer-m8	uuuagucuuAGUGUGGACCCCCu	| | :||||||||	gggaagucuUGAGGCCUGGGGGc
MIMAT0004682	hsa-miR-361-3p	NM_018121	FAM178A	circRNA	chr10	102684364	102684387	+	2	0	AGO2	8mer	uuuAGU-CUUAGUGUGGACCCCCu	||| |:| |: :|||||||	ucuUCAGGGAAAAUUUCUGGGGGa
MIMAT0004682	hsa-miR-361-3p	NM_032112	MRPL43	circRNA	chr10	102746313	102746336	-	1	0	AGO1	7mer-m8	uuuaGUCUUAG-UGUGGACCCCCu	||| : | :| :|||||||	uuucCAGUGCCUGCUUCUGGGGGc
MIMAT0004682	hsa-miR-361-3p	NM_032429	LZTS2	circRNA	chr10	102763709	102763731	+	2	0	AGO2	7mer-m8	uuuagucuuaGUGUGGACCCCCu	:::: |||||||	uagggggccgUGUGGCUGGGGGg
MIMAT0004682	hsa-miR-361-3p	NM_033637	BTRC	circRNA	chr10	103315290	103315312	+	1	0	AGO2	7mer-m8	uuuagucuuAGUGUGGACCCCCu	||| :|||||||	ucacauuucUCAGCUCUGGGGGu
MIMAT0004682	hsa-miR-361-3p	NM_012215	MGEA5	circRNA	chr10	103577639	103577661	-	5	0	AGO1-4,AGO2	8mer	uuuagucuuaGUGUGGACCCCCu	|: : |||||||	acaaccccgcCGGGGCUGGGGGa
MIMAT0004682	hsa-miR-361-3p	NM_024541	C10orf76	circRNA	chr10	103605961	103605983	-	4	0	AGO1-4,AGO2	7mer-m8	uuuagUCUUAGUGUGGACCCCCu	|||: : :|||||||	gagggAGAGAACUUUCUGGGGGu
MIMAT0004682	hsa-miR-361-3p	NM_003893	LDB1	circRNA	chr10	103867702	103867722	-	2	0	AGO1-4,AGO2	7mer-m8	uuUAGUCUUAGUGUGGACCCCCu	| | |:| | | :|||||||	ggAACUGGA-CUC-UCUGGGGGc
MIMAT0004682	hsa-miR-361-3p	NM_015062	PPRC1	circRNA	chr10	103900351	103900376	+	7	0	AGO1,AGO1-4,AGO2	7mer-m8	uuuaGUCUUAGU-GU--GGACCCCCu	||| :||| || ||||||||	ggugCAGUGUCAUCAGCCCUGGGGGg
MIMAT0004682	hsa-miR-361-3p	NM_004193	GBF1	circRNA	chr10	104140985	104141007	+	2	1	AGO1-4	7mer-m8	uuuagucuUAGUGUGGACCCCCu	||| | |||||||	gagauuccAUCUGAGCUGGGGGc
MIMAT0004682	hsa-miR-361-3p	NR_038937	LOC100505761	circRNA	chr10	104215357	104215379	+	2	0	AGO1-4	7mer-m8	uuUAGU-CUUAGUGUGGACCCCCu	:||| || |:: |||||||	uaGUCACUAAAAAUG-CUGGGGGg
MIMAT0004682	hsa-miR-361-3p	NM_024789	TMEM180	circRNA	chr10	104230777	104230799	+	1	0	AGO1-4	7mer-m8	uuuagucuuaguguGGACCCCCu	:|||||||	ucugggcugggcuuUCUGGGGGc
MIMAT0004682	hsa-miR-361-3p	NM_014976	PDCD11	circRNA	chr10	105181222	105181244	+	3	0	AGO1-4	8mer	uuUAGUCUUAGUGUGGACCCCCu	:||:|| | ::|||||||	cuGUCGGACUGUGGUCUGGGGGa
MIMAT0004682	hsa-miR-361-3p	NM_005445	SMC3	circRNA	chr10	112356169	112356193	+	2	0	AGO1-4,AGO2	7mer-m8	uuUAGUCUUA-GUG-UGGACCCCCu	|||:|::| | | | |||||||	ccAUCGGGGUGCUCUAACUGGGGGu
MIMAT0004682	hsa-miR-361-3p	hsa_circ_0000260	hsa_circ_002043	circRNA	chr10	112356169	112356193	+	2	0	AGO1-4,AGO2	7mer-m8	uuUAGUCUUA-GUG-UGGACCCCCu	|||:|::| | | | |||||||	ccAUCGGGGUGCUCUAACUGGGGGu
MIMAT0004682	hsa-miR-361-3p	NM_007373	SHOC2	circRNA	chr10	112695797	112695819	+	1	0	AGO1-4	7mer-m8	uuUAGU-CUUAGUGUGGACCCCCu	|| | | |:|:: |||||||	uaAUGAUGUUUUAUG-CUGGGGGu
MIMAT0004682	hsa-miR-361-3p	NM_007373	SHOC2	circRNA	chr10	112771498	112771519	+	6	0	AGO1-4,AGO2	7mer-m8	uuuAGUCUUAGUGUGGACCCCCu	|||| ||::: |||||||	accUCAG-AUUGUUGCUGGGGGg
MIMAT0004682	hsa-miR-361-3p	NM_001244949	GPAM	circRNA	chr10	113919769	113919790	-	2	0	AGO1-4	7mer-m8	uuUAGUCUUAGUGUGGACCCCCu	| || :| : | |||||||	ugAACAAGAGGGGA-CUGGGGGg
MIMAT0004682	hsa-miR-361-3p	NM_020940	FAM160B1	circRNA	chr10	116621303	116621325	+	7	0	AGO1-4,AGO2	8mer	uuuagucuuaGUGUGGACCCCCu	:::| |||||||	acaucuuucaUGUAACUGGGGGa
MIMAT0004682	hsa-miR-361-3p	NM_025015	HSPA12A	circRNA	chr10	118502512	118502533	-	1	0	AGO2	8mer	uuuagucuuagUGUGGACCCCCu	|| ||||||||	gcuccccugggAC-CCUGGGGGa
MIMAT0004682	hsa-miR-361-3p	NM_003750	EIF3A	circRNA	chr10	120802207	120802229	-	7	0	AGO1-4,AGO2	8mer	uuuagucuuagUGUGGACCCCCu	:|::|||||||	gagcggccccgGCGUCUGGGGGa
MIMAT0004682	hsa-miR-361-3p	NM_024834	MCMBP	circRNA	chr10	121602029	121602052	-	4	0	AGO1,AGO1-4,AGO2	8mer	uuuagucuUA-GUGUGGACCCCCu	|| | | :|||||||	ccuuacucAUGCCCUUCUGGGGGa
MIMAT0004682	hsa-miR-361-3p	NM_006997	TACC2	circRNA	chr10	123954723	123954748	+	2	0	AGO1-4	8mer	uuuaGUCUUAGUGU---GGACCCCCu	:|||:|:::: ||||||||	ccugUAGAGUUGUGAGCCCUGGGGGa
MIMAT0004682	hsa-miR-361-3p	NM_014661	FAM53B	circRNA	chr10	126309910	126309933	-	1	0	AGO1-4	7mer-m8	uuuagucuUAGUG-UGGACCCCCu	:|| | :||||||||	cuuggccuGUCCCUGCCUGGGGGu
MIMAT0004682	hsa-miR-361-3p	NM_014661	FAM53B	circRNA	chr10	126364211	126364235	-	2	0	AGO2	7mer-m8	uuuAGUCUUAG--UGUGGACCCCCu	||:||:|| |:| |||||||	gcuUCGGAGUCAGAUAACUGGGGGu
MIMAT0004682	hsa-miR-361-3p	NM_014661	FAM53B	circRNA	chr10	126473562	126473584	-	1	0	AGO1-4	7mer-m8	uuuagucuuagugugGACCCCCu	|||||||	uggcuccccaaagugCUGGGGGu
MIMAT0004682	hsa-miR-361-3p	NM_001083914	CTBP2	circRNA	chr10	126744121	126744143	-	1	0	AGO1-4	8mer	uuuaGUCUUAGUGUGGACCCCCu	||| : ::| :|||||||	ucugCAGUGCUGCUUCUGGGGGa
MIMAT0004682	hsa-miR-361-3p	NM_001083914	CTBP2	circRNA	chr10	126770747	126770772	-	1	0	AGO1-4	7mer-m8	uuuaGUCUUAGU---GUGGACCCCCu	||||: || ::||||||||	ccugCAGAGACAGGCUGCCUGGGGGg
MIMAT0004682	hsa-miR-361-3p	NM_001083914	CTBP2	circRNA	chr10	126810323	126810345	-	2	0	AGO2	8mer	uuuagucuuagugUGGACCCCCu	::|||||||	uuuguugcugaugGUCUGGGGGa
MIMAT0004682	hsa-miR-361-3p	NM_002417	MKI67	circRNA	chr10	129895545	129895567	-	3	0	AGO1,AGO1-4,AGO2	8mer	uuuagucuuagugugGACCCCCu	|||||||	caacccuccuugguaCUGGGGGa
MIMAT0004682	hsa-miR-361-3p	NM_021932	RIC8A	circRNA	chr11	209856	209879	+	2	0	AGO1-4	7mer-m8	uuuaGUCUUAGUGUG-GACCCCCu	| |:| | || |||||||	cacaCUGGAGCUGACGCUGGGGGu
MIMAT0004682	hsa-miR-361-3p	NM_006435	IFITM2	circRNA	chr11	308264	308290	+	8	0	AGO1-4	7mer-m8	uuUAGUC--UUAGUG-UG-GACCCCCu	| ||| |:| :| |: |||||||	ggAGCAGGAAGUGGCUAUGCUGGGGGu
MIMAT0004682	hsa-miR-361-3p	NM_178537	B4GALNT4	circRNA	chr11	381823	381846	+	2	0	AGO2	7mer-m8	uuuaGUCUUAGU-GUGGACCCCCu	| ||: || | |||||||	agucCCGAGGCAGCUGCUGGGGGc
MIMAT0004682	hsa-miR-361-3p	NM_007183	PKP3	circRNA	chr11	400054	400076	+	1	0	AGO2	7mer-m8	uuuagucuuagugugGACCCCCu	|||||||	gcccccugucgggggCUGGGGGu
MIMAT0004682	hsa-miR-361-3p	NM_001135054	SIGIRR	circRNA	chr11	408159	408181	-	1	0	AGO1-4	7mer-m8	uuuagucuuaguguGGACCCCCu	||||||||	cuuguguccaguguCCUGGGGGu
MIMAT0004682	hsa-miR-361-3p	NM_002939	RNH1	circRNA	chr11	494946	494970	-	2	0	AGO1-4	8mer	uuuAGUCUUAGU--GUGGACCCCCu	|||| | || ::||||||||	accUCAGCAACAACUGCCUGGGGGa
MIMAT0004682	hsa-miR-361-3p	NM_203383	RNH1	circRNA	chr11	494946	494970	-	2	0	AGO1-4	8mer	uuuAGUCUUAGU--GUGGACCCCCu	|||| | || ::||||||||	accUCAGCAACAACUGCCUGGGGGa
MIMAT0004682	hsa-miR-361-3p	NM_002939	RNH1	circRNA	chr11	498520	498541	-	6	0	AGO1-4	8mer	uuuaGUCUUAGUGUGGACCCCCu	|:| | |: | |||||||	uggcCGGCAACG-AGCUGGGGGa
MIMAT0004682	hsa-miR-361-3p	NM_203383	RNH1	circRNA	chr11	498520	498541	-	6	0	AGO1-4	8mer	uuuaGUCUUAGUGUGGACCCCCu	|:| | |: | |||||||	uggcCGGCAACG-AGCUGGGGGa
MIMAT0004682	hsa-miR-361-3p	NM_145886	PIDD	circRNA	chr11	803377	803400	-	2	4	AGO2	7mer-m8	uuUAGUCUUAGUGUG-GACCCCCu	| | | | | :| |||||||	ugAGCUGCCUGAGGCUCUGGGGGc
MIMAT0004682	hsa-miR-361-3p	NM_001242837	AP2A2	circRNA	chr11	993322	993345	+	1	0	AGO1	8mer	uuuagucuuaGUGU-GGACCCCCu	:||| ||||||||	agugggcggcUACAUCCUGGGGGa
MIMAT0004682	hsa-miR-361-3p	NM_012305	AP2A2	circRNA	chr11	993322	993345	+	1	0	AGO1	8mer	uuuagucuuaGUGU-GGACCCCCu	:||| ||||||||	agugggcggcUACAUCCUGGGGGa
MIMAT0004682	hsa-miR-361-3p	hsa_circ_0020756	hsa_circ_0020756	circRNA	chr11	1216839	1216861	+	2	0	AGO1-4	7mer-m8	uuuaGUCUUAGUGUGGACCCCCu	|||:: : : |||||||	uuugCAGGGCAGGGGCUGGGGGg
MIMAT0004682	hsa-miR-361-3p	hsa_circ_0020757	hsa_circ_0020757	circRNA	chr11	1216839	1216861	+	2	0	AGO1-4	7mer-m8	uuuaGUCUUAGUGUGGACCCCCu	|||:: : : |||||||	uuugCAGGGCAGGGGCUGGGGGg
MIMAT0004682	hsa-miR-361-3p	hsa_circ_0020758	hsa_circ_0020758	circRNA	chr11	1216839	1216861	+	2	0	AGO1-4	7mer-m8	uuuaGUCUUAGUGUGGACCCCCu	|||:: : : |||||||	uuugCAGGGCAGGGGCUGGGGGg
MIMAT0004682	hsa-miR-361-3p	hsa_circ_0020759	hsa_circ_0020759	circRNA	chr11	1216839	1216861	+	2	0	AGO1-4	7mer-m8	uuuaGUCUUAGUGUGGACCCCCu	|||:: : : |||||||	uuugCAGGGCAGGGGCUGGGGGg
MIMAT0004682	hsa-miR-361-3p	hsa_circ_0020760	hsa_circ_0020760	circRNA	chr11	1216839	1216861	+	2	0	AGO1-4	7mer-m8	uuuaGUCUUAGUGUGGACCCCCu	|||:: : : |||||||	uuugCAGGGCAGGGGCUGGGGGg
MIMAT0004682	hsa-miR-361-3p	hsa_circ_0020761	hsa_circ_0020761	circRNA	chr11	1216839	1216861	+	2	0	AGO1-4	7mer-m8	uuuaGUCUUAGUGUGGACCCCCu	|||:: : : |||||||	uuugCAGGGCAGGGGCUGGGGGg
MIMAT0004682	hsa-miR-361-3p	hsa_circ_0020762	hsa_circ_0020762	circRNA	chr11	1216839	1216861	+	2	0	AGO1-4	7mer-m8	uuuaGUCUUAGUGUGGACCCCCu	|||:: : : |||||||	uuugCAGGGCAGGGGCUGGGGGg
MIMAT0004682	hsa-miR-361-3p	NM_001909	CTSD	circRNA	chr11	1776234	1776257	-	2	0	AGO1-4	7mer-m8	uuuaGUCUUAGUGU-GGACCCCCu	|||| |:|| ||||||||	gaccCAGAUGCGCAGCCUGGGGGu
MIMAT0004682	hsa-miR-361-3p	TCONS_00063837_H19	TCONS_00063837_H19	circRNA	chr11	2018450	2018475	-	3	0	AGO1-4	7mer-m8	uuuagUCUUA-GUGU--GGACCCCCu	||| | |:|| |||||||	agccgAGACUGCGCAAGGCUGGGGGg
MIMAT0004682	hsa-miR-361-3p	NR_003512	INS-IGF2	circRNA	chr11	2151605	2151626	-	4	0	AGO1-4,AGO2	7mer-m8	uuuaguCUUAGUGUGGACCCCCu	|:| | | ||||||||	gaggguGGAGC-CUCCUGGGGGg
MIMAT0004682	hsa-miR-361-3p	NM_020896	OSBPL5	circRNA	chr11	3128494	3128514	-	1	0	AGO1-4	8mer	uuuaGUCUUAGUGUGGACCCCCu	|||:| : | |||||||	ggucCAGGA--GGAGCUGGGGGa
MIMAT0004682	hsa-miR-361-3p	NM_005330	HBE1	circRNA	chr11	5499464	5499488	-	1	0	AGO1-4	7mer-m8	uuUAGUCUUA--GUGUGGACCCCCu	:|||| || | | |||||||	guGUCAGUAUGCCCCUGCUGGGGGg
MIMAT0004682	hsa-miR-361-3p	NM_032127	FAM160A2	circRNA	chr11	6238950	6238972	-	2	0	AGO2	7mer-m8	uuuagucuuagugugGACCCCCu	|||||||	ggaggagggggcgggCUGGGGGu
MIMAT0004682	hsa-miR-361-3p	NM_001164	APBB1	circRNA	chr11	6423815	6423837	-	1	0	AGO1	7mer-m8	uuuagucuuaGUGUGGACCCCCu	||:::|||||||	ugcaugacccCAUGUCUGGGGGc
MIMAT0004682	hsa-miR-361-3p	NM_144666	DNHD1	circRNA	chr11	6550167	6550189	+	1	0	AGO2	7mer-m8	uuuagucuuaGUGUGGACCCCCu	|| ||||||||	ugaauuccugCAAUCCUGGGGGc
MIMAT0004682	hsa-miR-361-3p	NM_144666	DNHD1	circRNA	chr11	6559936	6559960	+	1	0	AGO2	8mer	uuuaGUCUUA-GUGU-GGACCCCCu	| | || |:|| ||||||||	agcaCUGCAUGCGCAUCCUGGGGGa
MIMAT0004682	hsa-miR-361-3p	NM_000391	TPP1	circRNA	chr11	6638294	6638316	-	3	0	AGO1-4	7mer-m8	uuuaGUCUUAGUGUGGACCCCCu	:||: ::||:|||||||	acugUAGGCCUGCAUCUGGGGGu
MIMAT0004682	hsa-miR-361-3p	NM_022061	MRPL17	circRNA	chr11	6703568	6703589	-	7	4	AGO1,AGO1-4,AGO2	7mer-m8	uuuagUCUUAGUGUGGACCCCCu	| :|||| | |||||||	guacaAAGAUCA-AACUGGGGGc
MIMAT0004682	hsa-miR-361-3p	NM_015213	DENND5A	circRNA	chr11	9167317	9167338	-	2	0	AGO1-4,AGO2	7mer-m8	uuuagUCUUAGUGUGGACCCCCu	|| | | | |||||||	uaccaAGCAAGA-AGCUGGGGGg
MIMAT0004682	hsa-miR-361-3p	NM_021961	TEAD1	circRNA	chr11	12962613	12962635	+	1	0	AGO1-4	8mer	uuuagucuuaGUGUGGACCCCCu	| | ||||||||	ggucccuggcCUCUCCUGGGGGa
MIMAT0004682	hsa-miR-361-3p	NM_021961	TEAD1	circRNA	chr11	12963937	12963958	+	6	0	AGO1-4,AGO2	7mer-m8	uuUAGUCUUAGUGUGGACCCCCu	:|| | | || |||||||	uaGUCUGUCUGCCA-CUGGGGGc
MIMAT0004682	hsa-miR-361-3p	NM_175058	PLEKHA7	circRNA	chr11	16838381	16838403	-	1	0	AGO1-4	8mer	uuuaGUCU-UAGUGUGGACCCCCu	::|| ||| |: |||||||	agugUGGACAUCUCG-CUGGGGGa
MIMAT0004682	hsa-miR-361-3p	NM_001098522	HTATIP2	circRNA	chr11	20405056	20405080	+	5	0	AGO1-4,AGO2	7mer-m8	uuuAGUCU-UAGUG-UGGACCCCCu	|| || : ||| : |||||||	gguUCCGAUGCCACUGGCUGGGGGg
MIMAT0004682	hsa-miR-361-3p	NM_024662	NAT10	circRNA	chr11	34162074	34162094	+	2	0	AGO2	8mer	uuuaGUCUUAGUGUGGACCCCCu	| ||| | || |||||||	uuucCUGAA-C-CAGCUGGGGGa
MIMAT0004682	hsa-miR-361-3p	NM_145804	ABTB2	circRNA	chr11	34173534	34173556	-	2	0	AGO1-4,AGO2	7mer-m8	uuuagucuuagUGUGGACCCCCu	:| ||||||||	ucccaacugggGCUCCUGGGGGu
MIMAT0004682	hsa-miR-361-3p	NM_004171	SLC1A2	circRNA	chr11	35333899	35333923	-	1	0	AGO2	7mer-m8	uuUAGUCUUAGUGU--GGACCCCCu	|||| : ::|| |||||||	ccAUCAUUGCUGCAGUACUGGGGGu
MIMAT0004682	hsa-miR-361-3p	NM_017583	TRIM44	circRNA	chr11	35829456	35829479	+	1	0	AGO2	8mer	uuuagUCUUAGUGUG-GACCCCCu	||:| | ::| |||||||	accaaAGGAGCCUGCACUGGGGGa
MIMAT0004682	hsa-miR-361-3p	NM_001105540	DGKZ	circRNA	chr11	46398671	46398693	+	2	0	AGO1-4	7mer-m8	uuuagucuuagugugGACCCCCu	|||||||	cuggacccugagcugCUGGGGGc
MIMAT0004682	hsa-miR-361-3p	NM_001199266	DGKZ	circRNA	chr11	46398671	46398693	+	2	0	AGO1-4	7mer-m8	uuuagucuuagugugGACCCCCu	|||||||	cuggacccugagcugCUGGGGGc
MIMAT0004682	hsa-miR-361-3p	NM_001199266	DGKZ	circRNA	chr11	46401653	46401676	+	2	1	AGO1-4	7mer-m8	uuuaGUCUUAGU-GUGGACCCCCu	::|| ||| | |||||||	gggcUGGACUCAGGAGCUGGGGGg
MIMAT0004682	hsa-miR-361-3p	NM_001199266	DGKZ	circRNA	chr11	46402009	46402033	+	3	0	AGO1-4	7mer-m8	uuuaGUCUUA-GUG-UGGACCCCCu	|:|| | ::| :||||||||	aucgCGGACUGUGCGGCCUGGGGGu
MIMAT0004682	hsa-miR-361-3p	NM_017749	AMBRA1	circRNA	chr11	46569885	46569905	-	1	0	AGO2	7mer-m8	uuUAGUCUUAGUGUGGACCCCCu	:|| |:|| || :|||||||	cuGUCCGGAU-AC-UCUGGGGGc
MIMAT0004682	hsa-miR-361-3p	NM_004308	ARHGAP1	circRNA	chr11	46699636	46699657	-	4	0	AGO1-4	8mer	uuuagucuuAGUGUGGACCCCCu	|| || |||||||	gcuccuuccUC-CAGCUGGGGGa
MIMAT0004682	hsa-miR-361-3p	NM_005693	NR1H3	circRNA	chr11	47280765	47280787	+	1	0	AGO2	7mer-m8	uuuagucuuAGUGUGGACCCCCu	|:::: |||||||	gagauguccUUGUGGCUGGGGGc
MIMAT0004682	hsa-miR-361-3p	NM_003682	MADD	circRNA	chr11	47305937	47305959	+	2	0	AGO1-4,AGO2	8mer	uuuaGUCUUAGU-GUGGACCCCCu	|| | || || |||||||	cugaCACAUGCAGCA-CUGGGGGa
MIMAT0004682	hsa-miR-361-3p	NM_001172640	CELF1	circRNA	chr11	47488521	47488542	-	4	0	AGO2	8mer	uuuagucuuAGUGUGGACCCCCu	|| ::||||||||	caaggccgcUC-UGCCUGGGGGa
MIMAT0004682	hsa-miR-361-3p	NM_015231	NUP160	circRNA	chr11	47861432	47861455	-	18	0	AGO1,AGO1-4,AGO2	8mer	uuuAGUCUUA-GUGUGGACCCCCu	|:| || ::| :|||||||	gccUUACCAUGUGCUUCUGGGGGa
MIMAT0004682	hsa-miR-361-3p	NM_002843	PTPRJ	circRNA	chr11	48157799	48157821	+	2	0	AGO1-4,AGO2	7mer-m8	uuuaguCUUAGUGUGGACCCCCu	|:| |||::|||||||	agaaguGGACCACGUCUGGGGGg
MIMAT0004682	hsa-miR-361-3p	NM_033396	TNKS1BP1	circRNA	chr11	57069606	57069628	-	3	0	AGO1-4,AGO2	7mer-m8	uuuagucuUAGUGUGGACCCCCu	||: :||||||||	ccccggucAUUCGGCCUGGGGGu
MIMAT0004682	hsa-miR-361-3p	NM_003146	SSRP1	circRNA	chr11	57100924	57100946	-	3	0	AGO1,AGO1-4	8mer	uuuagUCUUAGUGUGGACCCCCu	||:: :: | |||||||	ugugaAGGGCUGGAACUGGGGGa
MIMAT0004682	hsa-miR-361-3p	NM_017870	TMEM132A	circRNA	chr11	60704114	60704136	+	1	0	AGO1-4	7mer-m8	uuuagucuuaGUGUGGACCCCCu	| | ||||||||	uggccccuggCCCUCCUGGGGGc
MIMAT0004682	hsa-miR-361-3p	NM_017870	TMEM132A	circRNA	chr11	60704159	60704181	+	1	0	AGO1-4	7mer-m8	uuuaGUCUUAGUGUGGACCCCCu	| ||| : : |||||||	uggcCCGAAAGGAGGCUGGGGGg
MIMAT0004682	hsa-miR-361-3p	NM_017966	VPS37C	circRNA	chr11	60898637	60898659	-	1	0	AGO1-4	7mer-m8	uuuaGUCUUAGUGUGGACCCCCu	||| | | : |||||||	agccCAGCAAGAAGGCUGGGGGu
MIMAT0004682	hsa-miR-361-3p	NM_001923	DDB1	circRNA	chr11	61070557	61070577	-	3	0	AGO1-4	7mer-m8	uuUAGUCUUAGUGUGGACCCCCu	|| | ||| : :|||||||	ugAUGACAAU--UUUCUGGGGGc
MIMAT0004682	hsa-miR-361-3p	NM_013402	FADS1	circRNA	chr11	61568860	61568887	-	1	1	AGO2	7mer-m8	uuUAGUCUU----AG-UGUGGACCCCCu	| ||||| || | : |||||||	ggAACAGAACACUUCUAGGACUGGGGGu
MIMAT0004682	hsa-miR-361-3p	NM_021727	FADS3	circRNA	chr11	61641184	61641206	-	1	0	AGO2	7mer-m8	uuuaGUCUUAGUGUGGACCCCCu	|| : | :||||||||	ccucCACUGGCCAGCCUGGGGGu
MIMAT0004682	hsa-miR-361-3p	NM_001620	AHNAK	circRNA	chr11	62285041	62285061	-	7	0	AGO1-4,AGO2	7mer-m8	uuUAGUCUUAGUGUGGACCCCCu	||| |:|: :: |||||||	acAUCUAAGUU-UG-CUGGGGGc
MIMAT0004682	hsa-miR-361-3p	NM_001620	AHNAK	circRNA	chr11	62286742	62286763	-	11	0	AGO1-4,AGO2	7mer-m8	uuUAGUCUUAGUGUGGACCCCCu	| | |||| :: ||||||||	ugACCUGAAU-GUUCCUGGGGGu
MIMAT0004682	hsa-miR-361-3p	NM_001620	AHNAK	circRNA	chr11	62299856	62299878	-	12	0	AGO1-4,AGO2	7mer-m8	uuuagucuuagugUGGACCCCCu	::|||||||	gucaacuuggaggGUCUGGGGGg
MIMAT0004682	hsa-miR-361-3p	NM_004739	MTA2	circRNA	chr11	62362016	62362039	-	2	0	AGO2	7mer-m8	uuuaGUCUUAG-UGUGGACCCCCu	||||| | : : |||||||	guccCAGAACCGGGGACUGGGGGg
MIMAT0004682	hsa-miR-361-3p	NM_153265	EML3	circRNA	chr11	62370016	62370039	-	1	0	AGO1-4	7mer-m8	uuuagUCUUAGUGUG-GACCCCCu	|| : :: :| |||||||	uggcgAGUGCUGGGCGCUGGGGGc
MIMAT0004682	hsa-miR-361-3p	NM_153265	EML3	circRNA	chr11	62377132	62377154	-	1	0	AGO1-4	7mer-m8	uuuagucuuaGUGUGGACCCCCu	|| ||||||||	acccccucucCAGCCCUGGGGGc
MIMAT0004682	hsa-miR-361-3p	NM_012200	B3GAT3	circRNA	chr11	62382849	62382872	-	4	0	AGO1-4,AGO2	7mer-m8	uuuagucuuaGUGUG-GACCCCCu	||::| |||||||	uggggcugggCAUGCACUGGGGGg
MIMAT0004682	hsa-miR-361-3p	NM_198335	GANAB	circRNA	chr11	62397115	62397137	-	4	1	AGO1,AGO1-4	7mer-m8	uuuAGUCU-UAGUGUGGACCCCCu	| ||| | |:| :|||||||	ggcUGAGACAGCGC-UCUGGGGGc
MIMAT0004682	hsa-miR-361-3p	NM_030628	INTS5	circRNA	chr11	62415151	62415172	-	1	0	AGO1-4	7mer-m8	uuUAGUCUUAGUGUGGACCCCCu	|| |:: |:: |||||||	gaAUGUGGGGAAUG-CUGGGGGg
MIMAT0004682	hsa-miR-361-3p	NM_024099	C11orf48	circRNA	chr11	62435151	62435172	-	1	0	AGO1-4	7mer-m8	uuuaGUCUUAGUGUGGACCCCCu	| |:| | || |||||||	aacgCUGGA-CUCAGCUGGGGGc
MIMAT0004682	hsa-miR-361-3p	NM_015853	UBXN1	circRNA	chr11	62444243	62444266	-	1	0	AGO1-4	8mer	uuUAGUCUU-AGUGUGGACCCCCu	| |||:| | : | |||||||	aaACCAGGACUAGAAACUGGGGGa
MIMAT0004682	hsa-miR-361-3p	NR_037946	HNRNPUL2-BSCL2	circRNA	chr11	62483353	62483375	-	2	0	AGO2	7mer-m8	uuuagUCUUAGUGUGGACCCCCu	:| | || |||||||	cuacgGGCAGCAGUACUGGGGGc
MIMAT0004682	hsa-miR-361-3p	NM_001244666	STX5	circRNA	chr11	62592013	62592035	-	1	0	AGO1-4	7mer-m8	uuuagucuuaguguGGACCCCCu	:|||||||	gguggugcugugguUCUGGGGGc
MIMAT0004682	hsa-miR-361-3p	NM_001144936	C11orf95	circRNA	chr11	63530455	63530476	-	2	0	AGO2	7mer-m8	uuuAGUCUUAGUGUGGACCCCCu	|| | : | :: |||||||	ggcUCUG-GCCCUGGCUGGGGGc
MIMAT0004682	hsa-miR-361-3p	NM_001144936	C11orf95	circRNA	chr11	63530521	63530542	-	2	0	AGO2	7mer-m8	uuuaGUCUUAGUGUGGACCCCCu	||| : |: : |||||||	uccgCAG-GCCGGGACUGGGGGc
MIMAT0004682	hsa-miR-361-3p	NM_003942	RPS6KA4	circRNA	chr11	64139418	64139440	+	4	0	AGO1-4,AGO2	8mer	uuuagUCUUAGUGUGGACCCCCu	||:| : ||||||||	acugaAGGAGAGGCCCUGGGGGa
MIMAT0004682	hsa-miR-361-3p	NM_015104	ATG2A	circRNA	chr11	64662117	64662139	-	1	0	AGO2	7mer-m8	uuuagucuuaGUGUGGACCCCCu	:::::|||||||	agugucuuucUGUGUCUGGGGGg
MIMAT0004682	hsa-miR-361-3p	NM_015104	ATG2A	circRNA	chr11	64677579	64677601	-	1	0	AGO1-4	7mer-m8	uuuaGUCUUAGUGUGGACCCCCu	|:|| :: | |||||||	caggCGGACGUGGAGCUGGGGGc
MIMAT0004682	hsa-miR-361-3p	NM_080668	CDCA5	circRNA	chr11	64846982	64847004	-	2	0	AGO1-4	7mer-m8	uuuAGUCUUAGUGUGGACCCCCu	|: ||: :| |||||||	ggcUUCGAGGGGCUGCUGGGGGc
MIMAT0004682	hsa-miR-361-3p	NM_006779	CDC42EP2	circRNA	chr11	65088455	65088476	+	1	0	AGO1-4	8mer	uuUAGUCUUAGUGUGGACCCCCu	||||| ||| |||||||	ugAUCAG-CCCACCGCUGGGGGa
MIMAT0004682	hsa-miR-361-3p	NM_006779	CDC42EP2	circRNA	chr11	65089350	65089373	+	3	0	AGO1-4	7mer-m8	uuUAGUCU-UAGUGUGGACCCCCu	:|::|| : | :: |||||||	ccGUUGGAUGCCCUGACUGGGGGc
MIMAT0004682	hsa-miR-361-3p	NM_006268	DPF2	circRNA	chr11	65113439	65113461	+	23	0	AGO1,AGO1-4,AGO2,AGO3	8mer	uuuaguCUUAGUGUGGACCCCCu	|| |: ::||||||||	uacuguGACUUCUGCCUGGGGGa
MIMAT0004682	hsa-miR-361-3p	NM_031904	FRMD8	circRNA	chr11	65179842	65179864	+	4	0	AGO1-4,AGO2	7mer-m8	uuuaGU-CUUAGUGUGGACCCCCu	|| |:||: | :|||||||	gcgcCAUGGAUU-CCUCUGGGGGc
MIMAT0004682	hsa-miR-361-3p	NM_020680	SCYL1	circRNA	chr11	65293478	65293500	+	4	0	AGO1-4	7mer-m8	uuUAGUCUUAGUGUGGACCCCCu	| | |:| | ||||||||	ggAGCUGGAGAUCUCCUGGGGGc
MIMAT0004682	hsa-miR-361-3p	NM_001130144	LTBP3	circRNA	chr11	65308647	65308669	-	4	0	AGO1,AGO1-4,AGO2	7mer-m8	uuuagucuuaguguGGACCCCCu	:|||||||	gagugcugcugcucUCUGGGGGc
MIMAT0004682	hsa-miR-361-3p	NM_002419	MAP3K11	circRNA	chr11	65365342	65365368	-	2	0	AGO1-4	7mer-m8	uuUAGU-CUU--AGUGU-GGACCCCCu	| || |:| || :: ||||||||	agAGCAUGGACCUCCUGCCCUGGGGGu
MIMAT0004682	hsa-miR-361-3p	NM_032223	PCNXL3	circRNA	chr11	65386344	65386366	+	3	0	AGO1-4,AGO2	7mer-m8	uuUAGU-CUUAGUGUGGACCCCCu	| || |:|| : : |||||||	ugAGCAUGGAU-GGGGCUGGGGGu
MIMAT0004682	hsa-miR-361-3p	NM_032223	PCNXL3	circRNA	chr11	65403882	65403903	+	3	0	AGO1-4	7mer-m8	uuUAGUCUUAGUGUGGACCCCCu	| ||| : | :: |||||||	ccACCAG-GCCCUGGCUGGGGGc
MIMAT0004682	hsa-miR-361-3p	NM_021975	RELA	circRNA	chr11	65421946	65421966	-	3	0	AGO1,AGO1-4	7mer-m8	uuuAGUCUUAGUGUGGACCCCCu	|| : || || |||||||	agcUCCUGCUC-CA-CUGGGGGc
MIMAT0004682	hsa-miR-361-3p	NM_021975	RELA	circRNA	chr11	65422150	65422173	-	1	0	AGO1-4	7mer-m8	uuuAGUCUUA-GUGUGGACCCCCu	| | :|| | |||||||||	guuUGAUGAUGAAGACCUGGGGGc
MIMAT0004682	hsa-miR-361-3p	NM_005507	CFL1	circRNA	chr11	65622708	65622730	-	15	0	AGO1,AGO1-4,AGO2	7mer-m8	uuuagucuuagugugGACCCCCu	|||||||	gccagaccggaggggCUGGGGGg
MIMAT0004682	hsa-miR-361-3p	NM_005507	CFL1	circRNA	chr11	65622844	65622863	-	16	0	AGO1-4	7mer-m8	uuuaGUCUUAGUGUGGACCCCCu	||||: | | |||||||	cuggCAGAG--A-AGCUGGGGGg
MIMAT0004682	hsa-miR-361-3p	NM_001135635	C11orf68	circRNA	chr11	65684734	65684757	-	1	0	AGO1-4	7mer-m8	uuuagUCUUAGUGU-GGACCCCCu	|| |||| |||||||	acacaAGCCCCACAGGCUGGGGGg
MIMAT0004682	hsa-miR-361-3p	NM_030981	RAB1B	circRNA	chr11	66043623	66043646	+	6	0	AGO1-4	7mer-m8	uuuaGUCUUAGU-GUGGACCCCCu	| |:| || | :|||||||	gggcCUGGAGCAGCCUCUGGGGGc
MIMAT0004682	hsa-miR-361-3p	NM_015399	BRMS1	circRNA	chr11	66104926	66104950	-	1	0	AGO2	7mer-m8	uuUAGUCU-UAGU-GUGGACCCCCu	:||||| :| | :|:|||||||	gaGUCAGACGUGAUUAUCUGGGGGu
MIMAT0004682	hsa-miR-361-3p	NM_006946	SPTBN2	circRNA	chr11	66452895	66452918	-	3	0	AGO1,AGO1-4,AGO2	7mer-m8	uuUAGUCUUAGUGU-GGACCCCCu	| | ||| || : ||||||||	agAGCUGAAGCAGGCCCUGGGGGc
MIMAT0004682	hsa-miR-361-3p	NM_006946	SPTBN2	circRNA	chr11	66468382	66468405	-	2	0	AGO1-4,AGO2	8mer	uuUAG-UCUUAGUGUGGACCCCCu	:|| |||| :: |||||||	gcGUCGAGAAGAGUCGCUGGGGGa
MIMAT0004682	hsa-miR-361-3p	NM_001040716	PC	circRNA	chr11	66616060	66616085	-	3	0	AGO1,AGO1-4,AGO2	8mer	uuuAGUCUUAGUGU---GGACCCCCu	| :|::|| :| ||||||||	guuUAGGGGUCCUAUCUCCUGGGGGa
MIMAT0004682	hsa-miR-361-3p	NM_024036	LRFN4	circRNA	chr11	66625014	66625035	+	4	0	AGO1-4,AGO2	7mer-m8	uuuagucuuAGUGUGGACCCCCu	|::| :|||||||	augugaccuUUGC-UCUGGGGGg
MIMAT0004682	hsa-miR-361-3p	NM_001177880	SYT12	circRNA	chr11	66817574	66817595	+	1	0	AGO2	7mer-m8	uuuagUCUUAGUGUGGACCCCCu	||:: ||| ||||||||	guacgAGGGGCAC-CCUGGGGGc
MIMAT0004682	hsa-miR-361-3p	NM_012308	KDM2A	circRNA	chr11	67018045	67018065	+	1	0	AGO1-4	7mer-m8	uuUAGUCUUAGUGUGGACCCCCu	|| ||:| : : |||||||	ggAUGAGGA--GGGGCUGGGGGg
MIMAT0004682	hsa-miR-361-3p	NM_002708	PPP1CA	circRNA	chr11	67168303	67168325	-	23	0	AGO1-4,AGO2	8mer	uuuagucuuaguguGGACCCCCu	:|||||||	agcaacuaccucuuUCUGGGGGa
MIMAT0004682	hsa-miR-361-3p	NM_003952	RPS6KB2	circRNA	chr11	67200637	67200659	+	1	3	AGO2	7mer-m8	uuuagucUUAGUGUGGACCCCCu	::| : :||||||||	guggacuGGUGGAGCCUGGGGGc
MIMAT0004682	hsa-miR-361-3p	NM_002335	LRP5	circRNA	chr11	68131314	68131335	+	1	0	AGO2	7mer-m8	uuuagUCUUAGUGUGGACCCCCu	| || |:|| |||||||	cugcaACAAGCGCA-CUGGGGGg
MIMAT0004682	hsa-miR-361-3p	NM_053056	CCND1	circRNA	chr11	69457889	69457911	+	14	0	AGO1-4,AGO2	7mer-m8	uuuagucuuagugugGACCCCCu	|||||||	agccgccugcagcugCUGGGGGc
MIMAT0004682	hsa-miR-361-3p	NM_001567	INPPL1	circRNA	chr11	71948602	71948623	+	3	0	AGO1-4,AGO2	8mer	uuuaGUCUUAGUGUGGACCCCCu	||| | | : ||||||||	cagcCAGCA-CUUUCCUGGGGGa
MIMAT0004682	hsa-miR-361-3p	NM_001040118	ARAP1	circRNA	chr11	72408478	72408499	-	1	0	AGO1	7mer-m8	uuuAGU-CUUAGUGUGGACCCCCu	||| |::| :: |||||||	acuUCAUGGGU--UGGCUGGGGGc
MIMAT0004682	hsa-miR-361-3p	NM_002869	RAB6A	circRNA	chr11	73471619	73471643	-	2	0	AGO1-4	8mer	uuuAGUCUUA--GUGUGGACCCCCu	||| : | ::: ||||||||	aauUCAAGCUGGUGUUCCUGGGGGa
MIMAT0004682	hsa-miR-361-3p	NM_015531	C2CD3	circRNA	chr11	73724408	73724431	-	3	0	AGO1-4,AGO2	7mer-m8	uuuaGUCUUAGU-GUGGACCCCCu	||| | | : |||||||	gacgCAGCCUGAGGGGCUGGGGGg
MIMAT0004682	hsa-miR-361-3p	NM_001098638	RNF169	circRNA	chr11	74548655	74548677	+	1	0	AGO1-4	7mer-m8	uuuagucuuaguguGGACCCCCu	:|||||||	gagccuucugcuuuUCUGGGGGu
MIMAT0004682	hsa-miR-361-3p	NM_004041	ARRB1	circRNA	chr11	74973778	74973799	-	1	0	AGO1-4	7mer-m8	uuUAGUCUUAGUGUGGACCCCCu	:||| | | ||||||||||	cuGUCACCAAC-CACCUGGGGGg
MIMAT0004682	hsa-miR-361-3p	NM_018367	ACER3	circRNA	chr11	76591049	76591071	+	1	0	AGO1-4	7mer-m8	uuuagucuUAGUGUGGACCCCCu	:| : |:|||||||	uaaugucuGUGGAAUCUGGGGGu
MIMAT0004682	hsa-miR-361-3p	NM_032943	SYTL2	circRNA	chr11	85522050	85522072	-	3	0	AGO1-4	7mer-m8	uuuaGUCUUAGUGUGGACCCCCu	|||: | : |||||||	ccgcCAGGCCGAGGGCUGGGGGc
MIMAT0004682	hsa-miR-361-3p	NM_001008660	PICALM	circRNA	chr11	85692226	85692247	-	4	0	AGO1-4,AGO2	8mer	uuuagUCUUAGUGUGGACCCCCu	|||| : :| |||||||	ugaaaAGAAGU-UAACUGGGGGa
MIMAT0004682	hsa-miR-361-3p	NM_007166	PICALM	circRNA	chr11	85692226	85692247	-	4	0	AGO1-4,AGO2	8mer	uuuagUCUUAGUGUGGACCCCCu	|||| : :| |||||||	ugaaaAGAAGU-UAACUGGGGGa
MIMAT0004682	hsa-miR-361-3p	NM_007173	PRSS23	circRNA	chr11	86524510	86524535	+	1	0	AGO1-4	8mer	uuuagucuUAGUGUG---GACCCCCu	||| :|| |||||||	uuuaauucAUCUUACUUGCUGGGGGa
MIMAT0004682	hsa-miR-361-3p	NM_007173	PRSS23	circRNA	chr11	86540924	86540948	+	1	0	AGO1-4	7mer-m8	uuUAGUCUUA--GUGUGGACCCCCu	:|||| | | | |||||||	guGUCAGUCUGCCCCUACUGGGGGg
MIMAT0004682	hsa-miR-361-3p	NM_007173	PRSS23	circRNA	chr11	86600754	86600775	+	1	0	AGO2	8mer	uuuagucuuagUGUGGACCCCCu	|| :|||||||	ucgugccuagaAC-UCUGGGGGa
MIMAT0004682	hsa-miR-361-3p	NM_001130145	YAP1	circRNA	chr11	102100925	102100947	+	19	0	AGO1-4,AGO2	8mer	uuuAGUCUUAGUGUGGACCCCCu	||| | : : |||||||	uguUCAUUUUGGGGGCUGGGGGa
MIMAT0004682	hsa-miR-361-3p	NM_001130145	YAP1	circRNA	chr11	102102763	102102786	+	3	0	AGO1-4,AGO2	7mer-m8	uuUAG-UCUUAGUGUGGACCCCCu	||| ||||:| ::|||||||	aaAUCUUGAAUUAAGUCUGGGGGg
MIMAT0004682	hsa-miR-361-3p	NM_006169	NNMT	circRNA	chr11	114182833	114182856	+	8	0	AGO1-4,AGO2	7mer-m8	uuuAGUCUUAGU-GUGGACCCCCu	|||||: || | |||||||	gacUCAGAGCCAGCCACUGGGGGc
MIMAT0004682	hsa-miR-361-3p	NM_001197104	MLL	circRNA	chr11	118377136	118377158	+	3	0	AGO1-4	7mer-m8	uuuagucuUAGUGUGGACCCCCu	| | | ||||||||	ccagccccACCUCUCCUGGGGGu
MIMAT0004682	hsa-miR-361-3p	NM_014807	C2CD2L	circRNA	chr11	118978447	118978470	+	1	0	AGO1-4	7mer-m8	uuUAGU-CUUAGUGUGGACCCCCu	| || |:||| : |||||||	ggAGCAUGGAUCCGGGCUGGGGGc
MIMAT0004682	hsa-miR-361-3p	NM_012101	TRIM29	circRNA	chr11	119982796	119982817	-	1	0	AGO2	7mer-m8	uuuAGUCUUAGUGUGGACCCCCu	||:|: | : |:|||||||	cucUCGGGCU-GGAUCUGGGGGc
MIMAT0004682	hsa-miR-361-3p	NM_015313	ARHGEF12	circRNA	chr11	120207868	120207888	+	3	0	AGO1-4,AGO2	7mer-m8	uuUAGUCUUAGUGUGGACCCCCu	||| |: :|| |||||||	ugAUCCCAG-AGCA-CUGGGGGu
MIMAT0004682	hsa-miR-361-3p	NM_003105	SORL1	circRNA	chr11	121498335	121498357	+	1	0	AGO1-4	7mer-m8	uuuagucuuagugUGGACCCCCu	:||||||||	cugauacugcugaGCCUGGGGGu
MIMAT0004682	hsa-miR-361-3p	NM_032873	UBASH3B	circRNA	chr11	122650216	122650236	+	1	0	AGO1-4	8mer	uuuaguCUUAGUGUGGACCCCCu	|:|| :| ||||||||	caagguGGAU-GC-CCUGGGGGa
MIMAT0004682	hsa-miR-361-3p	NM_006597	HSPA8	circRNA	chr11	122928511	122928533	-	20	0	AGO1-4,AGO2	8mer	uuuagUCUUAGUGUGGACCCCCu	:||: |::||||||||	ugccaGGAGGAAUGCCUGGGGGa
MIMAT0004682	hsa-miR-361-3p	NM_139055	ADAMTS15	circRNA	chr11	130343389	130343411	+	1	0	AGO1-4	7mer-m8	uuuaguCUUAGUGUGGACCCCCu	|: | :|| |||||||	cuggguGGCUGGCAGCUGGGGGc
MIMAT0004682	hsa-miR-361-3p	NM_138342	GLB1L2	circRNA	chr11	134240268	134240292	+	1	0	AGO2	8mer	uuuagucuuAGU--GUGGACCCCCu	||| :|||||||||	gggacgcccUCAAGUACCUGGGGGa
MIMAT0004682	hsa-miR-361-3p	NM_138342	GLB1L2	circRNA	chr11	134247326	134247351	+	1	0	AGO2	7mer-m8	uuUA-GUCUUAG-UGUG-GACCCCCu	|| ||| || : |: |||||||	auAUCCAGCCUCUGAAUGCUGGGGGu
MIMAT0004682	hsa-miR-361-3p	NM_001184985	WNK1	circRNA	chr12	862125	862147	+	1	0	AGO2	7mer-m8	uuuagucuuaGUGUGGACCCCCu	||: |||||||	ggccggucccCAUCGCUGGGGGc
MIMAT0004682	hsa-miR-361-3p	NM_178040	ERC1	circRNA	chr12	1137332	1137357	+	3	0	AGO1-4	8mer	uuUAGUCUUAGU--GU-GGACCCCCu	|| | | |:: |: :|||||||	ccAUGACACUUGGCCGUUCUGGGGGa
MIMAT0004682	hsa-miR-361-3p	NR_027948	ERC1	circRNA	chr12	1137332	1137357	+	3	0	AGO1-4	8mer	uuUAGUCUUAGU--GU-GGACCCCCu	|| | | |:: |: :|||||||	ccAUGACACUUGGCCGUUCUGGGGGa
MIMAT0004682	hsa-miR-361-3p	hsa_circ_0000373	hsa_circ_000133	circRNA	chr12	1137332	1137357	+	3	0	AGO1-4	8mer	uuUAGUCUUAGU--GU-GGACCCCCu	|| | | |:: |: :|||||||	ccAUGACACUUGGCCGUUCUGGGGGa
MIMAT0004682	hsa-miR-361-3p	NM_000552	VWF	circRNA	chr12	6184595	6184615	-	3	0	AGO1-4	7mer-m8	uuuaguCUUAGUGUGGACCCCCu	||:| ::: |||||||	uuguguGAGU-GUG-CUGGGGGg
MIMAT0004682	hsa-miR-361-3p	NM_001769	CD9	circRNA	chr12	6344646	6344668	+	9	1	AGO1-4	7mer-m8	uuuagucuuagugugGACCCCCu	|||||||	acugcugugguuuggCUGGGGGc
MIMAT0004682	hsa-miR-361-3p	NM_014865	NCAPD2	circRNA	chr12	6638153	6638175	+	2	0	AGO1-4,AGO2	7mer-m8	uuUAGUCUUAGUGUGGACCCCCu	:||||| | | |||||||	cuGUCAGACCCCGAGCUGGGGGu
MIMAT0004682	hsa-miR-361-3p	NM_001273	CHD4	circRNA	chr12	6679693	6679717	-	6	0	AGO1-4,AGO2	8mer	uuUAGUCUUAGU-GUG-GACCCCCu	| ||| || ::| |||||||	ggAACAGCCCCAGUGCACUGGGGGa
MIMAT0004682	hsa-miR-361-3p	NM_001273	CHD4	circRNA	chr12	6679763	6679785	-	7	0	AGO1-4,AGO2	7mer-m8	uuuaGUCUUAGUGUGGACCCCCu	||| || | ||||||||	guccCAGCUUCUCCCCUGGGGGc
MIMAT0004682	hsa-miR-361-3p	NM_001273	CHD4	circRNA	chr12	6697539	6697560	-	8	0	AGO1,AGO1-4,AGO2	7mer-m8	uuuagucUUAGUGUGGACCCCCu	| ||: | |||||||	gcuuuccACUCG-AGCUGGGGGc
MIMAT0004682	hsa-miR-361-3p	NM_001273	CHD4	circRNA	chr12	6711313	6711320	-	3	0	AGO1-4	8mer	uuuagucuuagugugGACCCCCu	|||||||	#NAME?
MIMAT0004682	hsa-miR-361-3p	NM_001273	CHD4	circRNA	chr12	6711313	6711335	-	3	0	AGO1-4	8mer	uuuagucuuagUGUGGACCCCCu	:|| |||||||	cucuuaugccgGCAGCUGGGGGa
MIMAT0004682	hsa-miR-361-3p	NR_026581	MLF2	circRNA	chr12	6857600	6857621	-	7	0	AGO1,AGO1-4,AGO2	7mer-m8	uuuagucuuAGUGUGGACCCCCu	|| | ||||||||	gcccccaccUCUC-CCUGGGGGu
MIMAT0004682	hsa-miR-361-3p	NR_026581	MLF2	circRNA	chr12	6858045	6858068	-	5	0	AGO1-4,AGO2	8mer	uuuagucuuAGU-GUGGACCCCCu	||| : |||||||	cuugaguccUCAGGGGCUGGGGGa
MIMAT0004682	hsa-miR-361-3p	NM_001098536	USP5	circRNA	chr12	6965269	6965289	+	2	0	AGO2,AGO3	7mer-m8	uuuaGUCUUAGUGUGGACCCCCu	|:|:|| : | |||||||	ugccCGGGAU-GGA-CUGGGGGg
MIMAT0004682	hsa-miR-361-3p	NM_001159287	TPI1	circRNA	chr12	6976778	6976801	+	17	0	AGO1,AGO1-4,AGO2,AGO3	8mer	uuuaGUCUUAGUGU-GGACCCCCu	|:||| || | :|||||||	cgggCGGAAGCAGAGUCUGGGGGa
MIMAT0004682	hsa-miR-361-3p	NM_001146316	SPSB2	circRNA	chr12	6981941	6981963	-	1	0	AGO1-4	7mer-m8	uuuagucuuagugUGGACCCCCu	|||||||||	gcacccccuccugACCUGGGGGc
MIMAT0004682	hsa-miR-361-3p	NM_001975	ENO2	circRNA	chr12	7028871	7028895	+	1	0	AGO1-4	7mer-m8	uuUAGU--CUUAGUGUGGACCCCCu	|||| |:: || |||||||	acAUCACUGGGGACCAGCUGGGGGc
MIMAT0004682	hsa-miR-361-3p	NM_001975	ENO2	circRNA	chr12	7031228	7031250	+	1	0	AGO2	7mer-m8	uuuaGUCUUAGUGUGGACCCCCu	|||:| |:: |||||||	ggccCAGGAGAAUGGCUGGGGGg
MIMAT0004682	hsa-miR-361-3p	NM_080549	PTPN6	circRNA	chr12	7067138	7067159	+	2	0	AGO1-4	7mer-m8	uuuagucUUAGUGUGGACCCCCu	|:| | :||||||||	gguccccAGUGA-GCCUGGGGGu
MIMAT0004682	hsa-miR-361-3p	NM_001144831	PHB2	circRNA	chr12	7079621	7079644	-	4	0	AGO1-4,AGO2	7mer-m8	uuuaGUCUUAG-UGUGGACCCCCu	| ||| | :: |||||||	ggccCUGAAGCUGUUGCUGGGGGc
MIMAT0004682	hsa-miR-361-3p	NM_201442	C1S	circRNA	chr12	7177835	7177857	+	3	0	AGO1-4,AGO2	7mer-m8	uuuagucuuaguguGGACCCCCu	||||||||	agcuggccugguguCCUGGGGGc
MIMAT0004682	hsa-miR-361-3p	NM_014718	CLSTN3	circRNA	chr12	7311017	7311039	+	1	0	AGO1	7mer-m8	uuuaGUCUUAGUGUGGACCCCCu	::|:: :: : |||||||	uggcUGGGGCUGGGGCUGGGGGu
MIMAT0004682	hsa-miR-361-3p	NM_153207	AEBP2	circRNA	chr12	19593188	19593212	+	1	0	AGO1-4	8mer	uuuagUCUUAGUG--UGGACCCCCu	||:: :|| : |||||||	cgacgAGGGCUACGGGACUGGGGGa
MIMAT0004682	hsa-miR-361-3p	NM_177444	PPFIBP1	circRNA	chr12	27533114	27533136	+	1	0	AGO1-4	7mer-m8	uuUAGUCUUAGUGUGGACCCCCu	| || :: ::: |||||||	gcAACACGGGGGUGACUGGGGGu
MIMAT0004682	hsa-miR-361-3p	NM_144973	DENND5B	circRNA	chr12	31538364	31538385	-	1	0	AGO1-4	8mer	uuuagucUUAGUGUGGACCCCCu	|: || |||||||||	caggucuAGGCA-ACCUGGGGGa
MIMAT0004682	hsa-miR-361-3p	NM_001173464	KIF21A	circRNA	chr12	39703511	39703532	-	3	0	AGO1-4,AGO2	7mer-m8	uuuagUCUUAGUGUGGACCCCCu	| ||| || |||||||	aggaaAUAAUGUCA-CUGGGGGg
MIMAT0004682	hsa-miR-361-3p	NM_030674	SLC38A1	circRNA	chr12	46582829	46582851	-	5	0	AGO1-4,AGO2	7mer-m8	uuuagucuuAGUGUGGACCCCCu	|:: :||||||||	gcccuuuucUUGGGCCUGGGGGu
MIMAT0004682	hsa-miR-361-3p	NM_017842	SLC48A1	circRNA	chr12	48176467	48176489	+	1	0	AGO2	7mer-m8	uuuagucuuAGUGUGGACCCCCu	|||| :|||||||	gcgcacugcUCACUUCUGGGGGg
MIMAT0004682	hsa-miR-361-3p	NM_015401	HDAC7	circRNA	chr12	48189440	48189463	-	4	0	AGO1-4	7mer-m8	uuuAGUCUU-AGUGUGGACCCCCu	|::||: |: : |||||||	ggcUUGGAGCCCGAGGCUGGGGGc
MIMAT0004682	hsa-miR-361-3p	NM_015270	ADCY6	circRNA	chr12	49162776	49162798	-	1	0	AGO1-4	8mer	uuuaGUCUUAGUGUGGACCCCCu	||| || |||:|||||||	gccaCAGUAUGACAUCUGGGGGa
MIMAT0004682	hsa-miR-361-3p	NM_000725	CACNB3	circRNA	chr12	49221709	49221733	+	1	0	AGO1-4	7mer-m8	uuuaGUCUUAGU--GUGGACCCCCu	|||: || :: |||||||	ggcaCAGGCGCAGCUGGCUGGGGGg
MIMAT0004682	hsa-miR-361-3p	NM_001206916	CACNB3	circRNA	chr12	49221709	49221733	+	1	0	AGO1-4	7mer-m8	uuuaGUCUUAGU--GUGGACCCCCu	|||: || :: |||||||	ggcaCAGGCGCAGCUGGCUGGGGGg
MIMAT0004682	hsa-miR-361-3p	NM_001659	ARF3	circRNA	chr12	49331351	49331373	-	18	0	AGO1,AGO1-4,AGO2	7mer-m8	uuuAGUCUUAGUGUGGACCCCCu	||| || :: |:|||||||	uucUCAUAAAUGGAUCUGGGGGu
MIMAT0004682	hsa-miR-361-3p	NM_001659	ARF3	circRNA	chr12	49331800	49331822	-	4	0	AGO1-4,AGO2	7mer-m8	uuuAGUCUUAGUGUGGACCCCCu	|| |:| | :: |||||||	uccUCUGGAGCUUGACUGGGGGg
MIMAT0004682	hsa-miR-361-3p	NM_001206710	PRKAG1	circRNA	chr12	49396673	49396697	-	1	0	AGO1	8mer	uuuagUCUUAGUG--UGGACCCCCu	|||| | | | |||||||	agagaAGAAGCCCUGAGCUGGGGGa
MIMAT0004682	hsa-miR-361-3p	NM_003482	MLL2	circRNA	chr12	49413873	49413896	-	11	0	AGO1-4,AGO2	7mer-m8	uuuaguCUUAGUG-UGGACCCCCu	||| | | ||||||||	gcaguuGAACCUCUUCCUGGGGGu
MIMAT0004682	hsa-miR-361-3p	NM_003482	MLL2	circRNA	chr12	49427505	49427527	-	3	0	AGO1-4,AGO2	7mer-m8	uuuAGUCUUAGUGUGGACCCCCu	|: | | || ||||||||	gucUUCGCCUGACCCCUGGGGGu
MIMAT0004682	hsa-miR-361-3p	NM_003482	MLL2	circRNA	chr12	49434074	49434096	-	2	0	AGO1-4	7mer-m8	uuuagucuuagugugGACCCCCu	|||||||	acacuucgcugggggCUGGGGGg
MIMAT0004682	hsa-miR-361-3p	NM_003482	MLL2	circRNA	chr12	49434081	49434107	-	2	0	AGO1-4	7mer-m8	uuuagucuuaGUGUG----GACCCCCu	||||| |||||||	gucucuagccCACACUUCGCUGGGGGc
MIMAT0004682	hsa-miR-361-3p	NM_003482	MLL2	circRNA	chr12	49448408	49448431	-	4	0	AGO1-4,AGO2	7mer-m8	uuuaGUC-UUAGUGUGGACCCCCu	||| ::| | ||||||||	ugucCAGUGGUGUCCCCUGGGGGg
MIMAT0004682	hsa-miR-361-3p	NM_018113	LMBR1L	circRNA	chr12	49491440	49491464	-	4	0	AGO2	7mer-m8	uuUAGUC-UUAG-UGUGGACCCCCu	| ||| :| | || |||||||	gcACCAGUGACCUCCAGCUGGGGGu
MIMAT0004682	hsa-miR-361-3p	hsa_circ_0000400	hsa_circ_002179	circRNA	chr12	49580328	49580352	-	1	0	AGO1-4	7mer-m8	uuuaGUCUU--AGUGUGGACCCCCu	|||:| || ||||||||	gggaCAGGAGGUCUGUCCUGGGGGg
MIMAT0004682	hsa-miR-361-3p	NM_006337	MCRS1	circRNA	chr12	49960700	49960723	-	1	0	AGO2	8mer	uuuagucuUAGUGU-GGACCCCCu	|| : | ||||||||	ccuagcuuAUGGGACCCUGGGGGa
MIMAT0004682	hsa-miR-361-3p	NM_032901	C12orf62	circRNA	chr12	50513983	50514010	+	2	0	AGO1-4	7mer-m8	uuuAGU-CUUAGUG----UGGACCCCCu	||| ||||||: | |||||||	accUCAGGAAUCAUGUAGAACUGGGGGg
MIMAT0004682	hsa-miR-361-3p	NM_173602	DIP2B	circRNA	chr12	51034588	51034610	+	1	0	AGO1-4	8mer	uuuaGUCUU-AGUGUGGACCCCCu	| ||| ||: |:|||||||	accaCCGAACUCG-AUCUGGGGGa
MIMAT0004682	hsa-miR-361-3p	NM_002135	NR4A1	circRNA	chr12	52448748	52448771	+	3	0	AGO1-4	8mer	uuuagucuuaGU-GUGGACCCCCu	|| || |||||||	acaggccaccCACCAGCUGGGGGa
MIMAT0004682	hsa-miR-361-3p	NM_000424	KRT5	circRNA	chr12	52913872	52913896	-	1	0	AGO1-4	7mer-m8	uuuagUCUUAG-UG-UGGACCCCCu	|| || || |||||||||	gccggAGCCUCUACAACCUGGGGGg
MIMAT0004682	hsa-miR-361-3p	NM_002273	KRT8	circRNA	chr12	53336783	53336807	-	1	0	AGO2	8mer	uuUA-GUCUUAGUGU-GGACCCCCu	|| | | | | | :|||||||	uaAUCCUGCUUGAGAUUCUGGGGGa
MIMAT0004682	hsa-miR-361-3p	NM_000224	KRT18	circRNA	chr12	53343056	53343080	+	2	0	AGO1-4	7mer-m8	uuuagucuUA-GUGUG-GACCCCCu	|| || :| |||||||	cagcgucuAUGCAGGCGCUGGGGGc
MIMAT0004682	hsa-miR-361-3p	NM_199187	KRT18	circRNA	chr12	53343056	53343080	+	2	0	AGO1-4	7mer-m8	uuuagucuUA-GUGUG-GACCCCCu	|| || :| |||||||	cagcgucuAUGCAGGCGCUGGGGGc
MIMAT0004682	hsa-miR-361-3p	NM_002178	IGFBP6	circRNA	chr12	53495938	53495961	+	1	0	AGO2	8mer	uuUAGUC-UUAGUGUGGACCCCCu	| :|| :: :| | |||||||	ggAGUAGCGGCUAAAGCUGGGGGa
MIMAT0004682	hsa-miR-361-3p	NM_000966	RARG	circRNA	chr12	53605376	53605401	-	1	0	AGO1-4	8mer	uuuaGUCU--UAGU-GUGGACCCCCu	|||| : || :: |||||||	cuccCAGACCGCCAGUGACUGGGGGa
MIMAT0004682	hsa-miR-361-3p	NM_000966	RARG	circRNA	chr12	53605493	53605517	-	2	0	AGO1-4,AGO2	7mer-m8	uuuagUCUUAGU--GUGGACCCCCu	||:|| | : ||||||||	uagcgAGGAUGAGGUUCCUGGGGGc
MIMAT0004682	hsa-miR-361-3p	NM_001170790	MFSD5	circRNA	chr12	53647267	53647289	+	1	0	AGO1-4	7mer-m8	uuuagucuuAGUGUGGACCCCCu	||: | |||||||	cuuggcccuUCGAAACUGGGGGg
MIMAT0004682	hsa-miR-361-3p	NM_012291	ESPL1	circRNA	chr12	53663596	53663619	+	1	0	AGO1	7mer-m8	uuuAGUC-UUAGUGUGGACCCCCu	|||| || || |||||||	ccuUCAGCUAUGUCAGCUGGGGGu
MIMAT0004682	hsa-miR-361-3p	NM_002624	PFDN5	circRNA	chr12	53693078	53693104	+	3	0	AGO1-4,AGO2	7mer-m8	uuuAGUCUU--AGUGU--GGACCCCCu	|||| | ||||| ||||||||	gauUCAGCAGCUCACAGCCCUGGGGGc
MIMAT0004682	hsa-miR-361-3p	NM_015665	AAAS	circRNA	chr12	53701390	53701414	-	4	0	AGO1-4,AGO2	7mer-m8	uuuaGUCUUAGUGUG--GACCCCCu	|||:| | | | |||||||	ggccCAGGAACCCCCUGCUGGGGGu
MIMAT0004682	hsa-miR-361-3p	NM_001005354	PRR13	circRNA	chr12	53839897	53839924	+	5	0	AGO1-4,AGO2	8mer	uuuAGUCU-UAGUGUG----GACCCCCu	||||| : ||::: |||||||	gcuUCAGAUGCCAUGUUGUACUGGGGGa
MIMAT0004682	hsa-miR-361-3p	NM_018457	PRR13	circRNA	chr12	53839897	53839924	+	5	0	AGO1-4,AGO2	8mer	uuuAGUCU-UAGUGUG----GACCCCCu	||||| : ||::: |||||||	gcuUCAGAUGCCAUGUUGUACUGGGGGa
MIMAT0004682	hsa-miR-361-3p	NM_001130059	ATF7	circRNA	chr12	53906700	53906724	-	1	0	AGO2	7mer-m8	uuUAGUCUUAGUGU---GGACCCCCu	||: |||||||| :|||||||	uuAUU-GAAUCACAGACUCUGGGGGc
MIMAT0004682	hsa-miR-361-3p	NM_006856	ATF7	circRNA	chr12	53906700	53906724	-	1	0	AGO2	7mer-m8	uuUAGUCUUAGUGU---GGACCCCCu	||: |||||||| :|||||||	uuAUU-GAAUCACAGACUCUGGGGGc
MIMAT0004682	hsa-miR-361-3p	NM_001130059	ATF7	circRNA	chr12	53910730	53910753	-	1	0	AGO2	7mer-m8	uuUAGUCUUAGUGUG-GACCCCCu	:|: || | ::: |||||||	acGUUUGACACCUGUGCUGGGGGc
MIMAT0004682	hsa-miR-361-3p	NM_006856	ATF7	circRNA	chr12	53910730	53910753	-	1	0	AGO2	7mer-m8	uuUAGUCUUAGUGUG-GACCCCCu	:|: || | ::: |||||||	acGUUUGACACCUGUGCUGGGGGc
MIMAT0004682	hsa-miR-361-3p	NM_002205	ITGA5	circRNA	chr12	54798611	54798631	-	1	0	AGO1-4	7mer-m8	uuUAGUCUUAGUGUGGACCCCCu	:|: | || : ||||||||	guGUUUGUAU--UUCCUGGGGGc
MIMAT0004682	hsa-miR-361-3p	NM_002205	ITGA5	circRNA	chr12	54798973	54798995	-	3	0	AGO1-4	8mer	uuuagucuuaGUGUGGACCCCCu	| | ||||||||	agcuccuugaCCCCCCUGGGGGa
MIMAT0004682	hsa-miR-361-3p	NM_001780	CD63	circRNA	chr12	56119311	56119334	-	5	0	AGO1-4,AGO2	8mer	uuuAGUCUUA-GUGUGGACCCCCu	|||| | | ||:|||||||	uccUCAGCCUCCUCAUCUGGGGGa
MIMAT0004682	hsa-miR-361-3p	NM_001143853	WIBG	circRNA	chr12	56295593	56295615	-	1	0	AGO1-4	8mer	uuuagucuuagugUGGACCCCCu	::|||||||	ggggcucucugggGUCUGGGGGa
MIMAT0004682	hsa-miR-361-3p	NM_032345	WIBG	circRNA	chr12	56295593	56295615	-	1	0	AGO1-4	8mer	uuuagucuuagugUGGACCCCCu	::|||||||	ggggcucucugggGUCUGGGGGa
MIMAT0004682	hsa-miR-361-3p	NM_000456	SUOX	circRNA	chr12	56397873	56397893	+	2	0	AGO1-4	7mer-m8	uuUAGUCUUAGUGUGGACCCCCu	| :||:| :||||||||||	guAGUAGGA--GCACCUGGGGGu
MIMAT0004682	hsa-miR-361-3p	NM_001982	ERBB3	circRNA	chr12	56495610	56495632	+	1	0	AGO2	7mer-m8	uuuaGUCUUAGUGUGGACCCCCu	::||: :: ||||||||	gagaUGGAGGUGGUCCUGGGGGu
MIMAT0004682	hsa-miR-361-3p	NM_006191	PA2G4	circRNA	chr12	56507534	56507558	+	2	0	AGO2	7mer-m8	uuuaguCUUAGUGUG--GACCCCCu	|:||:: |: |||||||	ggacuuGGAUUGGAUUGCUGGGGGu
MIMAT0004682	hsa-miR-361-3p	NM_001184796	ESYT1	circRNA	chr12	56522014	56522035	+	1	0	AGO1-4	8mer	uuUAGUCUUAGUGUGGACCCCCu	|||| :|: ::||||||||	ggAUCA-CGUUUUGCCUGGGGGa
MIMAT0004682	hsa-miR-361-3p	NM_001184796	ESYT1	circRNA	chr12	56522200	56522223	+	1	0	AGO1-4	7mer-m8	uuuaGUCUUAGUGU-GGACCCCCu	|||| || : :|||||||	aagcCAGACCCAGGUUCUGGGGGc
MIMAT0004682	hsa-miR-361-3p	NM_173596	SLC39A5	circRNA	chr12	56629036	56629058	+	1	0	AGO1-4	7mer-m8	uuuagucuuaguguGGACCCCCu	||||||||	cccuugcugggcuuCCUGGGGGc
MIMAT0004682	hsa-miR-361-3p	NM_173595	ANKRD52	circRNA	chr12	56632241	56632264	-	12	0	AGO1-4,AGO2	7mer-m8	uuUAGUCUUA-GUGUGGACCCCCu	:|::|::| : |||||||||	ggGUUGGGGUGGGGACCUGGGGGu
MIMAT0004682	hsa-miR-361-3p	NM_173595	ANKRD52	circRNA	chr12	56633832	56633855	-	7	0	AGO1-4,AGO2	8mer	uuUAGUCUUAGU-GUGGACCCCCu	:| :|:| || | ||||||||	ggGUGGGGAGCAGCCCCUGGGGGa
MIMAT0004682	hsa-miR-361-3p	NM_173595	ANKRD52	circRNA	chr12	56634509	56634531	-	6	0	AGO1,AGO2	8mer	uuuagucuuagUGUGGACCCCCu	| :||||||||	uggcugugaggAAGCCUGGGGGa
MIMAT0004682	hsa-miR-361-3p	NM_173595	ANKRD52	circRNA	chr12	56634608	56634631	-	4	0	AGO1,AGO1-4,AGO2	7mer-m8	uuuaGUCU-UAGUGUGGACCCCCu	:||| : |: :|||||||	uugcUAGAUGAGAUUUCUGGGGGc
MIMAT0004682	hsa-miR-361-3p	NM_173595	ANKRD52	circRNA	chr12	56635664	56635685	-	3	0	AGO1-4,AGO2	7mer-m8	uuuaGUCUUAGUGUGGACCCCCu	::|:||:: | |||||||	aagaUGGGAUUG-AGCUGGGGGc
MIMAT0004682	hsa-miR-361-3p	NM_173595	ANKRD52	circRNA	chr12	56636432	56636453	-	12	0	AGO1-4,AGO2	7mer-m8	uuuagucUUAGUGUGGACCCCCu	:| ||| :|||||||	acuguguGAGCAC-UCUGGGGGu
MIMAT0004682	hsa-miR-361-3p	NM_003920	TIMELESS	circRNA	chr12	56827638	56827661	-	1	0	AGO2	7mer-m8	uuUAGUCUUAGU-GUGGACCCCCu	|| | : || || |||||||	agAUGUGCGGCAGCAGCUGGGGGc
MIMAT0004682	hsa-miR-361-3p	NM_013449	BAZ2A	circRNA	chr12	56998969	56998994	-	1	0	AGO1-4	7mer-m8	uuuagUCU-UA-GUGU-GGACCCCCu	||| :| | :| ||||||||	gccaaAGAUGUGCCUAGCCUGGGGGu
MIMAT0004682	hsa-miR-361-3p	NM_001113203	NACA	circRNA	chr12	57109758	57109781	-	3	0	AGO2	8mer	uuuaGUCUUAG-UGUGGACCCCCu	|:||| | |: :|||||||	ccccCGGAACCAAUCUCUGGGGGa
MIMAT0004682	hsa-miR-361-3p	NM_001178078	STAT6	circRNA	chr12	57493157	57493180	-	1	0	AGO2	8mer	uuuagucUUAGUGUG-GACCCCCu	| ||:| | |||||||	ccuguccAUUCGCUCACUGGGGGa
MIMAT0004682	hsa-miR-361-3p	NM_001178078	STAT6	circRNA	chr12	57499024	57499046	-	3	0	AGO2	7mer-m8	uuuagucuuaguguGGACCCCCu	||||||||	uugggcuugagguuCCUGGGGGc
MIMAT0004682	hsa-miR-361-3p	NM_002332	LRP1	circRNA	chr12	57522663	57522685	+	1	0	AGO1-4	7mer-m8	uuuagucuuaGUGUGGACCCCCu	| || |||||||	agggggacccCCCAACUGGGGGg
MIMAT0004682	hsa-miR-361-3p	NM_002332	LRP1	circRNA	chr12	57571292	57571315	+	3	0	AGO1-4,AGO2	7mer-m8	uuuagUCU-UAGUGUGGACCCCCu	:|| | |: :|||||||	caccgGGAGACCGGCUCUGGGGGc
MIMAT0004682	hsa-miR-361-3p	NM_014925	R3HDM2	circRNA	chr12	57651783	57651805	-	2	0	AGO1-4,AGO2	7mer-m8	uuuagucuuagugUGGACCCCCu	:||||||||	cacaguucccccgGCCUGGGGGu
MIMAT0004682	hsa-miR-361-3p	hsa_circ_0027246	hsa_circ_0027246	circRNA	chr12	57824300	57824322	-	1	0	AGO1-4	7mer-m8	uuuaGUCUUAGUGUGGACCCCCu	| |:| : | |||||||	gcugCUGGAGAGAAGCUGGGGGc
MIMAT0004682	hsa-miR-361-3p	NM_052897	MBD6	circRNA	chr12	57918111	57918131	+	2	0	AGO1-4	7mer-m8	uuUAGUCUUAGUGUGGACCCCCu	| |||| || | |||||||	ggAGCAGA--CAGAGCUGGGGGc
MIMAT0004682	hsa-miR-361-3p	NM_052897	MBD6	circRNA	chr12	57923236	57923259	+	2	0	AGO1-4,AGO2	7mer-m8	uuUAGU--CUUAGUGUGGACCCCCu	:||| ||| | :||||||||	auGUCACUGAA-AAGGCCUGGGGGg
MIMAT0004682	hsa-miR-361-3p	NM_006400	DCTN2	circRNA	chr12	57924245	57924267	-	2	0	AGO1-4	8mer	uuuagucuuAGUGUGGACCCCCu	||| :||||||||	ggucuccccUCAGGCCUGGGGGa
MIMAT0004682	hsa-miR-361-3p	NM_006400	DCTN2	circRNA	chr12	57924352	57924374	-	3	0	AGO1-4,AGO2	7mer-m8	uuUAGUCUUAG-UGUGGACCCCCu	||| | |: ||| |||||||	ccAUCCCAUUUGACA-CUGGGGGc
MIMAT0004682	hsa-miR-361-3p	NM_006400	DCTN2	circRNA	chr12	57934326	57934350	-	1	0	AGO2	7mer-m8	uuuAGUC--UUAGUGUGGACCCCCu	|:|| || || ||||||||	cacUUAGCCAAACAGCCCUGGGGGg
MIMAT0004682	hsa-miR-361-3p	NM_178502	DTX3	circRNA	chr12	58000953	58000975	+	1	0	AGO1-4	7mer-m8	uuuagucuuaguguGGACCCCCu	:|||||||	augggcugccuggcUCUGGGGGg
MIMAT0004682	hsa-miR-361-3p	NM_178502	DTX3	circRNA	chr12	58001134	58001155	+	1	0	AGO1-4	8mer	uuuagucuUAGUGUGGACCCCCu	||| :::|||||||	ccugccccAUC-UGUCUGGGGGa
MIMAT0004682	hsa-miR-361-3p	NM_206914	METTL21B	circRNA	chr12	58174129	58174151	+	2	0	AGO1-4	8mer	uuuagucuuaguguGGACCCCCu	||||||||	ggugcgugccuuguCCUGGGGGa
MIMAT0004682	hsa-miR-361-3p	NM_206914	METTL21B	circRNA	chr12	58174175	58174197	+	2	0	AGO1-4	7mer-m8	uuuagucuuagugugGACCCCCu	|||||||	aacuaugaccuggugCUGGGGGc
MIMAT0004682	hsa-miR-361-3p	NM_002076	GNS	circRNA	chr12	65152947	65152969	-	3	0	AGO1-4	7mer-m8	uuuagucuuaguGUGGACCCCCu	::||||||||	gugcugggcggcUGCCUGGGGGu
MIMAT0004682	hsa-miR-361-3p	NM_024560	ACSS3	circRNA	chr12	81545627	81545646	+	1	0	AGO1-4	8mer	uuUAGUCUUAGUGUGGACCCCCu	||:||: | || |||||||	ugAUUAGG--CCCA-CUGGGGGa
MIMAT0004682	hsa-miR-361-3p	NM_181724	TMEM119	circRNA	chr12	108986163	108986173	-	1	0	AGO1-4	7mer-m8	uuuagucuuaguguGGACCCCCu	||||||||	#NAME?
MIMAT0004682	hsa-miR-361-3p	NM_015267	CUX2	circRNA	chr12	111733159	111733181	+	2	0	AGO1-4,AGO2	8mer	uuuAGUC-UUAGUGUGGACCCCCu	|::| :: || | |||||||	acuUUGGCGGCCAGA-CUGGGGGa
MIMAT0004682	hsa-miR-361-3p	NM_000690	ALDH2	circRNA	chr12	112229910	112229932	+	1	0	AGO1-4	7mer-m8	uuuagucuuAGUGUGGACCCCCu	|:: | |||||||	agagugaccUUGGAGCUGGGGGg
MIMAT0004682	hsa-miR-361-3p	NM_001109662	C12orf51	circRNA	chr12	112654889	112654912	-	4	0	AGO1-4,AGO2	8mer	uuuaGUCUUAGUGUG-GACCCCCu	| || | :| |||||||	cuggCUGACCCCAGCGCUGGGGGa
MIMAT0004682	hsa-miR-361-3p	NM_002834	PTPN11	circRNA	chr12	112924334	112924356	+	4	0	AGO1-4,AGO2	7mer-m8	uuuagucuUAGUGUGGACCCCCu	| |: ||||||||	gcgugcccAGCGACCCUGGGGGc
MIMAT0004682	hsa-miR-361-3p	NM_173542	PLBD2	circRNA	chr12	113826510	113826532	+	6	1	AGO1-4,AGO2	7mer-m8	uuuagucUUAGUGUGGACCCCCu	|: | | ||||||||	uaacuccAGCCCCUCCUGGGGGc
MIMAT0004682	hsa-miR-361-3p	NM_016569	TBX3	circRNA	chr12	115109394	115109417	-	2	0	AGO2	7mer-m8	uuUAGUCUUAGU-GUGGACCCCCu	:|:: | | | | |||||||	cgGUUGCAUUGAGCUACUGGGGGu
MIMAT0004682	hsa-miR-361-3p	NM_016569	TBX3	circRNA	chr12	115109428	115109451	-	3	0	AGO2	7mer-m8	uuUAGUCUUAGUGU-GGACCCCCu	||| |:|||| | :|||||||	ggAUCUGGAUCAGAUUCUGGGGGc
MIMAT0004682	hsa-miR-361-3p	NM_015335	MED13L	circRNA	chr12	116421017	116421041	-	2	0	AGO1-4	7mer-m8	uuuaGUCUUAGUGU-G-GACCCCCu	||||| | || | |||||||	agggCAGAACCCCAGCACUGGGGGc
MIMAT0004682	hsa-miR-361-3p	NM_018639	WSB2	circRNA	chr12	118481076	118481095	-	2	0	AGO1-4	7mer-m8	uuUAGUCUUAGUGUGGACCCCCu	:||||| | ::|||||||	ugGUCAGAUU---GUCUGGGGGc
MIMAT0004682	hsa-miR-361-3p	NM_019086	VSIG10	circRNA	chr12	118541609	118541631	-	1	0	AGO1-4	7mer-m8	uuuagUCUUAGUGUGGACCCCCu	|| ||| : ||||||||	agccaAGCAUCCUUCCUGGGGGc
MIMAT0004682	hsa-miR-361-3p	NM_002567	PEBP1	circRNA	chr12	118582895	118582915	+	12	0	AGO1-4,AGO2	7mer-m8	uuuagUCUUAGUGUGGACCCCCu	|||| | | |||||||	aaaaaAGAA--AAAACUGGGGGg
MIMAT0004682	hsa-miR-361-3p	NM_006836	GCN1L1	circRNA	chr12	120574367	120574390	-	1	0	AGO1-4	8mer	uuuAGUCUUAGUGU-GGACCCCCu	|| || |:|| ||||||||	cccUCUGAUCCGCAUCCUGGGGGa
MIMAT0004682	hsa-miR-361-3p	NM_006836	GCN1L1	circRNA	chr12	120580504	120580525	-	1	0	AGO1-4	7mer-m8	uuUAGUCUUAGUGUGGACCCCCu	|||| | ::| ||||||||	cgAUCAUCACUGC-CCUGGGGGu
MIMAT0004682	hsa-miR-361-3p	NM_001243756	PXN	circRNA	chr12	120652961	120652981	-	1	0	AGO1-4	7mer-m8	uuUAGUCUUAGUGUGGACCCCCu	| | ||| || | |||||||	ugACCUGAA-CA-AGCUGGGGGu
MIMAT0004682	hsa-miR-361-3p	NM_001243756	PXN	circRNA	chr12	120653032	120653054	-	1	0	AGO1-4	7mer-m8	uuUAGUCUUAGU-GUGGACCCCCu	| ||| ||| | ||||||||	ggAGCAG-CUCACCCCCUGGGGGg
MIMAT0004682	hsa-miR-361-3p	NM_014868	RNF10	circRNA	chr12	121014569	121014590	+	4	2	AGO1-4,AGO2	7mer-m8	uuUAGUCUUAGUGUGGACCCCCu	| ||| ||:| :|||||||	ugAACAG-AUUAGCUCUGGGGGg
MIMAT0004682	hsa-miR-361-3p	NM_006549	CAMKK2	circRNA	chr12	121678453	121678475	-	1	0	AGO1-4	7mer-m8	uuuaGUCUUAGUGUGGACCCCCu	| | :||:| :|||||||	cgcgCCGCGUCGCCUCUGGGGGg
MIMAT0004682	hsa-miR-361-3p	NM_001080825	TMEM120B	circRNA	chr12	122150720	122150743	+	1	0	AGO1-4	7mer-m8	uuuagUCUUAGUGUG-GACCCCCu	:| :| : :| |||||||	gcgcgGGCGUGGGGCGCUGGGGGg
MIMAT0004682	hsa-miR-361-3p	NM_001080825	TMEM120B	circRNA	chr12	122216926	122216948	+	1	0	AGO1-4	8mer	uuuagucuuaguguGGACCCCCu	||||||||	guggccuccguguuCCUGGGGGa
MIMAT0004682	hsa-miR-361-3p	NM_001080825	TMEM120B	circRNA	chr12	122218539	122218561	+	2	0	AGO1,AGO2	8mer	uuuagucuuagugUGGACCCCCu	| |||||||	uucucccccuguaAACUGGGGGa
MIMAT0004682	hsa-miR-361-3p	NM_001080825	TMEM120B	circRNA	chr12	122219769	122219793	+	1	0	AGO1-4	7mer-m8	uuuaGUCUUAGUGU---GGACCCCCu	||||: |||| ||||||||	uucaCAGAG-CACACUCCCUGGGGGg
MIMAT0004682	hsa-miR-361-3p	NM_014938	MLXIP	circRNA	chr12	122618426	122618449	+	5	1	AGO1,AGO2	7mer-m8	uuUAGUCUUA-GUGUGGACCCCCu	| | | || | :: |||||||	aaACCUGUAUCCUUGACUGGGGGc
MIMAT0004682	hsa-miR-361-3p	NM_001167856	SBNO1	circRNA	chr12	123776077	123776098	-	8	0	AGO1-4,AGO2	7mer-m8	uuuaguCUUAGUGUGGACCCCCu	| ||:::| |||||||	ugcaauGCAUUGUA-CUGGGGGg
MIMAT0004682	hsa-miR-361-3p	NM_001167856	SBNO1	circRNA	chr12	123777527	123777550	-	1	0	AGO2	8mer	uuuAGUCU-UAGUGUGGACCCCCu	||||| :|:|: :|||||||	agcUCAGAUGUUAUCUCUGGGGGa
MIMAT0004682	hsa-miR-361-3p	NM_005505	SCARB1	circRNA	chr12	125270743	125270766	-	1	0	AGO1-4	7mer-m8	uuuagUC-UUAGUGUGGACCCCCu	|| ::|||| |||||||	gugggAGCGGUCACUGCUGGGGGc
MIMAT0004682	hsa-miR-361-3p	NM_005505	SCARB1	circRNA	chr12	125270845	125270867	-	1	0	AGO1-4	8mer	uuUAGUCUUAGUGUGGACCCCCu	||: | | | |||||||	ccAUUCGCUUGCCUGCUGGGGGa
MIMAT0004682	hsa-miR-361-3p	NM_032656	DHX37	circRNA	chr12	125450231	125450254	-	1	0	AGO1	8mer	uuUAGUCUUAG-UGUGGACCCCCu	| | :||| : |||||||||	cgACCUCGAUCUGGACCUGGGGGa
MIMAT0004682	hsa-miR-361-3p	NM_015347	RIMBP2	circRNA	chr12	130942515	130942537	-	1	0	AGO1-4	8mer	uuuaGUCU-UAGUGUGGACCCCCu	| || ||: || |||||||	ggggCUGACAUUUCA-CUGGGGGa
MIMAT0004682	hsa-miR-361-3p	NM_003565	ULK1	circRNA	chr12	132401985	132402008	+	1	0	AGO1	7mer-m8	uuuaGUCUUAGUGUG-GACCCCCu	|||:| | |:: |||||||	caccCAGGAGCCCGUGCUGGGGGc
MIMAT0004682	hsa-miR-361-3p	NM_001142641	FBRSL1	circRNA	chr12	133084265	133084287	+	1	0	AGO2	8mer	uuUAGUCUUAGUGUGGACCCCCu	| :| ::| ||||||||||	ggAAUAUGGUGUCACCUGGGGGa
MIMAT0004682	hsa-miR-361-3p	NM_001142641	FBRSL1	circRNA	chr12	133084294	133084316	+	1	0	AGO2	8mer	uuuaGUCUUAGUGUGGACCCCCu	::|: | ||||||||||	ccugUGGGCUGUCACCUGGGGGa
MIMAT0004682	hsa-miR-361-3p	NM_001142641	FBRSL1	circRNA	chr12	133160273	133160297	+	3	0	AGO1-4,AGO2	7mer-m8	uuUAGUCUUAGUGUG--GACCCCCu	| | |:| :|| | |||||||	ggAGCCGGACUACUCCGCUGGGGGg
MIMAT0004682	hsa-miR-361-3p	NM_006231	POLE	circRNA	chr12	133200885	133200907	-	2	0	AGO2	7mer-m8	uuuagUCUUAGUGUGGACCCCCu	:||| :| ||||||||	agggaGGAAAAGCCCCUGGGGGc
MIMAT0004682	hsa-miR-361-3p	NM_005895	GOLGA3	circRNA	chr12	133372640	133372660	-	1	0	AGO1-4	8mer	uuuaGUCUUAGUGUGGACCCCCu	||| : || : |||||||	gcugCAG-GCCA-GGCUGGGGGa
MIMAT0004682	hsa-miR-361-3p	NM_005895	GOLGA3	circRNA	chr12	133384872	133384893	-	3	0	AGO1-4	8mer	uuUAGUCUUAGUGUGGACCCCCu	|| |:: |: :|||||||	aaAUGCGGGGAAU-UCUGGGGGa
MIMAT0004682	hsa-miR-361-3p	NM_001161344	CHFR	circRNA	chr12	133438210	133438220	-	1	0	AGO1-4	7mer-m8	uuuagucuuagugUGGACCCCCu	::|||||||	#NAME?
MIMAT0004682	hsa-miR-361-3p	NM_017520	MPHOSPH8	circRNA	chr13	20244867	20244888	+	1	0	AGO2	7mer-m8	uuuaGUCUUAGUGUGGACCCCCu	| | || |: |||||||	uguaCUGUAU-AUUGCUGGGGGc
MIMAT0004682	hsa-miR-361-3p	NM_153371	LNX2	circRNA	chr13	28130461	28130483	-	1	0	AGO1-4	7mer-m8	uuuaGUCUUAGUGUGGACCCCCu	|| :| |:: |||||||	uuggCAUGACCGUUGCUGGGGGc
MIMAT0004682	hsa-miR-361-3p	NM_175854	PAN3	circRNA	chr13	28713133	28713156	+	2	0	AGO2	8mer	uuuagUCUU-AGUGUGGACCCCCu	|||| |: |||||||||	gcccaAGAAGCCGGACCUGGGGGa
MIMAT0004682	hsa-miR-361-3p	NM_175854	PAN3	circRNA	chr13	28740685	28740705	+	1	0	AGO1-4	7mer-m8	uuuAGUCUUAGUGUGGACCCCCu	|| ||: :: :|||||||	aguUCUGAG--GUCUCUGGGGGc
MIMAT0004682	hsa-miR-361-3p	NM_015032	PDS5B	circRNA	chr13	33350404	33350426	+	3	0	AGO1-4,AGO2	7mer-m8	uuuagUCUUAGUGUGGACCCCCu	| |||:: :|||||||	gccaaAAAAUUGAUUCUGGGGGg
MIMAT0004682	hsa-miR-361-3p	NM_025138	PROSER1	circRNA	chr13	39585089	39585111	-	1	0	AGO2	8mer	uuUAGUCU-UAGUGUGGACCCCCu	:|:: | :| :| ||||||||	ggGUUGCAUGUGGC-CCUGGGGGa
MIMAT0004682	hsa-miR-361-3p	NM_002015	FOXO1	circRNA	chr13	41133898	41133922	-	2	0	AGO1-4,AGO2	7mer-m8	uuUA-GUCU--UAGUGUGGACCCCCu	|| |||| | ::| ||||||||	ccAUGCAGAUGAGUGC-CCUGGGGGg
MIMAT0004682	hsa-miR-361-3p	NM_178009	DGKH	circRNA	chr13	42720941	42720965	+	1	0	AGO1-4	7mer-m8	uuuagUCUU-AGU-GUGGACCCCCu	:||| ||| :| |||||||	guaaaGGAAGUCAGUAGCUGGGGGc
MIMAT0004682	hsa-miR-361-3p	NM_001164211	LRCH1	circRNA	chr13	47303001	47303028	+	2	0	AGO1-4,AGO2	7mer-m8	uuUAGUCUUA-GUG----UGGACCCCCu	:|||| | ||| |||||||||	agGUCAGUCUACACGAAGACCUGGGGGc
MIMAT0004682	hsa-miR-361-3p	NM_001164213	LRCH1	circRNA	chr13	47303001	47303028	+	2	0	AGO1-4,AGO2	7mer-m8	uuUAGUCUUA-GUG----UGGACCCCCu	:|||| | ||| |||||||||	agGUCAGUCUACACGAAGACCUGGGGGc
MIMAT0004682	hsa-miR-361-3p	NM_012141	INTS6	circRNA	chr13	51979888	51979910	-	1	0	AGO1-4	8mer	uuuagucuuaguguGGACCCCCu	:|||||||	ggugcugccaguuuUCUGGGGGa
MIMAT0004682	hsa-miR-361-3p	NM_005766	FARP1	circRNA	chr13	99100767	99100787	+	7	0	AGO1-4,AGO2	7mer-m8	uuuaGUCUUAGUGUGGACCCCCu	::| ||| |: |||||||	guccUGGCAUC-CG-CUGGGGGc
MIMAT0004682	hsa-miR-361-3p	NM_001130048	DOCK9	circRNA	chr13	99446506	99446528	-	1	0	AGO2	8mer	uuuAGUCUUAGUGUGGACCCCCu	| | | | |::||||||||	cacUGACAUUGAUGCCUGGGGGa
MIMAT0004682	hsa-miR-361-3p	NM_032813	TMTC4	circRNA	chr13	101316562	101316584	-	1	0	AGO2	8mer	uuUAGUCUUAGUGUGGACCCCCu	| ||||| |:| ||||||||	caAGCAGAAACGCCCCUGGGGGa
MIMAT0004682	hsa-miR-361-3p	NM_001846	COL4A2	circRNA	chr13	111165279	111165301	+	7	0	AGO1-4,AGO2	7mer-m8	uuuagucuuaGUGUGGACCCCCu	||| |||||||	uuaaccccucCACUGCUGGGGGu
MIMAT0004682	hsa-miR-361-3p	NM_017817	RAB20	circRNA	chr13	111213829	111213853	-	1	0	AGO1-4	8mer	uuUAGUCUUAG--UGUGGACCCCCu	| || :||| :| ||||||||	acAGCAAGAUCGUGCUCCUGGGGGa
MIMAT0004682	hsa-miR-361-3p	NM_015205	ATP11A	circRNA	chr13	113527919	113527941	+	2	0	AGO1-4	7mer-m8	uuUAGUCUUAGUGUGGACCCCCu	| || | ||:|||||||	caACCAUUUUGUCAUCUGGGGGu
MIMAT0004682	hsa-miR-361-3p	NM_018071	ARHGEF40	circRNA	chr14	21542248	21542273	+	1	0	AGO1-4	7mer-m8	uuuAG-UCUUAG--UGUGGACCCCCu	|| || :|| :| ||||||||	cacUCAAGUGUCUGGCCCCUGGGGGu
MIMAT0004682	hsa-miR-361-3p	NM_014828	TOX4	circRNA	chr14	21960831	21960858	+	4	0	AGO1-4	7mer-m8	uuUAGUCU-UAG----UGUGGACCCCCu	| |||: ||| : | |||||||	aaACCAGGCAUCUUCUGGAGCUGGGGGu
MIMAT0004682	hsa-miR-361-3p	NM_014045	LRP10	circRNA	chr14	23346729	23346750	+	1	0	AGO1-4	7mer-m8	uuUAGUCUUAGUGUGGACCCCCu	| | ||: : |||||||||	uuACCUGAG-GGGACCUGGGGGc
MIMAT0004682	hsa-miR-361-3p	NM_014045	LRP10	circRNA	chr14	23346753	23346776	+	1	0	AGO1-4	7mer-m8	uuuAGUCU-UAGUGUGGACCCCCu	| ||: || | ||||||||	uacUGAGGCCUCUCCCCUGGGGGc
MIMAT0004682	hsa-miR-361-3p	NM_001130725	PSMB5	circRNA	chr14	23502761	23502783	-	12	0	AGO1,AGO1-4,AGO2	7mer-m8	uuuAGUCUUAGUGUGGACCCCCu	| :| | ||:: |||||||	ugcUAGGCACCAUGGCUGGGGGc
MIMAT0004682	hsa-miR-361-3p	NM_001144932	PSMB5	circRNA	chr14	23502761	23502783	-	12	0	AGO1,AGO1-4,AGO2	7mer-m8	uuuAGUCUUAGUGUGGACCCCCu	| :| | ||:: |||||||	ugcUAGGCACCAUGGCUGGGGGc
MIMAT0004682	hsa-miR-361-3p	NM_022478	CDH24	circRNA	chr14	23518395	23518419	-	1	0	AGO2	7mer-m8	uuuaGUCUUAGUG--UGGACCCCCu	:|||| ::: : |||||||	cccaUAGAACUGUGGGACUGGGGGc
MIMAT0004682	hsa-miR-361-3p	NM_004050	BCL2L2	circRNA	chr14	23776420	23776443	+	1	0	AGO1-4	7mer-m8	uuUAGUCU-UAGUGUGGACCCCCu	|| | | : | || |||||||	ggAUGAAAGGCCCCAGCUGGGGGc
MIMAT0004682	hsa-miR-361-3p	hsa_circ_0000525	hsa_circ_000171	circRNA	chr14	23778199	23778212	+	2	0	AGO2	7mer-m8	uuuagucuuaGUGUGGACCCCCu	:::: |||||||	#NAME?
MIMAT0004682	hsa-miR-361-3p	NM_025230	DCAF11	circRNA	chr14	24588970	24588994	+	5	0	AGO1-4,AGO2	8mer	uuuaGUCUUAGUGU---GGACCCCCu	|| |||| :: :|||||||	cuccCA-AAUCCUGUUCUCUGGGGGa
MIMAT0004682	hsa-miR-361-3p	NM_024658	IPO4	circRNA	chr14	24651538	24651560	-	1	0	AGO1-4	8mer	uuuagucUUAGUGUGGACCCCCu	|: |:|: |||||||	cccuggcAGCCGCGGCUGGGGGa
MIMAT0004682	hsa-miR-361-3p	NM_012461	TINF2	circRNA	chr14	24709676	24709699	-	1	0	AGO1-4	7mer-m8	uuuagucuuaGUGU-GGACCCCCu	|| | ||||||||	gaguccaugcCAGACCCUGGGGGg
MIMAT0004682	hsa-miR-361-3p	NM_004554	NFATC4	circRNA	chr14	24839456	24839479	+	1	0	AGO2	8mer	uuuagucuUAGUGU-GGACCCCCu	:| :|| ||||||||	gucccgccGUGGCAGCCUGGGGGa
MIMAT0004682	hsa-miR-361-3p	NM_025081	NYNRIN	circRNA	chr14	24884777	24884797	+	1	0	AGO1-4	8mer	uuuaGUCUUAGUGUGGACCCCCu	|||:: | | |||||||	ccucCAGGG-C-CUGCUGGGGGa
MIMAT0004682	hsa-miR-361-3p	NM_015299	KHNYN	circRNA	chr14	24899928	24899952	+	1	0	AGO1-4	7mer-m8	uuUAGUC-UUA-GUGUGGACCCCCu	| ||| || | :|||||||||	gcAGCAGCCAUGCCUACCUGGGGGg
MIMAT0004682	hsa-miR-361-3p	NM_015473	HEATR5A	circRNA	chr14	31771646	31771667	-	1	0	AGO2	7mer-m8	uuuaguCUUAGUGUGGACCCCCu	||| : :|||||||||	ugcuguGAAGU-UACCUGGGGGc
MIMAT0004682	hsa-miR-361-3p	NM_001663	ARF6	circRNA	chr14	50363241	50363262	+	10	0	AGO1,AGO1-4,AGO2,AGO3	7mer-m8	uuUAGUCUUAGUGUGGACCCCCu	:|| || |:| |||||||	guGUCUUAA-AAUAACUGGGGGc
MIMAT0004682	hsa-miR-361-3p	NM_015589	SAMD4A	circRNA	chr14	55077252	55077275	+	1	0	AGO1-4	7mer-m8	uuuAGUCUUAG-UGUGGACCCCCu	|| | || ||| |||||||	uucUCUGCCUCUACAACUGGGGGu
MIMAT0004682	hsa-miR-361-3p	NM_017943	FBXO34	circRNA	chr14	55818637	55818659	+	1	0	AGO1-4	7mer-m8	uuuAGUCUUAGUGUGGACCCCCu	|:: |: ::| |||||||	agcUUGAAGAUGCUGCUGGGGGu
MIMAT0004682	hsa-miR-361-3p	hsa_circ_0000540	hsa_circ_001380	circRNA	chr14	55818637	55818659	+	1	0	AGO1-4	7mer-m8	uuuAGUCUUAGUGUGGACCCCCu	|:: |: ::| |||||||	agcUUGAAGAUGCUGCUGGGGGu
MIMAT0004682	hsa-miR-361-3p	NM_182914	SYNE2	circRNA	chr14	64610598	64610620	+	2	0	AGO1-4	8mer	uuUAGUCUUAGUGUGGACCCCCu	:|: | | :||||||||||	gaGUUUGCAGAGCACCUGGGGGa
MIMAT0004682	hsa-miR-361-3p	NM_002083	GPX2	circRNA	chr14	65406500	65406525	-	1	0	AGO1-4	7mer-m8	uuuAG-UCUUA-GUGU-GGACCCCCu	|| || || : |: ||||||||	gucUCAAGUAUGUCCGUCCUGGGGGu
MIMAT0004682	hsa-miR-361-3p	NM_178155	FUT8	circRNA	chr14	66028317	66028339	+	4	0	AGO1-4,AGO2	8mer	uuuagucuuAGUGUGGACCCCCu	|: ::||||||||	gcucauucuUUUUGCCUGGGGGa
MIMAT0004682	hsa-miR-361-3p	NR_038170	FUT8	circRNA	chr14	66028317	66028339	+	4	0	AGO1-4,AGO2	8mer	uuuagucuuAGUGUGGACCCCCu	|: ::||||||||	gcucauucuUUUUGCCUGGGGGa
MIMAT0004682	hsa-miR-361-3p	NM_006370	VTI1B	circRNA	chr14	68123167	68123188	-	3	1	AGO1-4,AGO2	8mer	uuUAGUCUUAGUGUGGACCCCCu	|||| |: | | |||||||	aaAUCAUAG-AAGAGCUGGGGGa
MIMAT0004682	hsa-miR-361-3p	NM_015346	ZFYVE26	circRNA	chr14	68249901	68249923	-	1	0	AGO1-4	7mer-m8	uuuaGUCUUAGUGUGGACCCCCu	|:| : | ::||||||||	gcuaCGGUGGCCUGCCUGGGGGc
MIMAT0004682	hsa-miR-361-3p	hsa_circ_0000547	hsa_circ_001250	circRNA	chr14	68408341	68408363	+	1	0	AGO1-4	7mer-m8	uuuAGUCUUAGUGUGGACCCCCu	|| | :||| : |||||||	ggcUCUGUGUCAGGACUGGGGGu
MIMAT0004682	hsa-miR-361-3p	NM_001130004	ACTN1	circRNA	chr14	69343902	69343924	-	10	0	AGO1-4,AGO2	7mer-m8	uuuagucuuaguGUGGACCCCCu	|:||||||||	guggaccccaacCGCCUGGGGGu
MIMAT0004682	hsa-miR-361-3p	NM_001130004	ACTN1	circRNA	chr14	69351523	69351546	-	9	0	AGO1-4,AGO2	7mer-m8	uuUAGUCUUAGUG-UGGACCCCCu	| ||| : || |:|||||||	ugACCAGUGGGACAAUCUGGGGGc
MIMAT0004682	hsa-miR-361-3p	NM_004450	ERH	circRNA	chr14	69847233	69847252	-	18	0	AGO1,AGO1-4,AGO2	7mer-m8	uuUAGUCUUAGUGUGGACCCCCu	:|::||| || |||||||	guGUUGGAAGCA---CUGGGGGg
MIMAT0004682	hsa-miR-361-3p	NM_014734	KIAA0247	circRNA	chr14	70178940	70178962	+	2	0	AGO1-4	8mer	uuuagucuuaguGUGGACCCCCu	| ||||||||	gucuucccuggcCCCCUGGGGGa
MIMAT0004682	hsa-miR-361-3p	NM_014734	KIAA0247	circRNA	chr14	70179029	70179055	+	1	0	AGO1-4	8mer	uuuaGUCUUAGUGU----GGACCCCCu	| |:| :||| ||||||||	cagcCUGGAGUACAGGGCCCUGGGGGa
MIMAT0004682	hsa-miR-361-3p	NM_001039465	SRSF5	circRNA	chr14	70238181	70238203	+	8	0	AGO1-4,AGO2	7mer-m8	uuuagUCUU-AGUGUGGACCCCCu	| || |::| ||||||||	uguaaAUAACUUGC-CCUGGGGGc
MIMAT0004682	hsa-miR-361-3p	NM_001034852	SMOC1	circRNA	chr14	70477548	70477571	+	2	0	AGO2	8mer	uuuaGUCUUA-GUGUGGACCCCCu	| |||| ::| ||||||||	auccCUGAAUGUGCCCCUGGGGGa
MIMAT0004682	hsa-miR-361-3p	NM_015556	SIPA1L1	circRNA	chr14	72176123	72176144	+	1	0	AGO2	7mer-m8	uuUAGUCUUAGUGUGGACCCCCu	| || |: | |: |||||||	gcAGCACAGCCUCG-CUGGGGGc
MIMAT0004682	hsa-miR-361-3p	NM_021260	ZFYVE1	circRNA	chr14	73464782	73464805	-	1	0	AGO1-4	7mer-m8	uuUA-GUCUUAGUGUGGACCCCCu	|| |:||| :| ||||||||	cgAUACGGAAGGGCUCCUGGGGGc
MIMAT0004682	hsa-miR-361-3p	NM_194278	C14orf43	circRNA	chr14	74226774	74226798	-	1	0	AGO1-4	7mer-m8	uuuaGUCUUAGUGU--GGACCCCCu	| | |||:|| |||||||	gacaCUGCAUCGCAGGACUGGGGGu
MIMAT0004682	hsa-miR-361-3p	NM_152444	PTGR2	circRNA	chr14	74351395	74351417	+	1	0	AGO1-4	7mer-m8	uuuagucuUAGUGUGGACCCCCu	|| : : |||||||	auguguacAUAGGGACUGGGGGc
MIMAT0004682	hsa-miR-361-3p	NM_001039479	KIAA0317	circRNA	chr14	75128636	75128658	-	5	0	AGO1-4,AGO2	7mer-m8	uuuagUCUUAGUGUGGACCCCCu	:|: |: || |||||||	gaaagGGGUUUCCAGCUGGGGGc
MIMAT0004682	hsa-miR-361-3p	NM_006827	TMED10	circRNA	chr14	75643085	75643105	-	3	0	AGO1-4	7mer-m8	uuuAGUCUUAGUGUGGACCCCCu	|| | | || ::|||||||	aucUCCG-ACCA-GUCUGGGGGc
MIMAT0004682	hsa-miR-361-3p	NM_033104	STON2	circRNA	chr14	81743406	81743428	-	3	0	AGO1-4	8mer	uuuagUCUUAGUGUGGACCCCCu	:||| ||||||||	cgcagGGAAAGUGUCCUGGGGGa
MIMAT0004682	hsa-miR-361-3p	NM_001008530	LGMN	circRNA	chr14	93178219	93178241	-	1	1	AGO1-4	8mer	uuuagucuuaGUGUGGACCCCCu	|::|||||||||	aagagguccaCGUACCUGGGGGa
MIMAT0004682	hsa-miR-361-3p	NM_001085	SERPINA3	circRNA	chr14	95081028	95081050	+	1	0	AGO1-4	7mer-m8	uuuagucuuaguguGGACCCCCu	:|||||||	uuggccuuccugucUCUGGGGGc
MIMAT0004682	hsa-miR-361-3p	NM_001008707	EML1	circRNA	chr14	100344845	100344867	+	1	0	AGO2	7mer-m8	uuuaguCUUAGUGUGGACCCCCu	||:| | ||||||||	cugaacGAGUGUCUCCUGGGGGu
MIMAT0004682	hsa-miR-361-3p	NM_001376	DYNC1H1	circRNA	chr14	102472474	102472496	+	9	0	AGO1-4,AGO2	7mer-m8	uuuAGUCUUAGUGUGGACCCCCu	|::||: | : |||||||	gccUUGGAGGCCAGGCUGGGGGg
MIMAT0004682	hsa-miR-361-3p	NM_001376	DYNC1H1	circRNA	chr14	102498693	102498714	+	10	0	AGO1-4,AGO2	8mer	uuUAGUCUUAGUGUGGACCCCCu	||| | | :| |||||||	ccAUCUGCCU-GCUGCUGGGGGa
MIMAT0004682	hsa-miR-361-3p	NM_006035	CDC42BPB	circRNA	chr14	103398833	103398856	-	4	0	AGO1-4	7mer-m8	uuuaGUCUUA-GUGUGGACCCCCu	| |:|| :||||||||||	ucugCUGGAUGGGCACCUGGGGGg
MIMAT0004682	hsa-miR-361-3p	NM_001128918	MARK3	circRNA	chr14	103932053	103932075	+	3	0	AGO1-4	7mer-m8	uuuaguCUUAGUGUGGACCCCCu	| :| : ::|||||||	guggauGUGUGGAGUCUGGGGGu
MIMAT0004682	hsa-miR-361-3p	NM_152307	TRMT61A	circRNA	chr14	104002290	104002312	+	4	0	AGO2	7mer-m8	uuuagucuuagugugGACCCCCu	|||||||	ucuguuuccccugugCUGGGGGc
MIMAT0004682	hsa-miR-361-3p	NM_032374	APOPT1	circRNA	chr14	104080022	104080043	+	1	0	AGO1-4	7mer-m8	uuuagucUUAGUGUGGACCCCCu	|: |||| |||||||	uccugguAGACACA-CUGGGGGc
MIMAT0004682	hsa-miR-361-3p	NM_005552	KLC1	circRNA	chr14	104152377	104152401	+	3	0	AGO1-4	7mer-m8	uuUAGUCUUAGUGU--GGACCCCCu	:| : | |:| | ||||||||	ccGUGGUACUUAGAGCCCUGGGGGc
MIMAT0004682	hsa-miR-361-3p	NM_001100119	XRCC3	circRNA	chr14	104164487	104164514	-	1	0	AGO1-4	7mer-m8	uuUAGUCUUAG----UGU-GGACCCCCu	:||||::|| | | ||||||||	guGUCAGGGUCCAGGAGAGCCUGGGGGu
MIMAT0004682	hsa-miR-361-3p	NM_001100119	XRCC3	circRNA	chr14	104164946	104164968	-	3	0	AGO2	7mer-m8	uuuagucuUAGUGUGGACCCCCu	||| | |||||||	ugacccccAUCUGAGCUGGGGGg
MIMAT0004682	hsa-miR-361-3p	NM_001100119	XRCC3	circRNA	chr14	104165756	104165783	-	2	0	AGO1-4,AGO2	7mer-m8	uuuaGUCU-UAG-UGU---GGACCCCCu	|||: ||| :|| ||||||||	gggcCAGGCAUCUGCAGUCCCUGGGGGc
MIMAT0004682	hsa-miR-361-3p	NM_015316	PPP1R13B	circRNA	chr14	104212772	104212795	-	5	0	AGO1,AGO1-4	8mer	uuuagucuuAGUGUG-GACCCCCu	|| ::: |||||||	cggaagcuuUCCUGUGCUGGGGGa
MIMAT0004682	hsa-miR-361-3p	NM_015656	KIF26A	circRNA	chr14	104642015	104642035	+	2	0	AGO1-4	8mer	uuuaGUCUUAGUGUGGACCCCCu	||||| : :||||||||	gcccCAGAA--GAGCCUGGGGGa
MIMAT0004682	hsa-miR-361-3p	NM_015656	KIF26A	circRNA	chr14	104646957	104646980	+	1	0	AGO2	7mer-m8	uuuAGUCUUAGUGU-GGACCCCCu	| :|:| ::: :|||||||	uucUAGGGAAGGUGUUCUGGGGGc
MIMAT0004682	hsa-miR-361-3p	NM_015656	KIF26A	circRNA	chr14	104647001	104647022	+	1	0	AGO1-4	7mer-m8	uuuagucuuAGUGUGGACCCCCu	|| | :|||||||	gaggccugcUC-CCUCUGGGGGg
MIMAT0004682	hsa-miR-361-3p	NM_022489	INF2	circRNA	chr14	105173985	105174007	+	1	0	AGO1-4	7mer-m8	uuuagucuuaGUGUGGACCCCCu	|| :||||||||	ccaccccugcCAGGCCUGGGGGc
MIMAT0004682	hsa-miR-361-3p	NM_005163	AKT1	circRNA	chr14	105236192	105236215	-	1	0	AGO1-4	7mer-m8	uuuaGUC-UUAGUGUGGACCCCCu	||| | | | ||||||||	uggcCAGCACCCUCUCCUGGGGGu
MIMAT0004682	hsa-miR-361-3p	NM_001112726	KIAA0284	circRNA	chr14	105353952	105353974	+	3	0	AGO1-4,AGO2	8mer	uuuagucuuaGUGUGGACCCCCu	| |: |||||||	cugaggcgggCCCGGCUGGGGGa
MIMAT0004682	hsa-miR-361-3p	NM_015005	KIAA0284	circRNA	chr14	105353952	105353974	+	3	0	AGO1-4,AGO2	8mer	uuuagucuuaGUGUGGACCCCCu	| |: |||||||	cugaggcgggCCCGGCUGGGGGa
MIMAT0004682	hsa-miR-361-3p	NM_002226	JAG2	circRNA	chr14	105612178	105612200	-	1	0	AGO1-4	7mer-m8	uuuagucuUAGUGUGGACCCCCu	:| | :||||||||	accacccuGUGAGGCCUGGGGGg
MIMAT0004682	hsa-miR-361-3p	NM_001100913	PACS2	circRNA	chr14	105863369	105863393	+	1	0	AGO1-4	7mer-m8	uuUAGUCUUAG--UGUGGACCCCCu	:|| ||| :|| |||||||	gaGUCUCCAUCCAGCAGCUGGGGGu
MIMAT0004682	hsa-miR-361-3p	NM_001311	CRIP1	circRNA	chr14	105954566	105954588	+	4	0	AGO1-4,AGO2	7mer-m8	uuuagucuuAGUGUGGACCCCCu	| || :|||||||	ggaagacgcUGACCUCUGGGGGc
MIMAT0004682	hsa-miR-361-3p	hsa_circ_0000578	hsa_circ_002164	circRNA	chr14	106209346	106209368	-	1	0	AGO1-4	7mer-m8	uuuaGUCUUAGUGUGGACCCCCu	|| :| ||| :|||||||	ccucCAAGAGCACCUCUGGGGGc
MIMAT0004682	hsa-miR-361-3p	hsa_circ_0000579	hsa_circ_001627	circRNA	chr14	106209346	106209368	-	1	0	AGO1-4	7mer-m8	uuuaGUCUUAGUGUGGACCCCCu	|| :| ||| :|||||||	ccucCAAGAGCACCUCUGGGGGc
MIMAT0004682	hsa-miR-361-3p	NR_002224	ADAM6	circRNA	chr14	106444743	106444764	-	7	0	AGO1-4	8mer	uuUAGUCUUAGUGUGGACCCCCu	|| || | : | ||||||||	aaAUGAGCAGU-CUCCUGGGGGa
MIMAT0004682	hsa-miR-361-3p	NR_002224	ADAM6	circRNA	chr14	106573500	106573524	-	1	0	AGO1-4	8mer	uuuaGUC--UUAGUGUGGACCCCCu	||| ::| : ::|||||||	ggugCAGCUGGUGGAGUCUGGGGGa
MIMAT0004682	hsa-miR-361-3p	NR_033375	LINC00226	circRNA	chr14	106573500	106573524	-	1	0	AGO1-4	8mer	uuuaGUC--UUAGUGUGGACCCCCu	||| ::| : ::|||||||	ggugCAGCUGGUGGAGUCUGGGGGa
MIMAT0004682	hsa-miR-361-3p	hsa_circ_0033955	hsa_circ_0033955	circRNA	chr14	106573500	106573524	-	1	0	AGO1-4	8mer	uuuaGUC--UUAGUGUGGACCCCCu	||| ::| : ::|||||||	ggugCAGCUGGUGGAGUCUGGGGGa
MIMAT0004682	hsa-miR-361-3p	hsa_circ_0033961	hsa_circ_0033961	circRNA	chr14	106573500	106573524	-	1	0	AGO1-4	8mer	uuuaGUC--UUAGUGUGGACCCCCu	||| ::| : ::|||||||	ggugCAGCUGGUGGAGUCUGGGGGa
MIMAT0004682	hsa-miR-361-3p	NR_002224	ADAM6	circRNA	chr14	106598819	106598837	-	1	0	AGO1-4	7mer-m8	uuuAGUCUUAGUGUGGACCCCCu	||||: ||| |||||||	cacUCAGG---ACA-CUGGGGGg
MIMAT0004682	hsa-miR-361-3p	NR_027457	LINC00221	circRNA	chr14	106598819	106598837	-	1	0	AGO1-4	7mer-m8	uuuAGUCUUAGUGUGGACCCCCu	||||: ||| |||||||	cacUCAGG---ACA-CUGGGGGg
MIMAT0004682	hsa-miR-361-3p	NR_033375	LINC00226	circRNA	chr14	106598819	106598837	-	1	0	AGO1-4	7mer-m8	uuuAGUCUUAGUGUGGACCCCCu	||||: ||| |||||||	cacUCAGG---ACA-CUGGGGGg
MIMAT0004682	hsa-miR-361-3p	hsa_circ_0033955	hsa_circ_0033955	circRNA	chr14	106598819	106598837	-	1	0	AGO1-4	7mer-m8	uuuAGUCUUAGUGUGGACCCCCu	||||: ||| |||||||	cacUCAGG---ACA-CUGGGGGg
MIMAT0004682	hsa-miR-361-3p	NR_002224	ADAM6	circRNA	chr14	106725468	106725492	-	1	0	AGO2	8mer	uuuaGUC-UUAGUGU-GGACCCCCu	||| :|:: | :|||||||	ggugCAGCUGUUGGAGUCUGGGGGa
MIMAT0004682	hsa-miR-361-3p	NR_027457	LINC00221	circRNA	chr14	106725468	106725492	-	1	0	AGO2	8mer	uuuaGUC-UUAGUGU-GGACCCCCu	||| :|:: | :|||||||	ggugCAGCUGUUGGAGUCUGGGGGa
MIMAT0004682	hsa-miR-361-3p	NR_033375	LINC00226	circRNA	chr14	106725468	106725492	-	1	0	AGO2	8mer	uuuaGUC-UUAGUGU-GGACCCCCu	||| :|:: | :|||||||	ggugCAGCUGUUGGAGUCUGGGGGa
MIMAT0004682	hsa-miR-361-3p	hsa_circ_0033955	hsa_circ_0033955	circRNA	chr14	106725468	106725492	-	1	0	AGO2	8mer	uuuaGUC-UUAGUGU-GGACCCCCu	||| :|:: | :|||||||	ggugCAGCUGUUGGAGUCUGGGGGa
MIMAT0004682	hsa-miR-361-3p	NR_002224	ADAM6	circRNA	chr14	106791272	106791296	-	1	0	AGO1-4	8mer	uuuaGUC--UUAGUGUGGACCCCCu	||| ::| : ::|||||||	ggugCAGCUGGUGGAGUCUGGGGGa
MIMAT0004682	hsa-miR-361-3p	NR_027457	LINC00221	circRNA	chr14	106791272	106791296	-	1	0	AGO1-4	8mer	uuuaGUC--UUAGUGUGGACCCCCu	||| ::| : ::|||||||	ggugCAGCUGGUGGAGUCUGGGGGa
MIMAT0004682	hsa-miR-361-3p	NR_033375	LINC00226	circRNA	chr14	106791272	106791296	-	1	0	AGO1-4	8mer	uuuaGUC--UUAGUGUGGACCCCCu	||| ::| : ::|||||||	ggugCAGCUGGUGGAGUCUGGGGGa
MIMAT0004682	hsa-miR-361-3p	NR_002224	ADAM6	circRNA	chr14	106815989	106816013	-	1	0	AGO1-4	8mer	uuuaGUC--UUAGUGUGGACCCCCu	||| ::| : ::|||||||	ggugCAGCUGGUGGAGUCUGGGGGa
MIMAT0004682	hsa-miR-361-3p	NR_027457	LINC00221	circRNA	chr14	106815989	106816013	-	1	0	AGO1-4	8mer	uuuaGUC--UUAGUGUGGACCCCCu	||| ::| : ::|||||||	ggugCAGCUGGUGGAGUCUGGGGGa
MIMAT0004682	hsa-miR-361-3p	NR_033375	LINC00226	circRNA	chr14	106815989	106816013	-	1	0	AGO1-4	8mer	uuuaGUC--UUAGUGUGGACCCCCu	||| ::| : ::|||||||	ggugCAGCUGGUGGAGUCUGGGGGa
MIMAT0004682	hsa-miR-361-3p	NR_002224	ADAM6	circRNA	chr14	107013211	107013235	-	1	0	AGO1-4	8mer	uuuaGUC--UUAGUGUGGACCCCCu	||| ::| : ::|||||||	ggugCAGCUGGUGGAGUCUGGGGGa
MIMAT0004682	hsa-miR-361-3p	NR_027457	LINC00221	circRNA	chr14	107013211	107013235	-	1	0	AGO1-4	8mer	uuuaGUC--UUAGUGUGGACCCCCu	||| ::| : ::|||||||	ggugCAGCUGGUGGAGUCUGGGGGa
MIMAT0004682	hsa-miR-361-3p	NM_000462	UBE3A	circRNA	chr15	25643614	25643636	-	1	0	AGO1-4	7mer-m8	uuuagucuuagugugGACCCCCu	|||||||	ggugguuaccaggggCUGGGGGu
MIMAT0004682	hsa-miR-361-3p	NM_024490	ATP10A	circRNA	chr15	25926022	25926044	-	1	0	AGO1-4	8mer	uuuagucuuaguGUGGACCCCCu	:|||||||||	cguggaccuguuUACCUGGGGGa
MIMAT0004682	hsa-miR-361-3p	NM_004667	HERC2	circRNA	chr15	28377305	28377328	-	2	0	AGO1-4	7mer-m8	uuuaGUCUUAG-UGUGGACCCCCu	|| :|| : ||||||||	acgaCACUGUCUGGUCCUGGGGGg
MIMAT0004682	hsa-miR-361-3p	NM_004667	HERC2	circRNA	chr15	28506036	28506058	-	5	0	AGO1-4	8mer	uuuagUCUUAGUGUGGACCCCCu	||: |||| |||||||	cagcgAGGUCCACAGCUGGGGGa
MIMAT0004682	hsa-miR-361-3p	hsa_circ_0000587	hsa_circ_000849	circRNA	chr15	28506036	28506058	-	5	0	AGO1-4	8mer	uuuagUCUUAGUGUGGACCCCCu	||: |||| |||||||	cagcgAGGUCCACAGCUGGGGGa
MIMAT0004682	hsa-miR-361-3p	NM_130901	OTUD7A	circRNA	chr15	32115417	32115439	-	1	0	AGO1-4	7mer-m8	uuuAGUCUUAGUGUGGACCCCCu	|| :||: | |||||||	auuUCUCGAUUUCUGCUGGGGGu
MIMAT0004682	hsa-miR-361-3p	NM_001013703	EIF2AK4	circRNA	chr15	40226386	40226408	+	2	0	AGO1,AGO2	7mer-m8	uuuagucuuaGUGUGGACCCCCu	||:: |||||||	gcagcgcugcCAUGGCUGGGGGc
MIMAT0004682	hsa-miR-361-3p	NM_020168	PAK6	circRNA	chr15	40568841	40568862	+	1	0	AGO1-4	7mer-m8	uuuaGUCUUAGUGUGGACCCCCu	||| : ||:: |||||||	gcucCAG-GCCAUGGCUGGGGGc
MIMAT0004682	hsa-miR-361-3p	NM_020168	PAK6	circRNA	chr15	40569542	40569564	+	1	0	AGO1-4	7mer-m8	uuuaGUCUUAGUGUGGACCCCCu	:|| : | :|||||||||	ucccUAGUGACCUACCUGGGGGc
MIMAT0004682	hsa-miR-361-3p	NM_002225	IVD	circRNA	chr15	40710806	40710829	+	1	0	AGO1-4	7mer-m8	uuuaGUCUUA-GUGUGGACCCCCu	|||::| :||||||||||	cuccCAGGGUAGGCACCUGGGGGc
MIMAT0004682	hsa-miR-361-3p	NM_002225	IVD	circRNA	chr15	40711006	40711028	+	1	0	AGO1-4	8mer	uuuAGUCUUAGUGUGGACCCCCu	|||| || : :|||||||	cuuUCAGUCUCUUUUCUGGGGGa
MIMAT0004682	hsa-miR-361-3p	NM_014952	BAHD1	circRNA	chr15	40751128	40751152	+	2	0	AGO1-4	7mer-m8	uuUAGUCUUAGUGUG--GACCCCCu	| |: :|||:::| |||||||	ugACCGUGAUCGUGCUACUGGGGGc
MIMAT0004682	hsa-miR-361-3p	NM_170589	CASC5	circRNA	chr15	40916674	40916697	+	3	0	AGO1-4,AGO2	8mer	uuuaGUCUUAG-UGUGGACCCCCu	:| |:|| | |:|||||||	aguaUAUAGUCAAGAUCUGGGGGa
MIMAT0004682	hsa-miR-361-3p	NM_020857	VPS18	circRNA	chr15	41192965	41192989	+	1	0	AGO2	8mer	uuuAGUCUUA-GUGUG-GACCCCCu	|| | :| ||:: |||||||	aguUCUGCGUGAACGUGCUGGGGGa
MIMAT0004682	hsa-miR-361-3p	NM_020857	VPS18	circRNA	chr15	41195308	41195328	+	1	0	AGO1-4	7mer-m8	uuuaGUCUUAGUGUGGACCCCCu	||||: : | |||||||	gcugCAGAG--GAAGCUGGGGGc
MIMAT0004682	hsa-miR-361-3p	NM_007236	CHP	circRNA	chr15	41549134	41549158	+	1	1	AGO1-4	8mer	uuuAGUCUUAG-UGUG-GACCCCCu	|:: ||| || | |||||||	aacUUGCCAUCAACCCACUGGGGGa
MIMAT0004682	hsa-miR-361-3p	NM_016359	NUSAP1	circRNA	chr15	41663793	41663815	+	4	0	AGO1-4,AGO2	7mer-m8	uuuagucUUAGUGUGGACCCCCu	:| |::::|||||||	cacauguGACCGUGUCUGGGGGc
MIMAT0004682	hsa-miR-361-3p	NM_015138	RTF1	circRNA	chr15	41769363	41769385	+	2	0	AGO1-4	8mer	uuuagucuuagugUGGACCCCCu	|||||||||	gccauggcugaggACCUGGGGGa
MIMAT0004682	hsa-miR-361-3p	NM_139265	EHD4	circRNA	chr15	42192808	42192830	-	2	0	AGO1-4	8mer	uuUAGUCUUAGUGUGGACCCCCu	| |:|::| : | |||||||	agAACGGGGUGGGAACUGGGGGa
MIMAT0004682	hsa-miR-361-3p	NM_020759	STARD9	circRNA	chr15	42986217	42986241	+	1	0	AGO2	7mer-m8	uuuAGUCUU--AGUGUGGACCCCCu	|||||| | ||||||||||	gguUCAGAAGGGCUCACCUGGGGGg
MIMAT0004682	hsa-miR-361-3p	NM_005657	TP53BP1	circRNA	chr15	43714236	43714255	-	1	0	AGO1-4	8mer	uuuAGUCUUAGUGUGGACCCCCu	|||| :| |||||||||	uccUCAG-GU--GACCUGGGGGa
MIMAT0004682	hsa-miR-361-3p	NM_005657	TP53BP1	circRNA	chr15	43714256	43714279	-	1	0	AGO1-4	7mer-m8	uuuagucuuAGUGU-GGACCCCCu	||||| |||||||	guuuccccuUCACAGACUGGGGGc
MIMAT0004682	hsa-miR-361-3p	NM_002373	MAP1A	circRNA	chr15	43813220	43813244	+	3	0	AGO1-4	8mer	uuuaGUCUU-AGUGU-GGACCCCCu	|| |: |:| | ||||||||	ugggCAAAGUUUAGAGCCUGGGGGa
MIMAT0004682	hsa-miR-361-3p	NM_002373	MAP1A	circRNA	chr15	43821291	43821312	+	1	0	AGO1-4	7mer-m8	uuuaguCUUAGUGUGGACCCCCu	|:| || | |||||||	accuguGGA-CAAAGCUGGGGGu
MIMAT0004682	hsa-miR-361-3p	NM_025137	SPG11	circRNA	chr15	44903047	44903072	-	21	0	AGO1-4,AGO2	7mer-m8	uuUAGUCUUA-GU--GUGGACCCCCu	| :| ||| :| | ||||||||	cuACUACAAUGUAUUCUCCUGGGGGu
MIMAT0004682	hsa-miR-361-3p	NM_002748	MAPK6	circRNA	chr15	52311508	52311530	+	2	0	AGO1-4	7mer-m8	uuUAGUCUUAG-UGUGGACCCCCu	| | ||: | ||| |||||||	agACCUGAGCCGACA-CUGGGGGc
MIMAT0004682	hsa-miR-361-3p	NM_004998	MYO1E	circRNA	chr15	59428961	59428983	-	1	0	AGO1-4	7mer-m8	uuUAGUCUUAGU-GUGGACCCCCu	| ||| :||| : |||||||	caAGCAG-GUCAGGGGCUGGGGGc
MIMAT0004682	hsa-miR-361-3p	NM_015059	TLN2	circRNA	chr15	63089542	63089567	+	1	0	AGO2	7mer-m8	uuuaGUCUU----AGUGUGGACCCCCu	||||| ||| | |||||||	cucgCAGAAGUGGUCA-AGCUGGGGGc
MIMAT0004682	hsa-miR-361-3p	NM_001218	CA12	circRNA	chr15	63637735	63637757	-	2	0	AGO1-4,AGO2	8mer	uuUAGUCUUAG-UGUGGACCCCCu	| | | | | :|| |||||||	gcAGCUGCACCUGCA-CUGGGGGa
MIMAT0004682	hsa-miR-361-3p	NM_003922	HERC1	circRNA	chr15	63922682	63922706	-	1	1	AGO1-4	8mer	uuuagUCU-UA-GUGUGGACCCCCu	||| :| :|::||||||||	aauggAGAUGUGUAUGCCUGGGGGa
MIMAT0004682	hsa-miR-361-3p	NM_022048	CSNK1G1	circRNA	chr15	64463694	64463719	-	2	0	AGO1-4,AGO2	7mer-m8	uuuagUCU-UAGU--GUGGACCCCCu	:|| |||| : |||||||	cagaaGGAGAUCAAGAGGCUGGGGGu
MIMAT0004682	hsa-miR-361-3p	NM_004884	IGDCC3	circRNA	chr15	65619538	65619559	-	1	0	AGO1-4	7mer-m8	uuuaGUCUUAGUGUGGACCCCCu	|||:| : : |||||||	ggggCAGGA-GGGGGCUGGGGGg
MIMAT0004682	hsa-miR-361-3p	NM_004884	IGDCC3	circRNA	chr15	65620765	65620789	-	6	0	AGO1-4,AGO2	7mer-m8	uuuaGUCUUA-GUGU-GGACCCCCu	|:|||| |:: ||||||||	cagcCGGAAUGAAUGUCCUGGGGGg
MIMAT0004682	hsa-miR-361-3p	NM_004884	IGDCC3	circRNA	chr15	65621146	65621167	-	1	0	AGO1-4	7mer-m8	uuUAGUCUUAGUGUGGACCCCCu	||: |:|| :: ||||||||	ggAUUUGGAUGGU-CCUGGGGGc
MIMAT0004682	hsa-miR-361-3p	NR_027654	SMAD6	circRNA	chr15	67073776	67073802	+	1	0	AGO2	7mer-m8	uuUAGUCUUAGUG----UGGACCCCCu	||||| ||:| : |||||||	gcAUCAGCUUCGCCAAGGGCUGGGGGc
MIMAT0004682	hsa-miR-361-3p	NM_017882	CLN6	circRNA	chr15	68499612	68499634	-	4	0	AGO2	7mer-m8	uuuagucuuaGUGUGGACCCCCu	||: ||||||||	ugagcgccugCAUUCCUGGGGGc
MIMAT0004682	hsa-miR-361-3p	NM_017882	CLN6	circRNA	chr15	68499832	68499854	-	9	0	AGO1-4,AGO2	7mer-m8	uuuagucuuaGUGUGGACCCCCu	| ::||||||||	cugcccucucCCUGCCUGGGGGc
MIMAT0004682	hsa-miR-361-3p	NM_001004439	ITGA11	circRNA	chr15	68642975	68642999	-	1	0	AGO1-4	8mer	uuuaGUCUUAG-UGU-GGACCCCCu	|| :|| |:: ||||||||	aggaCAUUGUCGAUGCCCUGGGGGa
MIMAT0004682	hsa-miR-361-3p	NM_006305	ANP32A	circRNA	chr15	69072266	69072286	-	1	1	AGO2	7mer-m8	uuuagUCUUAGUGUGGACCCCCu	|||:| ::| |||||||	ggggaAGAGU-GUA-CUGGGGGu
MIMAT0004682	hsa-miR-361-3p	NM_006465	ARID3B	circRNA	chr15	74888269	74888292	+	4	0	AGO1-4	7mer-m8	uuuagucuuaGUGUG-GACCCCCu	:::|| |||||||	cagguccugcUGUACUCUGGGGGc
MIMAT0004682	hsa-miR-361-3p	NM_005697	SCAMP2	circRNA	chr15	75140944	75140968	-	1	0	AGO1-4	8mer	uuUAGUCUUAGUG--UGGACCCCCu	:|::| ||| | :||||||||	ugGUUGGCAUCCCUGGCCUGGGGGa
MIMAT0004682	hsa-miR-361-3p	NM_001178111	SCAMP5	circRNA	chr15	75312115	75312139	+	1	0	AGO1-4	7mer-m8	uuuagUCUUAGUGUG--GACCCCCu	||:: ||||| |||||||	guaggAGGGGCACACAGCUGGGGGu
MIMAT0004682	hsa-miR-361-3p	NM_024776	PEAK1	circRNA	chr15	77407146	77407167	-	6	0	AGO1-4	7mer-m8	uuuaGUCUUAGUGUGGACCCCCu	|| | || :||||||||	ugucCACUACCA-GCCUGGGGGg
MIMAT0004682	hsa-miR-361-3p	NR_045529	LOC390660	circRNA	chr15	82828291	82828313	-	1	0	AGO2	8mer	uuUAGUCUUAGUGUGGACCCCCu	| || | |:::::|||||||	auAGCAAAUUUGUGUCUGGGGGa
MIMAT0004682	hsa-miR-361-3p	NM_022767	AEN	circRNA	chr15	89175387	89175412	+	17	0	AGO1,AGO2,AGO3	7mer-m8	uuuagucUUAGUG---UGGACCCCCu	:||| | ::|||||||	uagcuuuGAUCCCUUGGUCUGGGGGu
MIMAT0004682	hsa-miR-361-3p	NM_007011	ABHD2	circRNA	chr15	89631742	89631763	+	3	0	AGO1-4	7mer-m8	uuuagUCUUAGUGUGGACCCCCu	:||| || | |||||||	cugcaGGAACCAGA-CUGGGGGc
MIMAT0004682	hsa-miR-361-3p	NM_007011	ABHD2	circRNA	chr15	89694912	89694933	+	2	0	AGO1-4,AGO2	8mer	uuuaGUCUUAGUGUGGACCCCCu	|| :|:: |:|||||||	auucCACCGUUG-AUCUGGGGGa
MIMAT0004682	hsa-miR-361-3p	NM_002693	POLG	circRNA	chr15	89876643	89876668	-	2	0	AGO2	7mer-m8	uuuaGUCUUAGUGU---GGACCCCCu	||||| |||: :|||||||	ccugCAGAAGCACGGGCUCUGGGGGc
MIMAT0004682	hsa-miR-361-3p	NM_001150	ANPEP	circRNA	chr15	90328241	90328263	-	4	0	AGO1-4	7mer-m8	uuUAGUCUUAGUGUGGACCCCCu	|| | : | : |||||||	caAUGAACGGCCUUGCUGGGGGc
MIMAT0004682	hsa-miR-361-3p	NM_001199058	C15orf38-AP3S2	circRNA	chr15	90378245	90378267	-	2	0	AGO1-4,AGO2	7mer-m8	uuuagucuuAGUGUGGACCCCCu	||| |:|||||||	gcuggcccuUCAGAUCUGGGGGu
MIMAT0004682	hsa-miR-361-3p	NR_023361	AP3S2	circRNA	chr15	90378245	90378267	-	2	0	AGO1-4,AGO2	7mer-m8	uuuagucuuAGUGUGGACCCCCu	||| |:|||||||	gcuggcccuUCAGAUCUGGGGGu
MIMAT0004682	hsa-miR-361-3p	NM_002168	IDH2	circRNA	chr15	90631919	90631940	-	2	0	AGO1-4	7mer-m8	uuUAGUCUUAGUGUGGACCCCCu	||| |:| ||: ||||||||	cuAUCCGGAACAU-CCUGGGGGg
MIMAT0004682	hsa-miR-361-3p	NM_022769	CRTC3	circRNA	chr15	91187798	91187821	+	1	0	AGO2	7mer-m8	uuUAGUCUUAGUGUG-GACCCCCu	||::|:: :::|| |||||||	uuAUUGGGGGUGUACACUGGGGGc
MIMAT0004682	hsa-miR-361-3p	NM_013272	SLCO3A1	circRNA	chr15	92398469	92398492	+	2	0	AGO1-4,AGO2	7mer-m8	uuUAGUCUUAGUGUG-GACCCCCu	|| ||:: || || |||||||	ucAUGAGGGCCAGACGCUGGGGGc
MIMAT0004682	hsa-miR-361-3p	NM_001145044	SLCO3A1	circRNA	chr15	92669351	92669375	+	2	0	AGO1-4,AGO2	7mer-m8	uuuAGUC--UUAGUGUGGACCCCCu	|||| :|| ||||||||	agcUCAGCCUGUCUGCCCUGGGGGc
MIMAT0004682	hsa-miR-361-3p	NM_013272	SLCO3A1	circRNA	chr15	92669351	92669375	+	2	0	AGO1-4,AGO2	7mer-m8	uuuAGUC--UUAGUGUGGACCCCCu	|||| :|| ||||||||	agcUCAGCCUGUCUGCCCUGGGGGc
MIMAT0004682	hsa-miR-361-3p	NR_037601	LOC100507217	circRNA	chr15	93447614	93447637	+	1	0	AGO1-4	7mer-m8	uuUAGUCU-UAGUGUGGACCCCCu	:||||| : | | ||||||||	acGUCAGACGGCUCCCCUGGGGGg
MIMAT0004682	hsa-miR-361-3p	NR_037601	LOC100507217	circRNA	chr15	93478721	93478746	+	2	0	AGO1-4,AGO2	8mer	uuuAGUCUUAGUGU---GGACCCCCu	|:||: || || ||||||||	gguUUAGGUUCUCAAUUCCUGGGGGa
MIMAT0004682	hsa-miR-361-3p	NM_001271	CHD2	circRNA	chr15	93557935	93557958	+	4	0	AGO1-4,AGO2	7mer-m8	uuuagUCU-UAGUGUGGACCCCCu	||| : |::: |||||||	aagaaAGACGACGUGACUGGGGGu
MIMAT0004682	hsa-miR-361-3p	NM_032039	ITFG3	circRNA	chr16	314062	314083	+	1	0	AGO1-4	7mer-m8	uuuaGUCUUAGUGUGGACCCCCu	| ||: | | ||||||||	ccucCCGAGCCUC-CCUGGGGGu
MIMAT0004682	hsa-miR-361-3p	NM_001142272	RAB11FIP3	circRNA	chr16	571549	571571	+	1	0	AGO1-4	7mer-m8	uuuagucUUAGUGUGGACCCCCu	|:| || ||||||||	ucgcugcAGUAACCCCUGGGGGc
MIMAT0004682	hsa-miR-361-3p	NM_014700	RAB11FIP3	circRNA	chr16	571549	571571	+	1	0	AGO1-4	7mer-m8	uuuagucUUAGUGUGGACCCCCu	|:| || ||||||||	ucgcugcAGUAACCCCUGGGGGc
MIMAT0004682	hsa-miR-361-3p	NM_005632	SOLH	circRNA	chr16	597104	597125	+	2	0	AGO2	8mer	uuuagucuuaGUGUGGACCCCCu	||: ||||||||	agccacccgcCAU-CCUGGGGGa
MIMAT0004682	hsa-miR-361-3p	NM_005632	SOLH	circRNA	chr16	602477	602500	+	1	0	AGO1-4	7mer-m8	uuuagucuuAG-UGUGGACCCCCu	|| || |||||||	gcugcgccuUCAACCACUGGGGGc
MIMAT0004682	hsa-miR-361-3p	NM_001172663	RAB40C	circRNA	chr16	678584	678605	+	2	0	AGO1-4	7mer-m8	uuUAGUCUUAGUGUGGACCCCCu	:|| :|| ||||||||||	acGUCCACGUC-CACCUGGGGGc
MIMAT0004682	hsa-miR-361-3p	NM_001005920	JMJD8	circRNA	chr16	731785	731807	-	2	0	AGO1-4,AGO2	7mer-m8	uuuagucuuaguguGGACCCCCu	||||||||	cacucuuccagcucCCUGGGGGu
MIMAT0004682	hsa-miR-361-3p	NM_004548	NDUFB10	circRNA	chr16	2011798	2011813	+	2	1	AGO1-4	7mer-m8	uuuagucuUAGU-GUGGACCCCCu	|||| |||||||||	#NAME?
MIMAT0004682	hsa-miR-361-3p	NM_002952	RPS2	circRNA	chr16	2012772	2012792	-	11	0	AGO1-4	8mer	uuuaGUCUUAGUGUGGACCCCCu	||||: | :| |||||||	ugcgCAGAGGC-UA-CUGGGGGa
MIMAT0004682	hsa-miR-361-3p	NM_002952	RPS2	circRNA	chr16	2013226	2013250	-	8	0	AGO1,AGO1-4	7mer-m8	uuUAGU--CUUAGUGUGGACCCCCu	|||| || |: : ||||||||	agAUCAUUGAUUUCUUCCUGGGGGc
MIMAT0004682	hsa-miR-361-3p	NM_178167	ZNF598	circRNA	chr16	2048534	2048554	-	3	0	AGO1-4,AGO2	8mer	uuuaGUCUUAGUGUGGACCCCCu	|:|:| | | |||||||	uugcCGGGA-C-CUGCUGGGGGa
MIMAT0004682	hsa-miR-361-3p	NM_001009944	PKD1	circRNA	chr16	2138927	2138948	-	3	0	AGO1-4,AGO2	7mer-m8	uuuagUCUUAGUGUGGACCCCCu	||| || | ||||||||	ggaaaAGACUC-CUCCUGGGGGc
MIMAT0004682	hsa-miR-361-3p	NM_001009944	PKD1	circRNA	chr16	2139103	2139125	-	3	0	AGO1-4,AGO2	7mer-m8	uuuaguCUUAGUGUGGACCCCCu	|:: |: |||||||	ggccuuGGGCCGGUGCUGGGGGc
MIMAT0004682	hsa-miR-361-3p	NM_001009944	PKD1	circRNA	chr16	2140422	2140444	-	3	0	AGO1-4,AGO2	7mer-m8	uuuagucuuaGUGUGGACCCCCu	:||: |||||||	uggggcgcccUACGGCUGGGGGc
MIMAT0004682	hsa-miR-361-3p	NM_001009944	PKD1	circRNA	chr16	2140727	2140746	-	2	0	AGO2	7mer-m8	uuuaGUCUUAGUGUGGACCCCCu	|||| :| ||||||||	cugcCAGA---GCUCCUGGGGGu
MIMAT0004682	hsa-miR-361-3p	NM_016333	SRRM2	circRNA	chr16	2807527	2807551	+	5	0	AGO1-4,AGO2	7mer-m8	uuuagUCUUA-GUGU-GGACCCCCu	||:|| :: | ||||||||	ggagaAGGAUGUGAACCCUGGGGGc
MIMAT0004682	hsa-miR-361-3p	NM_016333	SRRM2	circRNA	chr16	2821058	2821083	+	10	2	AGO1-4,AGO2	7mer-m8	uuuaGUCUUAGUGU---GGACCCCCu	| |: |||:: :|||||||	cuucCUGGUUCAUGUGUUCUGGGGGg
MIMAT0004682	hsa-miR-361-3p	NM_006799	PRSS21	circRNA	chr16	2868929	2868952	+	1	0	AGO2	7mer-m8	uuuaGUCUUAGUG-UGGACCCCCu	| |::| || : |||||||	acugCUGGGUGACUGGCUGGGGGu
MIMAT0004682	hsa-miR-361-3p	NM_138439	FLYWCH2	circRNA	chr16	2946635	2946659	+	3	0	AGO1-4,AGO2	7mer-m8	uuuaGUCUUAGUGU--GGACCCCCu	| | :|||:: ||||||||	ugcaCUGUGUCAUGUCCCUGGGGGu
MIMAT0004682	hsa-miR-361-3p	NM_017885	HCFC1R1	circRNA	chr16	3072919	3072941	-	2	0	AGO1-4	8mer	uuuagucuuagugugGACCCCCu	|||||||	cuccgucugcugaggCUGGGGGa
MIMAT0004682	hsa-miR-361-3p	NM_024339	THOC6	circRNA	chr16	3076521	3076543	+	4	0	AGO2	8mer	uuuagucuUAGUGUGGACCCCCu	||| :: |||||||	auucccucAUCCUGGCUGGGGGa
MIMAT0004682	hsa-miR-361-3p	NM_003223	TFAP4	circRNA	chr16	4307566	4307587	-	5	0	AGO1-4,AGO2	7mer-m8	uuuaGUCUUAGUGUGGACCCCCu	| |:: ||: :|||||||	uaggCUGGGGCAU-UCUGGGGGc
MIMAT0004682	hsa-miR-361-3p	NM_032575	GLIS2	circRNA	chr16	4388508	4388530	+	1	0	AGO2	7mer-m8	uuuaGUCUUAGUGUGGACCCCCu	||| | ::|||||||	gacaCAGCUCCUGGUCUGGGGGc
MIMAT0004682	hsa-miR-361-3p	NM_145253	FAM100A	circRNA	chr16	4658942	4658964	-	2	0	AGO1-4	7mer-m8	uuuagucuuaGUGUGGACCCCCu	::||||||||||	augccuccccUGCACCUGGGGGu
MIMAT0004682	hsa-miR-361-3p	NM_001193452	NUDT16L1	circRNA	chr16	4745602	4745624	+	1	0	AGO2	8mer	uuuaGUCUUAGU-GUGGACCCCCu	||| ||| :||||||||	gagcCAG-UUCAGGGCCUGGGGGa
MIMAT0004682	hsa-miR-361-3p	NM_032569	GLYR1	circRNA	chr16	4853581	4853601	-	8	0	AGO1-4,AGO2	7mer-m8	uuuaGUCUUAGUGUGGACCCCCu	|:||| |||| |||||||	cuggCGGAA-CACA-CUGGGGGu
MIMAT0004682	hsa-miR-361-3p	NM_016256	NAGPA	circRNA	chr16	5078219	5078240	-	1	0	AGO1-4	7mer-m8	uuuAGUCUUAGUGUGGACCCCCu	| ||:: | |::|||||||	aguUGAGGGGC-CGUCUGGGGGu
MIMAT0004682	hsa-miR-361-3p	NM_014048	MKL2	circRNA	chr16	14340430	14340452	+	5	0	AGO1-4,AGO2	7mer-m8	uuUAGUCUUAGUGUGGACCCCCu	| |:| |::| |||||||	gcAGCGGCCUUGCUGCUGGGGGc
MIMAT0004682	hsa-miR-361-3p	NM_014048	MKL2	circRNA	chr16	14358176	14358199	+	3	0	AGO1-4,AGO2	7mer-m8	uuUAGUCUUAGUGUG--GACCCCCu	:|||| ||||: | |||||||	uaGUCAG-AUCAUCCUACUGGGGGu
MIMAT0004682	hsa-miR-361-3p	NM_004996	ABCC1	circRNA	chr16	15228886	15228905	+	1	0	AGO2	8mer	uuUAGUCUUAGUGUGGACCCCCu	:|::| ||:: |||||||	cuGUUGGUAUUG---CUGGGGGa
MIMAT0004682	hsa-miR-361-3p	NM_014287	NOMO1	circRNA	chr16	15228886	15228905	+	1	0	AGO2	8mer	uuUAGUCUUAGUGUGGACCCCCu	:|::| ||:: |||||||	cuGUUGGUAUUG---CUGGGGGa
MIMAT0004682	hsa-miR-361-3p	NM_004996	ABCC1	circRNA	chr16	15473759	15473781	+	1	0	AGO1-4	8mer	uuUAGUCUUAGUGUGGACCCCCu	||:: | || :||||||||	ccAUUGCACUCCAGCCUGGGGGa
MIMAT0004682	hsa-miR-361-3p	NM_014287	NOMO1	circRNA	chr16	15473759	15473781	+	1	0	AGO1-4	8mer	uuUAGUCUUAGUGUGGACCCCCu	||:: | || :||||||||	ccAUUGCACUCCAGCCUGGGGGa
MIMAT0004682	hsa-miR-361-3p	NM_004996	ABCC1	circRNA	chr16	15645975	15645996	+	1	0	AGO1-4	8mer	uuUAGUCUUAGUGUGGACCCCCu	| ::| | | ::|||||||	gcACUGGUAAGA-GUCUGGGGGa
MIMAT0004682	hsa-miR-361-3p	NM_014287	NOMO1	circRNA	chr16	15645975	15645996	+	1	0	AGO1-4	8mer	uuUAGUCUUAGUGUGGACCCCCu	| ::| | | ::|||||||	gcACUGGUAAGA-GUCUGGGGGa
MIMAT0004682	hsa-miR-361-3p	NM_004996	ABCC1	circRNA	chr16	15808964	15808985	+	1	0	AGO1-4	7mer-m8	uuuagUCUUAGUGUGGACCCCCu	:||: | |: |||||||	uuaggGGAGGC-CGGCUGGGGGc
MIMAT0004682	hsa-miR-361-3p	NM_014287	NOMO1	circRNA	chr16	15808964	15808985	+	1	0	AGO1-4	7mer-m8	uuuagUCUUAGUGUGGACCCCCu	:||: | |: |||||||	uuaggGGAGGC-CGGCUGGGGGc
MIMAT0004682	hsa-miR-361-3p	NM_004996	ABCC1	circRNA	chr16	15812280	15812303	+	1	0	AGO1-4	8mer	uuuaGUCUUA-GUGUGGACCCCCu	::||:| |:: ||||||||	guccUGGAGUGCGUUCCUGGGGGa
MIMAT0004682	hsa-miR-361-3p	NM_014287	NOMO1	circRNA	chr16	15812280	15812303	+	1	0	AGO1-4	8mer	uuuaGUCUUA-GUGUGGACCCCCu	::||:| |:: ||||||||	guccUGGAGUGCGUUCCUGGGGGa
MIMAT0004682	hsa-miR-361-3p	NM_004996	ABCC1	circRNA	chr16	16101846	16101865	+	1	0	AGO2	7mer-m8	uuuagucUUAGUGUGGACCCCCu	|:||| |||||||	aacuguaAGUCA---CUGGGGGg
MIMAT0004682	hsa-miR-361-3p	NM_014287	NOMO1	circRNA	chr16	16101846	16101865	+	1	0	AGO2	7mer-m8	uuuagucUUAGUGUGGACCCCCu	|:||| |||||||	aacuguaAGUCA---CUGGGGGg
MIMAT0004682	hsa-miR-361-3p	hsa_circ_0000676	hsa_circ_001071	circRNA	chr16	16101846	16101865	+	1	0	AGO2	7mer-m8	uuuagucUUAGUGUGGACCCCCu	|:||| |||||||	aacuguaAGUCA---CUGGGGGg
MIMAT0004682	hsa-miR-361-3p	hsa_circ_0000677	hsa_circ_001569	circRNA	chr16	16101846	16101865	+	1	0	AGO2	7mer-m8	uuuagucUUAGUGUGGACCCCCu	|:||| |||||||	aacuguaAGUCA---CUGGGGGg
MIMAT0004682	hsa-miR-361-3p	NM_014287	NOMO1	circRNA	chr16	16227062	16227085	+	1	0	AGO1-4	8mer	uuuAGUCUUAGUGUG-GACCCCCu	|| :: ||: : |||||||	ucuUCCUGGCCAUUUGCUGGGGGa
MIMAT0004682	hsa-miR-361-3p	NM_001004067	NOMO3	circRNA	chr16	16326493	16326514	+	1	0	AGO1-4	8mer	uuuaguCUUAGUGUGGACCCCCu	|::|| :| |||||||	ggcgguGGGUC-UAGCUGGGGGa
MIMAT0004682	hsa-miR-361-3p	NM_004996	ABCC1	circRNA	chr16	16326493	16326514	+	1	0	AGO1-4	8mer	uuuaguCUUAGUGUGGACCCCCu	|::|| :| |||||||	ggcgguGGGUC-UAGCUGGGGGa
MIMAT0004682	hsa-miR-361-3p	NM_014287	NOMO1	circRNA	chr16	16326493	16326514	+	1	0	AGO1-4	8mer	uuuaguCUUAGUGUGGACCCCCu	|::|| :| |||||||	ggcgguGGGUC-UAGCUGGGGGa
MIMAT0004682	hsa-miR-361-3p	NR_036447	PKD1P1	circRNA	chr16	16427619	16427640	+	1	0	AGO1-4	7mer-m8	uuUAGUCUUAGUGUGGACCCCCu	:| ||:: | | |||||||	agGUGAGGG-CUCUACUGGGGGu
MIMAT0004682	hsa-miR-361-3p	hsa_circ_0038203	hsa_circ_0038203	circRNA	chr16	18441378	18441403	-	1	0	AGO1-4	7mer-m8	uuuaGU-CUUAGUG--UGGACCCCCu	|| |: ||:| :||||||||	cggcCACGGCUCGCUGGCCUGGGGGc
MIMAT0004682	hsa-miR-361-3p	hsa_circ_0038205	hsa_circ_0038205	circRNA	chr16	18441378	18441403	-	1	0	AGO1-4	7mer-m8	uuuaGU-CUUAGUG--UGGACCCCCu	|| |: ||:| :||||||||	cggcCACGGCUCGCUGGCCUGGGGGc
MIMAT0004682	hsa-miR-361-3p	NM_173614	NOMO2	circRNA	chr16	18573372	18573393	-	1	0	AGO1-4	8mer	uuuaguCUUAGUGUGGACCCCCu	|::|| :| |||||||	ggcgguGGGUC-UAGCUGGGGGa
MIMAT0004682	hsa-miR-361-3p	NM_015092	SMG1	circRNA	chr16	18817321	18817343	-	8	0	AGO1,AGO1-4,AGO2	7mer-m8	uuuAGUCUUAGUGUGGACCCCCu	|:: |||:| :|||||||	uuuUUGUAAUUAACUCUGGGGGc
MIMAT0004682	hsa-miR-361-3p	NM_015092	SMG1	circRNA	chr16	18820780	18820802	-	3	0	AGO1-4	7mer-m8	uuuaGUCUUAGUGUGGACCCCCu	::| : ::|| |||||||	ucggUGGUGAUGCAACUGGGGGc
MIMAT0004682	hsa-miR-361-3p	NM_001034841	ITPRIPL2	circRNA	chr16	19126199	19126221	+	2	0	AGO1-4	8mer	uuuaGUCUUAGUGUGGACCCCCu	|:| |||: ||||||||	ccccCGGUCUCAUUCCUGGGGGa
MIMAT0004682	hsa-miR-361-3p	NR_028028	ITPRIPL2	circRNA	chr16	19126199	19126221	+	2	0	AGO1-4	8mer	uuuaGUCUUAGUGUGGACCCCCu	|:| |||: ||||||||	ccccCGGUCUCAUUCCUGGGGGa
MIMAT0004682	hsa-miR-361-3p	NM_001034841	ITPRIPL2	circRNA	chr16	19126920	19126943	+	2	0	AGO1-4	7mer-m8	uuuagucuuaGUG-UGGACCCCCu	|:| |:|||||||	uaaggcucugCGCGAUCUGGGGGc
MIMAT0004682	hsa-miR-361-3p	NR_028028	ITPRIPL2	circRNA	chr16	19126920	19126943	+	2	0	AGO1-4	7mer-m8	uuuagucuuaGUG-UGGACCCCCu	|:| |:|||||||	uaaggcucugCGCGAUCUGGGGGc
MIMAT0004682	hsa-miR-361-3p	NM_001034841	ITPRIPL2	circRNA	chr16	19130876	19130897	+	3	0	AGO1-4,AGO2	7mer-m8	uuUAGUCUUAGUGUGGACCCCCu	||: | |:: :||||||||	acAUUUG-UUUGAGCCUGGGGGc
MIMAT0004682	hsa-miR-361-3p	NR_028028	ITPRIPL2	circRNA	chr16	19130876	19130897	+	3	0	AGO1-4,AGO2	7mer-m8	uuUAGUCUUAGUGUGGACCCCCu	||: | |:: :||||||||	acAUUUG-UUUGAGCCUGGGGGc
MIMAT0004682	hsa-miR-361-3p	NM_001034841	ITPRIPL2	circRNA	chr16	19132421	19132442	+	7	0	AGO1-4,AGO2	7mer-m8	uuuaGUCUUAGUGUGGACCCCCu	:|| | ||:: |||||||	uacaUAGCA-CAUGACUGGGGGg
MIMAT0004682	hsa-miR-361-3p	NR_028028	ITPRIPL2	circRNA	chr16	19132421	19132442	+	7	0	AGO1-4,AGO2	7mer-m8	uuuaGUCUUAGUGUGGACCCCCu	:|| | ||:: |||||||	uacaUAGCA-CAUGACUGGGGGg
MIMAT0004682	hsa-miR-361-3p	NM_020422	TMEM159	circRNA	chr16	21181889	21181912	+	8	0	AGO1-4,AGO2	7mer-m8	uuuaGUCUUA-GUGUGGACCCCCu	| |: | | | |||||||	caccCUGGCUGCUCUGCUGGGGGu
MIMAT0004682	hsa-miR-361-3p	NR_002594	SLC7A5P2	circRNA	chr16	21518509	21518530	-	1	0	AGO1-4	8mer	uuuaGUCUUAGUGUGGACCCCCu	|||: ||| ||||||||	gugcCAGGUGCAC-CCUGGGGGa
MIMAT0004682	hsa-miR-361-3p	NR_027155	LOC100271836	circRNA	chr16	21518509	21518530	-	1	0	AGO1-4	8mer	uuuaGUCUUAGUGUGGACCCCCu	|||: ||| ||||||||	gugcCAGGUGCAC-CCUGGGGGa
MIMAT0004682	hsa-miR-361-3p	NR_002594	SLC7A5P2	circRNA	chr16	21520391	21520413	-	1	0	AGO1-4	7mer-m8	uuuagucuUAGUGUGGACCCCCu	:||: ||||||||	cccuuccuGUCGGUCCUGGGGGu
MIMAT0004682	hsa-miR-361-3p	NR_027155	LOC100271836	circRNA	chr16	21520391	21520413	-	1	0	AGO1-4	7mer-m8	uuuagucuUAGUGUGGACCCCCu	:||: ||||||||	cccuuccuGUCGGUCCUGGGGGu
MIMAT0004682	hsa-miR-361-3p	NR_002594	SLC7A5P2	circRNA	chr16	21853367	21853390	-	2	0	AGO1-4	8mer	uuUAGUCUUAG-UGUGGACCCCCu	|| :||:|| || :|||||||	agAUGGGAGUCUACUUCUGGGGGa
MIMAT0004682	hsa-miR-361-3p	NR_027155	LOC100271836	circRNA	chr16	21853367	21853390	-	2	0	AGO1-4	8mer	uuUAGUCUUAG-UGUGGACCCCCu	|| :||:|| || :|||||||	agAUGGGAGUCUACUUCUGGGGGa
MIMAT0004682	hsa-miR-361-3p	NM_013302	EEF2K	circRNA	chr16	22262588	22262611	+	1	0	AGO1	7mer-m8	uuUAGUCUUAGUGUG-GACCCCCu	|| : :: || :| |||||||	agAUGGAGGCCAAGCUCUGGGGGg
MIMAT0004682	hsa-miR-361-3p	NM_001802	CDR2	circRNA	chr16	22358935	22358958	-	4	0	AGO1-4,AGO2	7mer-m8	uuUAGUCUUAGU-GUGGACCCCCu	| | |:| || || |||||||	ugAACUGGAGCAGCAGCUGGGGGc
MIMAT0004682	hsa-miR-361-3p	NM_153603	COG7	circRNA	chr16	23436213	23436236	-	3	0	AGO1-4,AGO2	7mer-m8	uuuaGUCUUAGUGU-GGACCCCCu	| || ||| | ||||||||	gcugCUGAUUCAGACCCUGGGGGc
MIMAT0004682	hsa-miR-361-3p	NM_014494	TNRC6A	circRNA	chr16	24802860	24802881	+	4	0	AGO1-4,AGO2	7mer-m8	uuuaGUCUUAGUGUGGACCCCCu	:| |: | :: |||||||	cuggUACAGGC-UGGCUGGGGGg
MIMAT0004682	hsa-miR-361-3p	NM_014494	TNRC6A	circRNA	chr16	24804872	24804895	+	1	0	AGO1-4	7mer-m8	uuuaGUC-UUAGUGUGGACCCCCu	||| ::|| || |||||||	uagaCAGUGGUCCCAGCUGGGGGg
MIMAT0004682	hsa-miR-361-3p	NM_014494	TNRC6A	circRNA	chr16	24834977	24835000	+	10	0	AGO1,AGO1-4,AGO2	8mer	uuuaGUCUUAGUGUG-GACCCCCu	|:| | : ||| |||||||	uucaCGGCACUUCACUCUGGGGGa
MIMAT0004682	hsa-miR-361-3p	NM_001006634	ARHGAP17	circRNA	chr16	24950744	24950766	-	1	0	AGO2	7mer-m8	uuuagucUUAGUGUGGACCCCCu	|| || :|||||||	gggcugaAAGCAGCUCUGGGGGu
MIMAT0004682	hsa-miR-361-3p	NM_000418	IL4R	circRNA	chr16	27375824	27375846	+	1	0	AGO2	7mer-m8	uuuaGUCUUAGUGUGGACCCCCu	||| :|:: |||||||	ugccCAGCUGUAUGGCUGGGGGc
MIMAT0004682	hsa-miR-361-3p	NM_015202	KIAA0556	circRNA	chr16	27761220	27761240	+	1	0	AGO1-4	7mer-m8	uuUAGUCUUAGUGUGGACCCCCu	|||| |:|| :|||||||||	acAUCA-AGUC-UACCUGGGGGg
MIMAT0004682	hsa-miR-361-3p	NM_015171	XPO6	circRNA	chr16	28167563	28167589	-	5	0	AGO1-4,AGO2	7mer-m8	uuUAGUCUUAGUGU--G--GACCCCCu	:||||:| |:|: | |||||||	ggGUCAGGAGCGCGGCCGGCUGGGGGu
MIMAT0004682	hsa-miR-361-3p	NM_001042432	CLN3	circRNA	chr16	28497758	28497782	-	2	0	AGO1-4	7mer-m8	uuuagUCUUAGUGUG--GACCCCCu	:||: :: :| |||||||	cugggGGAGCUGGGCUGCUGGGGGc
MIMAT0004682	hsa-miR-361-3p	NM_001042432	CLN3	circRNA	chr16	28497775	28497798	-	2	0	AGO1-4	8mer	uuuagucuuAGU-GUGGACCCCCu	||| : |||||||	uggugguccUCAGGGACUGGGGGa
MIMAT0004682	hsa-miR-361-3p	NM_032815	NFATC2IP	circRNA	chr16	28975750	28975774	+	5	0	AGO1-4,AGO2	7mer-m8	uuuaGUCUUAGUGU--GGACCCCCu	::|| || || ||||||||	guggUGGAUUCUCAGCCCUGGGGGu
MIMAT0004682	hsa-miR-361-3p	NM_001042539	MAZ	circRNA	chr16	29820990	29821011	+	9	0	AGO1-4,AGO2	7mer-m8	uuUA-GUCUUAGUGUGGACCCCCu	|| |||| | ||:|||||||	acAUGCAGA--CCCAUCUGGGGGg
MIMAT0004682	hsa-miR-361-3p	NM_001031827	BOLA2	circRNA	chr16	29899074	29899097	-	2	0	AGO1-4	8mer	uuuagucuuaGUGU-GGACCCCCu	|| | ||||||||	aucgugucccCAGAGCCUGGGGGa
MIMAT0004682	hsa-miR-361-3p	NM_001243332	SEZ6L2	circRNA	chr16	29899074	29899097	-	2	0	AGO1-4	8mer	uuuagucuuaGUGU-GGACCCCCu	|| | ||||||||	aucgugucccCAGAGCCUGGGGGa
MIMAT0004682	hsa-miR-361-3p	NR_002453	LOC595101	circRNA	chr16	29899074	29899097	-	2	0	AGO1-4	8mer	uuuagucuuaGUGU-GGACCCCCu	|| | ||||||||	aucgugucccCAGAGCCUGGGGGa
MIMAT0004682	hsa-miR-361-3p	TCONS_l2_00010452	TCONS_l2_00010452	circRNA	chr16	29899074	29899097	-	2	0	AGO1-4	8mer	uuuagucuuaGUGU-GGACCCCCu	|| | ||||||||	aucgugucccCAGAGCCUGGGGGa
MIMAT0004682	hsa-miR-361-3p	NM_001031827	BOLA2	circRNA	chr16	29899970	29899993	-	1	0	AGO2	7mer-m8	uuuaGUCUUAGUGU-GGACCCCCu	|:|| ::|| ||||||||	gugaCGGACCUGCACCCUGGGGGc
MIMAT0004682	hsa-miR-361-3p	NM_001243332	SEZ6L2	circRNA	chr16	29899970	29899993	-	1	0	AGO2	7mer-m8	uuuaGUCUUAGUGU-GGACCCCCu	|:|| ::|| ||||||||	gugaCGGACCUGCACCCUGGGGGc
MIMAT0004682	hsa-miR-361-3p	NR_002453	LOC595101	circRNA	chr16	29899970	29899993	-	1	0	AGO2	7mer-m8	uuuaGUCUUAGUGU-GGACCCCCu	|:|| ::|| ||||||||	gugaCGGACCUGCACCCUGGGGGc
MIMAT0004682	hsa-miR-361-3p	TCONS_l2_00010452	TCONS_l2_00010452	circRNA	chr16	29899970	29899993	-	1	0	AGO2	7mer-m8	uuuaGUCUUAGUGU-GGACCCCCu	|:|| ::|| ||||||||	gugaCGGACCUGCACCCUGGGGGc
MIMAT0004682	hsa-miR-361-3p	NM_001031827	BOLA2	circRNA	chr16	29934578	29934600	-	1	0	AGO1-4	8mer	uuuagucuuagUGUGGACCCCCu	| | |||||||	gagaguacgagAGAACUGGGGGa
MIMAT0004682	hsa-miR-361-3p	NM_178863	KCTD13	circRNA	chr16	29934578	29934600	-	1	0	AGO1-4	8mer	uuuagucuuagUGUGGACCCCCu	| | |||||||	gagaguacgagAGAACUGGGGGa
MIMAT0004682	hsa-miR-361-3p	NR_002453	LOC595101	circRNA	chr16	29934578	29934600	-	1	0	AGO1-4	8mer	uuuagucuuagUGUGGACCCCCu	| | |||||||	gagaguacgagAGAACUGGGGGa
MIMAT0004682	hsa-miR-361-3p	TCONS_l2_00010452	TCONS_l2_00010452	circRNA	chr16	29934578	29934600	-	1	0	AGO1-4	8mer	uuuagucuuagUGUGGACCCCCu	| | |||||||	gagaguacgagAGAACUGGGGGa
MIMAT0004682	hsa-miR-361-3p	NM_004783	TAOK2	circRNA	chr16	30002483	30002504	+	5	0	AGO2	7mer-m8	uuuaGUCUUAGUGUGGACCCCCu	||| || :| :|||||||	ucucCAGCAUGGC-UCUGGGGGg
MIMAT0004682	hsa-miR-361-3p	NM_001031827	BOLA2	circRNA	chr16	30021268	30021289	-	1	0	AGO1-4	7mer-m8	uuUAGUCUUAGUGUGGACCCCCu	|| |:| | ::|||||||	ugAUGCCAGUGA-GUCUGGGGGc
MIMAT0004682	hsa-miR-361-3p	NR_002453	LOC595101	circRNA	chr16	30021268	30021289	-	1	0	AGO1-4	7mer-m8	uuUAGUCUUAGUGUGGACCCCCu	|| |:| | ::|||||||	ugAUGCCAGUGA-GUCUGGGGGc
MIMAT0004682	hsa-miR-361-3p	TCONS_l2_00010452	TCONS_l2_00010452	circRNA	chr16	30021268	30021289	-	1	0	AGO1-4	7mer-m8	uuUAGUCUUAGUGUGGACCCCCu	|| |:| | ::|||||||	ugAUGCCAGUGA-GUCUGGGGGc
MIMAT0004682	hsa-miR-361-3p	NM_001031827	BOLA2	circRNA	chr16	30125500	30125522	-	2	0	AGO1-4,AGO2	7mer-m8	uuUAGUCUUAGUGUGGACCCCCu	| ||||| :: | |||||||	ugAGCAGAAGUGGAGCUGGGGGg
MIMAT0004682	hsa-miR-361-3p	NR_002453	LOC595101	circRNA	chr16	30125500	30125522	-	2	0	AGO1-4,AGO2	7mer-m8	uuUAGUCUUAGUGUGGACCCCCu	| ||||| :: | |||||||	ugAGCAGAAGUGGAGCUGGGGGg
MIMAT0004682	hsa-miR-361-3p	TCONS_l2_00010452	TCONS_l2_00010452	circRNA	chr16	30125500	30125522	-	2	0	AGO1-4,AGO2	7mer-m8	uuUAGUCUUAGUGUGGACCCCCu	| ||||| :: | |||||||	ugAGCAGAAGUGGAGCUGGGGGg
MIMAT0004682	hsa-miR-361-3p	NM_001031827	BOLA2	circRNA	chr16	30128180	30128202	-	2	0	AGO1-4	7mer-m8	uuUAGUCUUAGUGUGGACCCCCu	| ||| | :: : |||||||	ccAGCAGCAGUGGGGCUGGGGGc
MIMAT0004682	hsa-miR-361-3p	NR_002453	LOC595101	circRNA	chr16	30128180	30128202	-	2	0	AGO1-4	7mer-m8	uuUAGUCUUAGUGUGGACCCCCu	| ||| | :: : |||||||	ccAGCAGCAGUGGGGCUGGGGGc
MIMAT0004682	hsa-miR-361-3p	TCONS_l2_00010452	TCONS_l2_00010452	circRNA	chr16	30128180	30128202	-	2	0	AGO1-4	7mer-m8	uuUAGUCUUAGUGUGGACCCCCu	| ||| | :: : |||||||	ccAGCAGCAGUGGGGCUGGGGGc
MIMAT0004682	hsa-miR-361-3p	NM_001031827	BOLA2	circRNA	chr16	30129880	30129902	-	1	0	AGO1-4	7mer-m8	uuuagucuuaGUGUGGACCCCCu	| ::||||||||	cccacugcccCCUGCCUGGGGGg
MIMAT0004682	hsa-miR-361-3p	NR_002453	LOC595101	circRNA	chr16	30129880	30129902	-	1	0	AGO1-4	7mer-m8	uuuagucuuaGUGUGGACCCCCu	| ::||||||||	cccacugcccCCUGCCUGGGGGg
MIMAT0004682	hsa-miR-361-3p	TCONS_l2_00010452	TCONS_l2_00010452	circRNA	chr16	30129880	30129902	-	1	0	AGO1-4	7mer-m8	uuuagucuuaGUGUGGACCCCCu	| ::||||||||	cccacugcccCCUGCCUGGGGGg
MIMAT0004682	hsa-miR-361-3p	NM_001105079	FBRS	circRNA	chr16	30681354	30681376	+	1	0	AGO1	8mer	uuuagucuuagugugGACCCCCu	|||||||	caugcccuccgagggCUGGGGGa
MIMAT0004682	hsa-miR-361-3p	NM_006662	SRCAP	circRNA	chr16	30749839	30749865	+	3	0	AGO2	7mer-m8	uuuAGUCUUAGUGUG----GACCCCCu	||: :|||||: |||||||	ugcUCGCCGUCACAUUGAGCUGGGGGu
MIMAT0004682	hsa-miR-361-3p	NM_152288	ORAI3	circRNA	chr16	30960449	30960469	+	1	0	AGO1-4	7mer-m8	uuuAGUCUUAGUGUGGACCCCCu	|| : || || |||||||	uuuUCUUGCUC-CA-CUGGGGGu
MIMAT0004682	hsa-miR-361-3p	NM_014712	SETD1A	circRNA	chr16	30995632	30995654	+	4	0	AGO1-4,AGO2	7mer-m8	uuuaGUCUUAGUGUGGACCCCCu	|||| || ||||||||	uguaCAGAUUCUGUCCUGGGGGg
MIMAT0004682	hsa-miR-361-3p	NM_014712	SETD1A	circRNA	chr16	30995742	30995765	+	4	0	AGO2	7mer-m8	uuuaGUCUUAG-UGUGGACCCCCu	|| : || | ||||||||	uggcCAUGUUCUCCCCCUGGGGGg
MIMAT0004682	hsa-miR-361-3p	NM_024706	ZNF668	circRNA	chr16	31072888	31072910	-	1	0	AGO1-4	8mer	uuUAGUCUUAGUGUGGACCCCCu	| |||:: |: : |||||||	gcAGCAGGGGCGGGGCUGGGGGa
MIMAT0004682	hsa-miR-361-3p	NM_024006	VKORC1	circRNA	chr16	31106032	31106055	-	5	0	AGO1,AGO1-4,AGO2	8mer	uuUAGUCUUAGU-GUGGACCCCCu	|| | :: || ||||||||||	agAUAAUGGGCAGCACCUGGGGGa
MIMAT0004682	hsa-miR-361-3p	NM_002773	PRSS8	circRNA	chr16	31144236	31144256	-	2	0	AGO1-4	7mer-m8	uuUAGUCUUAGUGUGGACCCCCu	|| || :||| | |||||||	cuAUGAG-GUCA-AGCUGGGGGc
MIMAT0004682	hsa-miR-361-3p	NM_133443	GPT2	circRNA	chr16	46963470	46963492	+	7	0	AGO1,AGO2	7mer-m8	uuuAGUCUUAGUGUG-GACCCCCu	|::|::| | |: |||||||	agcUUGGGGU-AGAUGCUGGGGGc
MIMAT0004682	hsa-miR-361-3p	NM_001144	AMFR	circRNA	chr16	56459260	56459282	-	1	0	AGO1-4	7mer-m8	uuUAGUCUUAGUGUGGACCCCCu	| |: |: | :||||||||	gcAGCGCAGGGAAGCCUGGGGGc
MIMAT0004682	hsa-miR-361-3p	NM_007006	NUDT21	circRNA	chr16	56465699	56465720	-	6	1	AGO1-4,AGO2	7mer-m8	uuUAGUCUUAGUGUGGACCCCCu	|||| | | | |||||||	gaAUCA-ACCGAAAACUGGGGGc
MIMAT0004682	hsa-miR-361-3p	NM_032206	NLRC5	circRNA	chr16	57111857	57111878	+	1	0	AGO2	8mer	uuuaGUCUUAGUGUGGACCCCCu	| | | ::| ||||||||	uuggCUGCAAUGC-CCUGGGGGa
MIMAT0004682	hsa-miR-361-3p	NM_024946	FAM192A	circRNA	chr16	57187636	57187661	-	2	0	AGO1-4	7mer-m8	uuuagucUUAGUGUG---GACCCCCu	|| | ||: |||||||	gaugauaAACCCCAUCUGCUGGGGGu
MIMAT0004682	hsa-miR-361-3p	NM_012106	ARL2BP	circRNA	chr16	57286456	57286479	+	8	0	AGO1-4,AGO2	7mer-m8	uuUAGUCU-UAGUGUGGACCCCCu	:||||: | : ||||||||||	auGUCAGGCACUCCACCUGGGGGg
MIMAT0004682	hsa-miR-361-3p	NR_037613	CMTM3	circRNA	chr16	66647154	66647176	+	1	0	AGO2	7mer-m8	uuuagucuUAGUGUGGACCCCCu	|| | :|||||||	uggaaaccAUGUCUUCUGGGGGu
MIMAT0004682	hsa-miR-361-3p	NR_036684	CES2	circRNA	chr16	66969081	66969102	+	1	1	AGO1-4	8mer	uuuagucuuAGUGUGGACCCCCu	|| ||:|||||||	ucccauuucUC-CAUCUGGGGGa
MIMAT0004682	hsa-miR-361-3p	NM_003789	TRADD	circRNA	chr16	67188383	67188407	-	2	0	AGO1-4	7mer-m8	uuuagUCUUAGUGUG--GACCCCCu	:||: || || |||||||	ccccaGGAGCCAGACCACUGGGGGu
MIMAT0004682	hsa-miR-361-3p	NM_001040715	KIAA0895L	circRNA	chr16	67213790	67213811	-	1	0	AGO1-4	7mer-m8	uuuAGUCUUAGUGUGGACCCCCu	| ||: | || |||||||	cuuUGAGGCUGCCA-CUGGGGGg
MIMAT0004682	hsa-miR-361-3p	NM_001950	E2F4	circRNA	chr16	67232055	67232079	+	7	0	AGO1-4	7mer-m8	uuuaGUCU--UAGUGUGGACCCCCu	|||| :|| |||||||||	gaccCAGACUGUCUGACCUGGGGGu
MIMAT0004682	hsa-miR-361-3p	NM_014187	TMEM208	circRNA	chr16	67261809	67261830	+	3	0	AGO2	7mer-m8	uuuaguCUUAGUGUGGACCCCCu	|:||||:| |||||||	accugcGGAUCAUA-CUGGGGGc
MIMAT0004682	hsa-miR-361-3p	NM_013241	FHOD1	circRNA	chr16	67267689	67267710	-	4	0	AGO1-4,AGO2	7mer-m8	uuUAGUCUUAGUGUGGACCCCCu	| | ||| | :: |||||||	ugAGCUGAAGC-UGGCUGGGGGc
MIMAT0004682	hsa-miR-361-3p	NM_015432	PLEKHG4	circRNA	chr16	67320348	67320370	+	1	0	AGO2	8mer	uuuagUCUUAGUGUG-GACCCCCu	|| | || :| |||||||	#NAME?
MIMAT0004682	hsa-miR-361-3p	NM_004691	ATP6V0D1	circRNA	chr16	67471992	67472014	-	1	0	AGO1-4	7mer-m8	uuuagucuuagugUGGACCCCCu	:||||||||	guguguccuugggGCCUGGGGGg
MIMAT0004682	hsa-miR-361-3p	NM_004691	ATP6V0D1	circRNA	chr16	67472082	67472107	-	2	0	AGO1-4	7mer-m8	uuuAGUCUU---AGUGUGGACCCCCu	| |||| | : :||||||||	accUGAGAACCCUGGGGCCUGGGGGc
MIMAT0004682	hsa-miR-361-3p	NM_001145963	SLC12A4	circRNA	chr16	67988562	67988587	-	2	1	AGO1-4,AGO2	7mer-m8	uuUAGUC-UUA-GUGU-GGACCCCCu	| ||| || :||| ||||||||	gcAGCAGCCAUGUACAUCCUGGGGGc
MIMAT0004682	hsa-miR-361-3p	NM_005072	SLC12A4	circRNA	chr16	67988562	67988587	-	2	1	AGO1-4,AGO2	7mer-m8	uuUAGUC-UUA-GUGU-GGACCCCCu	| ||| || :||| ||||||||	gcAGCAGCCAUGUACAUCCUGGGGGc
MIMAT0004682	hsa-miR-361-3p	NM_004555	NFATC3	circRNA	chr16	68160475	68160498	+	3	0	AGO1,AGO1-4	8mer	uuUAGUCUUAGU-GUGGACCCCCu	| :| || || | |||||||	gcAGUAAAAGCAUCUACUGGGGGa
MIMAT0004682	hsa-miR-361-3p	hsa_circ_0000711	hsa_circ_002176	circRNA	chr16	68160475	68160498	+	3	0	AGO1,AGO1-4	8mer	uuUAGUCUUAGU-GUGGACCCCCu	| :| || || | |||||||	gcAGUAAAAGCAUCUACUGGGGGa
MIMAT0004682	hsa-miR-361-3p	NM_024939	ESRP2	circRNA	chr16	68263913	68263936	-	2	0	AGO1-4	7mer-m8	uuuaGUCUUA-GUGUGGACCCCCu	| | || || : |||||||	gaccCUGCAUGCAGGGCUGGGGGu
MIMAT0004682	hsa-miR-361-3p	NM_024939	ESRP2	circRNA	chr16	68265437	68265458	-	3	0	AGO1-4	8mer	uuUAGUCUUAGUGUGGACCCCCu	||| :| | : :|||||||	acAUCCUGAGC-UUUCUGGGGGa
MIMAT0004682	hsa-miR-361-3p	NM_024939	ESRP2	circRNA	chr16	68265873	68265899	-	1	0	AGO1-4	7mer-m8	uuuaGUCUUA---GU-GUGGACCCCCu	||||:| || :: |||||||	gggcCAGAGUGCCCAGUGACUGGGGGu
MIMAT0004682	hsa-miR-361-3p	NM_013245	VPS4A	circRNA	chr16	69353411	69353437	+	1	1	AGO1-4	8mer	uuUAGUCU-UAG---UGUGGACCCCCu	||| || :|| ::: |||||||	agAUCUGAUGUCCAAGUGGCUGGGGGa
MIMAT0004682	hsa-miR-361-3p	NM_001605	AARS	circRNA	chr16	70310962	70310989	-	12	0	AGO1,AGO1-4,AGO2	7mer-m8	uuuaGUCUUAGUGUG-----GACCCCCu	||||| ::||: |||||||	uaccCAGAAGUGCAUCCGGGCUGGGGGc
MIMAT0004682	hsa-miR-361-3p	NM_006927	ST3GAL2	circRNA	chr16	70414628	70414649	-	1	0	AGO2	7mer-m8	uuUAGUCUUAGUGUGGACCCCCu	||| | || ::||||||||	ccAUC-GCCUCUUGCCUGGGGGu
MIMAT0004682	hsa-miR-361-3p	NM_006927	ST3GAL2	circRNA	chr16	70415452	70415476	-	1	0	AGO1	8mer	uuuagucUUAGUG--UGGACCCCCu	|||||| : |||||||	ccccgccAAUCACGAGACUGGGGGa
MIMAT0004682	hsa-miR-361-3p	NM_015386	COG4	circRNA	chr16	70514715	70514737	-	1	0	AGO1-4	7mer-m8	uuuaGUCUUAGUGUG-GACCCCCu	||| :| |::| |||||||	uggcCAG-GUGAUGCUCUGGGGGc
MIMAT0004682	hsa-miR-361-3p	NM_012426	SF3B3	circRNA	chr16	70611133	70611155	+	1	0	AGO2	8mer	uuuagucuuagUGUGGACCCCCu	| |:|||||||	cuggcccugggAGAUCUGGGGGa
MIMAT0004682	hsa-miR-361-3p	NM_138383	MTSS1L	circRNA	chr16	70696133	70696155	-	1	0	AGO2	7mer-m8	uuuaGUCUUAGUGUGGACCCCCu	|||::|| :|||||||||	agggCAGGGUCCUACCUGGGGGu
MIMAT0004682	hsa-miR-361-3p	NM_138383	MTSS1L	circRNA	chr16	70696576	70696597	-	1	0	AGO2	8mer	uuUAGUCUUAGUGUGGACCCCCu	:|| |:: :::||||||||	guGUCUGGG-AGUGCCUGGGGGa
MIMAT0004682	hsa-miR-361-3p	NM_138383	MTSS1L	circRNA	chr16	70697036	70697058	-	1	0	AGO1-4	7mer-m8	uuuagucuuagugugGACCCCCu	|||||||	gaugucugcugggggCUGGGGGc
MIMAT0004682	hsa-miR-361-3p	NM_138383	MTSS1L	circRNA	chr16	70697043	70697065	-	1	0	AGO1-4	7mer-m8	uuuaGUCUUAGUGUGGACCCCCu	| |:|| | |||||||	ugggCUGGAUGUCUGCUGGGGGc
MIMAT0004682	hsa-miR-361-3p	NM_138383	MTSS1L	circRNA	chr16	70708377	70708402	-	2	0	AGO1-4	7mer-m8	uuuaGUCUUAGUGU---GGACCCCCu	|:||: | || ||||||||	guggCGGAGCCCCAUGGCCUGGGGGu
MIMAT0004682	hsa-miR-361-3p	NM_198390	CMIP	circRNA	chr16	81743517	81743539	+	2	0	AGO1-4	7mer-m8	uuUAGUCUUAGUGUGGACCCCCu	|| :|:| : : :|||||||	agAUGGGGAGUCUUUCUGGGGGc
MIMAT0004682	hsa-miR-361-3p	NM_198390	CMIP	circRNA	chr16	81743679	81743700	+	3	0	AGO1-4	7mer-m8	uuuAGUCUUAGUGUGGACCCCCu	|::|:: :: : |||||||	gguUUGGGGGUG-GGCUGGGGGg
MIMAT0004682	hsa-miR-361-3p	NM_014732	KIAA0513	circRNA	chr16	85100772	85100796	+	1	0	AGO1-4	8mer	uuuaGUC-UUAGUG-UGGACCCCCu	|:| :|| :| ||||||||	aggaCGGCGAUGGCUCCCUGGGGGa
MIMAT0004682	hsa-miR-361-3p	NM_014615	KIAA0182	circRNA	chr16	85682251	85682273	+	1	0	AGO1-4	7mer-m8	uuUAGUCUUAGUGUGGACCCCCu	|||| :|| | ||||||||	cuAUCAUCGUCCCCCCUGGGGGc
MIMAT0004682	hsa-miR-361-3p	NM_016095	GINS2	circRNA	chr16	85711785	85711807	-	3	0	AGO1-4	8mer	uuuagucuuagugugGACCCCCu	|||||||	ggugcaggcggcuugCUGGGGGa
MIMAT0004682	hsa-miR-361-3p	NM_003486	SLC7A5	circRNA	chr16	87866222	87866244	-	9	0	AGO1-4,AGO2	8mer	uuuagucuuagugUGGACCCCCu	| |||||||	ugauuuuuuaaggAGCUGGGGGa
MIMAT0004682	hsa-miR-361-3p	NM_000101	CYBA	circRNA	chr16	88712906	88712929	-	1	0	AGO1-4	7mer-m8	uuUAGUCUUA-GUGUGGACCCCCu	:|||| || ||| |||||||	ggGUCAGCAUGCACUGCUGGGGGg
MIMAT0004682	hsa-miR-361-3p	NM_001142864	PIEZO1	circRNA	chr16	88801422	88801445	-	2	0	AGO1-4	8mer	uuuagucuuaGUGU-GGACCCCCu	|| | ||||||||	gacgcuguugCAGAGCCUGGGGGa
MIMAT0004682	hsa-miR-361-3p	NM_030928	CDT1	circRNA	chr16	88874674	88874696	+	1	0	AGO1-4	7mer-m8	uuuagucuuagugUGGACCCCCu	:||||||||	ggaggggcugugaGCCUGGGGGc
MIMAT0004682	hsa-miR-361-3p	NM_030928	CDT1	circRNA	chr16	88874948	88874974	+	10	0	AGO1-4,AGO2	7mer-m8	uuuaGUCU---UAGU-GUGGACCCCCu	|||| | || | ||||||||	aagcCAGAUCCAGCACCCCCUGGGGGg
MIMAT0004682	hsa-miR-361-3p	NM_030928	CDT1	circRNA	chr16	88874975	88874997	+	10	0	AGO1-4,AGO2	7mer-m8	uuUAGUCUUAGUGUGGACCCCCu	|||:|:| :::: |||||||	ccAUCGGGAGUGUGGCUGGGGGu
MIMAT0004682	hsa-miR-361-3p	NM_013275	ANKRD11	circRNA	chr16	89348226	89348246	-	1	0	AGO1	8mer	uuuagUCUUAGUGUGGACCCCCu	|||| :| ||||||||	cagggAGAA--GCUCCUGGGGGa
MIMAT0004682	hsa-miR-361-3p	NM_013275	ANKRD11	circRNA	chr16	89491243	89491265	-	1	0	AGO1-4	7mer-m8	uuuaGUCUUAGUGUGGACCCCCu	|: : |||| |||||||	ugugCGUGUUCACCACUGGGGGc
MIMAT0004682	hsa-miR-361-3p	hsa_circ_0000726	hsa_circ_000620	circRNA	chr16	89491243	89491265	-	1	0	AGO1-4	7mer-m8	uuuaGUCUUAGUGUGGACCCCCu	|: : |||| |||||||	ugugCGUGUUCACCACUGGGGGc
MIMAT0004682	hsa-miR-361-3p	hsa_circ_0000727	hsa_circ_002048	circRNA	chr16	89491243	89491265	-	1	0	AGO1-4	7mer-m8	uuuaGUCUUAGUGUGGACCCCCu	|: : |||| |||||||	ugugCGUGUUCACCACUGGGGGc
MIMAT0004682	hsa-miR-361-3p	NM_003119	SPG7	circRNA	chr16	89608060	89608086	+	3	0	AGO1-4	8mer	uuuaGUCUU-AGUGU-G--GACCCCCu	| ||| |||| | |||||||	gcuaCUGAACGCACAGCUGCUGGGGGa
MIMAT0004682	hsa-miR-361-3p	NM_033251	RPL13	circRNA	chr16	89631793	89631815	+	2	0	AGO2	7mer-m8	uuuAGUCUUAGUGUGGACCCCCu	|| | | |:| |||||||	gcuUCUGCAGGAUAGCUGGGGGg
MIMAT0004682	hsa-miR-361-3p	NM_014427	CPNE7	circRNA	chr16	89663408	89663429	+	1	0	AGO2	8mer	uuuaGUCUUAGUGUGGACCCCCu	| ||: | :||||||||	acgcCCGAG-AAAGCCUGGGGGa
MIMAT0004682	hsa-miR-361-3p	NM_002768	CHMP1A	circRNA	chr16	89711999	89712024	-	2	0	AGO1-4	8mer	uuuaGUCUUAGUGUG---GACCCCCu	|||: :|::: |||||||	accaCAGGUCUAUGUGUGCUGGGGGa
MIMAT0004682	hsa-miR-361-3p	NM_002768	CHMP1A	circRNA	chr16	89712249	89712270	-	3	0	AGO1-4,AGO2	7mer-m8	uuuAGUCUUAGUGUGGACCCCCu	|| | | |: :|||||||	guuUCUGCA-AAUUUCUGGGGGu
MIMAT0004682	hsa-miR-361-3p	NM_000135	FANCA	circRNA	chr16	89877443	89877466	-	2	0	AGO1-4	7mer-m8	uuUAG-UCUUAGUGUGGACCCCCu	||| || ||| : |||||||	ggAUCAAGCCUCAAGGCUGGGGGu
MIMAT0004682	hsa-miR-361-3p	NM_032451	SPIRE2	circRNA	chr16	89924814	89924837	+	3	0	AGO1-4	7mer-m8	uuUAGUCUUAGUGUG-GACCCCCu	:|||| || |: |||||||	cuGUCAGUCACAGAUGCUGGGGGc
MIMAT0004682	hsa-miR-361-3p	NM_014972	TCF25	circRNA	chr16	89954097	89954119	+	1	0	AGO1-4	8mer	uuuagucuuaGUGUGGACCCCCu	|| ||||||||	ggugcccgggCAAUCCUGGGGGa
MIMAT0004682	hsa-miR-361-3p	NM_014972	TCF25	circRNA	chr16	89977497	89977520	+	2	0	AGO1-4	7mer-m8	uuuagUCUUAGU-GUGGACCCCCu	:||| | :: |||||||	cccgaGGAAGGAGUGGCUGGGGGu
MIMAT0004682	hsa-miR-361-3p	NM_001197181	TUBB3	circRNA	chr16	90001258	90001281	+	8	0	AGO1-4,AGO2	7mer-m8	uuUAGUCUUAGUGUG-GACCCCCu	| | || ||| | |||||||	ccAGCUGACCCACUCGCUGGGGGg
MIMAT0004682	hsa-miR-361-3p	NM_001242816	DEF8	circRNA	chr16	90025513	90025536	+	2	0	AGO1,AGO2	7mer-m8	uuuagucuUAGU-GUGGACCCCCu	| || ||:|||||||	aguguaacACCAUCAUCUGGGGGc
MIMAT0004682	hsa-miR-361-3p	NM_001242822	DEF8	circRNA	chr16	90025513	90025536	+	2	0	AGO1,AGO2	7mer-m8	uuuagucuUAGU-GUGGACCCCCu	| || ||:|||||||	aguguaacACCAUCAUCUGGGGGc
MIMAT0004682	hsa-miR-361-3p	NM_017702	DEF8	circRNA	chr16	90025513	90025536	+	2	0	AGO1,AGO2	7mer-m8	uuuagucuUAGU-GUGGACCCCCu	| || ||:|||||||	aguguaacACCAUCAUCUGGGGGc
MIMAT0004682	hsa-miR-361-3p	NM_001242820	DEF8	circRNA	chr16	90033168	90033192	+	2	0	AGO2	8mer	uuUAGUCUUAG-UGUG-GACCCCCu	| |||:: | :::: |||||||	gcAGCAGGGGCUGUGUGCUGGGGGa
MIMAT0004682	hsa-miR-361-3p	NM_001042610	DBNDD1	circRNA	chr16	90072606	90072629	-	2	0	AGO2	7mer-m8	uuuaGUCUUAGUGU-GGACCCCCu	| || |||| ||||||||	ccucCUGACACACACCCUGGGGGc
MIMAT0004682	hsa-miR-361-3p	NM_015721	GEMIN4	circRNA	chr17	649761	649783	-	1	0	AGO1-4	7mer-m8	uuuagucuuaGUGUGGACCCCCu	|:: ||||||||	agguauccugCGUUCCUGGGGGc
MIMAT0004682	hsa-miR-361-3p	NM_001080779	MYO1C	circRNA	chr17	1367546	1367569	-	5	0	AGO1-4,AGO2	7mer-m8	uuuagucuUA-GUGUGGACCCCCu	|| | | :|||||||	cugccucuAUGCCCUUCUGGGGGu
MIMAT0004682	hsa-miR-361-3p	NM_001080779	MYO1C	circRNA	chr17	1367577	1367599	-	3	0	AGO2	7mer-m8	uuuagucuuagugUGGACCCCCu	:||||||||	ccuacccucaaggGCCUGGGGGc
MIMAT0004682	hsa-miR-361-3p	NM_001080779	MYO1C	circRNA	chr17	1368457	1368479	-	2	0	AGO1-4,AGO2	7mer-m8	uuuAGUCUUAGUGUGGACCCCCu	|| || |: ||:|||||||	cacUCUGACUUCCAUCUGGGGGc
MIMAT0004682	hsa-miR-361-3p	NM_006224	PITPNA	circRNA	chr17	1448687	1448709	-	1	0	AGO1-4	7mer-m8	uuuagucUUAGUGUGGACCCCCu	|:|: | :|||||||	acuuuccAGUUCCCUCUGGGGGc
MIMAT0004682	hsa-miR-361-3p	hsa_circ_0000732	hsa_circ_000220	circRNA	chr17	1540304	1540327	-	1	0	AGO1-4	8mer	uuUAGUCUUA-GUGUGGACCCCCu	|| | : | || ::|||||||	ggAUGAAGCUGCAGGUCUGGGGGa
MIMAT0004682	hsa-miR-361-3p	NM_006445	PRPF8	circRNA	chr17	1562781	1562801	-	6	0	AGO1-4	7mer-m8	uuUAGUCUUAGUGUGGACCCCCu	||| |:|::|: |||||||	acAUC-CAGUUGCG-CUGGGGGg
MIMAT0004682	hsa-miR-361-3p	NM_000934	SERPINF2	circRNA	chr17	1648286	1648308	+	1	0	AGO1-4	7mer-m8	uuuagucuuaguguGGACCCCCu	:|||||||	gaacauggcgcugcUCUGGGGGc
MIMAT0004682	hsa-miR-361-3p	NM_001165920	SERPINF2	circRNA	chr17	1648286	1648308	+	1	0	AGO1-4	7mer-m8	uuuagucuuaguguGGACCCCCu	:|||||||	gaacauggcgcugcUCUGGGGGc
MIMAT0004682	hsa-miR-361-3p	NM_002945	RPA1	circRNA	chr17	1779017	1779037	+	8	0	AGO1,AGO1-4,AGO2	8mer	uuUAGUCUUAGUGUGGACCCCCu	:||| | ||| :|||||||	cuGUCACA--CACUUCUGGGGGa
MIMAT0004682	hsa-miR-361-3p	NM_001170957	SMG6	circRNA	chr17	1968915	1968938	-	1	0	AGO1-4	7mer-m8	uuuaGUCUUAGUG--UGGACCCCCu	||| | ||| : |||||||	gagaCAG-ACCACCGGGCUGGGGGc
MIMAT0004682	hsa-miR-361-3p	NM_000430	PAFAH1B1	circRNA	chr17	2583482	2583505	+	8	0	AGO1-4,AGO2	7mer-m8	uuuagucuUAGUGU-GGACCCCCu	:|: || :|||||||	ggaguucuGUUCCAUUCUGGGGGg
MIMAT0004682	hsa-miR-361-3p	NM_015229	KIAA0664	circRNA	chr17	2592980	2593001	-	9	0	AGO1-4,AGO2	7mer-m8	uuuAGUCUUAGUGUGGACCCCCu	| ||| | :| :|||||||	gucUGAGACUAGC-UCUGGGGGu
MIMAT0004682	hsa-miR-361-3p	NM_015229	KIAA0664	circRNA	chr17	2593080	2593102	-	3	1	AGO1,AGO1-4	8mer	uuuaGUCUUAGUGUGGACCCCCu	|:|:: |: : |||||||	gggcCGGGGGCGAGGCUGGGGGa
MIMAT0004682	hsa-miR-361-3p	NM_015229	KIAA0664	circRNA	chr17	2593624	2593645	-	1	0	AGO2	7mer-m8	uuUAGUCUUAGUGUGGACCCCCu	||||| || |: |||||||	ccAUCAG-UUCCCGGCUGGGGGg
MIMAT0004682	hsa-miR-361-3p	NM_014520	MYBBP1A	circRNA	chr17	4448179	4448201	-	2	0	AGO2	8mer	uuuaguCUUAGUGUGGACCCCCu	||: : | |||||||	gagaacGAGGAGGAGCUGGGGGa
MIMAT0004682	hsa-miR-361-3p	NM_014389	PELP1	circRNA	chr17	4579675	4579700	-	1	0	AGO2	7mer-m8	uuuAGUCUUAGUGUG----GACCCCCu	||| : ||||| |||||||	gccUCACUG-CACACCCUGCUGGGGGc
MIMAT0004682	hsa-miR-361-3p	NM_002798	PSMB6	circRNA	chr17	4700045	4700069	+	2	0	AGO1-4	7mer-m8	uuuaGUCUUAGUGU--GGACCCCCu	|:|:: |::: :|||||||	uugaCGGGGGCGUGGUUCUGGGGGc
MIMAT0004682	hsa-miR-361-3p	NM_002663	PLD2	circRNA	chr17	4719122	4719144	+	2	0	AGO1-4	7mer-m8	uuUAGUCUUAGUGUGGACCCCCu	| ::| | ||: ||||||||	caAGUGGUAGCAUUCCUGGGGGg
MIMAT0004682	hsa-miR-361-3p	NM_003562	SLC25A11	circRNA	chr17	4840581	4840601	-	1	0	AGO1-4	7mer-m8	uuUAGUCUUAGUGUGGACCCCCu	||| |:| : ::|||||||	aaAUCUGGA--GAGUCUGGGGGg
MIMAT0004682	hsa-miR-361-3p	NM_005022	PFN1	circRNA	chr17	4849059	4849084	-	59	0	AGO1,AGO1-4,AGO2,AGO3	7mer-m8	uuuaGUCUUAGUGUG---GACCCCCu	|| || ||||: |||||||	cugcCAAAACCACAUGGGCUGGGGGc
MIMAT0004682	hsa-miR-361-3p	NM_177550	SLC13A5	circRNA	chr17	6588605	6588629	-	1	0	AGO1-4	7mer-m8	uuuaGUC-UUAGUGUG-GACCCCCu	||| :|| :|:| |||||||	ugggCAGUGAUGGCGCUCUGGGGGc
MIMAT0004682	hsa-miR-361-3p	NR_037717	RNASEK-C17ORF49	circRNA	chr17	6917766	6917788	+	16	0	AGO1-4,AGO2	7mer-m8	uuuagUCUUAGUGUGGACCCCCu	||:: :: : |||||||	uggagAGGGCUGAGGCUGGGGGg
MIMAT0004682	hsa-miR-361-3p	NM_000018	ACADVL	circRNA	chr17	7124296	7124322	+	3	0	AGO1-4	7mer-m8	uuuaGUCUU--AGU--GUGGACCCCCu	|||:: ||| | |||||||	uuggCAGGGCCUCAAGGAGCUGGGGGc
MIMAT0004682	hsa-miR-361-3p	NM_000018	ACADVL	circRNA	chr17	7124897	7124918	+	6	0	AGO1-4,AGO2	7mer-m8	uuUAGUCUUAGUGUGGACCCCCu	:| :| ||:|| ||||||||	gcGUGGGCAUUAC-CCUGGGGGc
MIMAT0004682	hsa-miR-361-3p	NM_004422	DVL2	circRNA	chr17	7129433	7129456	-	1	0	AGO1-4	7mer-m8	uuUA-GUCUUAGUGUGGACCCCCu	|| ||||: | || |||||||	ccAUCCAGAGGCUCAACUGGGGGu
MIMAT0004682	hsa-miR-361-3p	NM_032442	NEURL4	circRNA	chr17	7221913	7221934	-	1	0	AGO1	7mer-m8	uuuaGUCUUAGUGUGGACCCCCu	| |:| || :|||||||	gcggCUGGA-CAGCUCUGGGGGg
MIMAT0004682	hsa-miR-361-3p	NM_004112	FGF11	circRNA	chr17	7342865	7342885	+	1	0	AGO2	8mer	uuUAGUCUUAGUGUGGACCCCCu	| |:|: || | :|||||||	ugAGCGGGCUC-C-UCUGGGGGa
MIMAT0004682	hsa-miR-361-3p	NM_001128833	ZBTB4	circRNA	chr17	7369305	7369328	-	1	0	AGO2	7mer-m8	uuuaGUCUU-AGUGUGGACCCCCu	|||:: | : | |||||||	ucuaCAGGGCUGGGAGCUGGGGGc
MIMAT0004682	hsa-miR-361-3p	NM_001128833	ZBTB4	circRNA	chr17	7369582	7369605	-	1	0	AGO1-4	8mer	uuuagucuuAGU-GUGGACCCCCu	||| :||||||||	cucccgccuUCAGGGCCUGGGGGa
MIMAT0004682	hsa-miR-361-3p	NM_001128833	ZBTB4	circRNA	chr17	7369902	7369925	-	3	0	AGO1-4,AGO2	7mer-m8	uuuagucuUAGU-GUGGACCCCCu	| || | |||||||	ccccuuccACCAGCUACUGGGGGc
MIMAT0004682	hsa-miR-361-3p	NM_000937	POLR2A	circRNA	chr17	7415631	7415655	+	3	0	AGO1,AGO1-4,AGO2	7mer-m8	uuUAGUCUUAGUG--UGGACCCCCu	| || ||| | :||||||||	ccACCAAUAUCCCCGGCCUGGGGGc
MIMAT0004682	hsa-miR-361-3p	NM_000937	POLR2A	circRNA	chr17	7416382	7416404	+	9	0	AGO1-4,AGO2	7mer-m8	uuuagucuuaGUGUGGACCCCCu	| | ||||||||	acgagccccgCUCUCCUGGGGGc
MIMAT0004682	hsa-miR-361-3p	NR_037926	SENP3-EIF4A1	circRNA	chr17	7466407	7466430	+	2	0	AGO2	7mer-m8	uuuagUCUUAGUGU-GGACCCCCu	:|:| |: : ||||||||	uacaaGGGACCGGGUCCUGGGGGc
MIMAT0004682	hsa-miR-361-3p	NM_001204510	EIF4A1	circRNA	chr17	7481828	7481852	+	13	9	AGO1,AGO1-4,AGO2	7mer-m8	uuuaGUCUU-AG-UGUGGACCCCCu	|||:: || |: :|||||||	cagcCAGGGCUCAAUCUCUGGGGGc
MIMAT0004682	hsa-miR-361-3p	NR_037926	SENP3-EIF4A1	circRNA	chr17	7481828	7481852	+	13	9	AGO1,AGO1-4,AGO2	7mer-m8	uuuaGUCUU-AG-UGUGGACCCCCu	|||:: || |: :|||||||	cagcCAGGGCUCAAUCUCUGGGGGc
MIMAT0004682	hsa-miR-361-3p	NM_001005271	CHD3	circRNA	chr17	7806282	7806304	+	3	0	AGO1-4,AGO2	7mer-m8	uuuagucuUAGUGUGGACCCCCu	| | | |||||||	uccuguccACCCGAGCUGGGGGc
MIMAT0004682	hsa-miR-361-3p	NM_001005271	CHD3	circRNA	chr17	7809211	7809234	+	1	0	AGO2	8mer	uuuagucuUAGUGUG-GACCCCCu	:| |::| |||||||	ucaaugcuGUGAUGCGCUGGGGGa
MIMAT0004682	hsa-miR-361-3p	NM_012393	PFAS	circRNA	chr17	8167110	8167132	+	4	0	AGO1,AGO1-4,AGO2	7mer-m8	uuuagucuuagUGUGGACCCCCu	| |:|||||||	gaaugcccuggAAAUCUGGGGGg
MIMAT0004682	hsa-miR-361-3p	NM_004822	NTN1	circRNA	chr17	9144487	9144514	+	2	0	AGO1-4	7mer-m8	uuuagUCUUAGU-GU----GGACCCCCu	:|||| | || ||||||||	gcacaGGAAUGACCAGGUUCCUGGGGGc
MIMAT0004682	hsa-miR-361-3p	NM_201274	MPRIP	circRNA	chr17	17061810	17061832	+	1	0	AGO1-4	8mer	uuuagUCUUAGUGUGGACCCCCu	|||: || | |||||||	aagcaAGAGGCAGAGCUGGGGGa
MIMAT0004682	hsa-miR-361-3p	NM_201274	MPRIP	circRNA	chr17	17090340	17090362	+	2	0	AGO2	7mer-m8	uuUAGUCUUAGUGUGGACCCCCu	||| : ::| ||||||||	ccAUCCCUGCUGCCCCUGGGGGu
MIMAT0004682	hsa-miR-361-3p	NM_145691	ATPAF2	circRNA	chr17	17931453	17931475	-	1	0	AGO1-4	7mer-m8	uuuAGUCU-UAGUGUGGACCCCCu	|| || | :| ||||||||	aauUCCGACAAGGC-CCUGGGGGc
MIMAT0004682	hsa-miR-361-3p	NM_004618	TOP3A	circRNA	chr17	18196069	18196091	-	3	0	AGO1-4	7mer-m8	uuuagucUUAGUGUG-GACCCCCu	:||| ||| |||||||	gacccccGAUC-CACGCUGGGGGg
MIMAT0004682	hsa-miR-361-3p	NM_004169	SHMT1	circRNA	chr17	18251660	18251684	-	1	0	AGO1-4	7mer-m8	uuuaGUCUUAGUGU--GGACCCCCu	::|| |||| |||||||	aagcUGGACCCACAGUGCUGGGGGg
MIMAT0004682	hsa-miR-361-3p	NM_145109	MAP2K3	circRNA	chr17	21215474	21215496	+	1	0	AGO1-4	8mer	uuuagucuuaguguGGACCCCCu	||||||||	guucccuuacgaguCCUGGGGGa
MIMAT0004682	hsa-miR-361-3p	NM_174887	IFT20	circRNA	chr17	26655515	26655539	-	2	0	AGO1-4	8mer	uuuaGUCUUAGUGU--GGACCCCCu	||| | :||| :|||||||	aagaCAGCACUACAAGUCUGGGGGa
MIMAT0004682	hsa-miR-361-3p	NM_005165	ALDOC	circRNA	chr17	26900930	26900952	-	1	0	AGO1-4	7mer-m8	uuuagucuuAGUGUGGACCCCCu	|| :::|||||||	gagugaccuUCCUGUCUGGGGGu
MIMAT0004682	hsa-miR-361-3p	NM_003170	SUPT6H	circRNA	chr17	27015212	27015233	+	4	0	AGO1-4,AGO2	8mer	uuuaGUCUUAGUGUGGACCCCCu	|| :: | | ||||||||	ucgaCACGGCCUC-CCUGGGGGa
MIMAT0004682	hsa-miR-361-3p	NM_005702	ERAL1	circRNA	chr17	27183552	27183575	+	3	0	AGO1,AGO1-4,AGO2	7mer-m8	uuuAGUCUUAGUGUG-GACCCCCu	||: : || :| |||||||	uacUCGCUGCCAAGCUCUGGGGGu
MIMAT0004682	hsa-miR-361-3p	NM_001033561	PHF12	circRNA	chr17	27239813	27239836	-	2	0	AGO1-4	7mer-m8	uuuagucuUAGU-GUGGACCCCCu	| || |: |||||||	cucacgccACCAGCGGCUGGGGGc
MIMAT0004682	hsa-miR-361-3p	NM_020889	PHF12	circRNA	chr17	27239813	27239836	-	2	0	AGO1-4	7mer-m8	uuuagucuUAGU-GUGGACCCCCu	| || |: |||||||	cucacgccACCAGCGGCUGGGGGc
MIMAT0004682	hsa-miR-361-3p	hsa_circ_0000750	hsa_circ_001757	circRNA	chr17	27468748	27468771	-	1	0	AGO2	7mer-m8	uuuaGUCU-UAGUGUGGACCCCCu	|||| : : | ||||||||	gggcCAGAUGCUUCCCCUGGGGGg
MIMAT0004682	hsa-miR-361-3p	NM_078471	MYO18A	circRNA	chr17	27493986	27494006	-	1	0	AGO2	7mer-m8	uuuAGUCUUAGUGUGGACCCCCu	||| |||| | :|||||||	cacUCAUAAUC-C-UCUGGGGGu
MIMAT0004682	hsa-miR-361-3p	NM_020791	TAOK1	circRNA	chr17	27869764	27869785	+	1	0	AGO2	7mer-m8	uuuaGUCUUAGUGUGGACCCCCu	|| || | :| |||||||	gucaCACAACCCUA-CUGGGGGu
MIMAT0004682	hsa-miR-361-3p	NM_020791	TAOK1	circRNA	chr17	27869940	27869962	+	3	1	AGO1-4	8mer	uuuaguCUUAGUGUGGACCCCCu	|:| :| :|||||||	ugaggcGGACAGCUUCUGGGGGa
MIMAT0004682	hsa-miR-361-3p	NM_001085454	GIT1	circRNA	chr17	27900574	27900597	-	6	0	AGO1-4,AGO2	7mer-m8	uuUA-GUCUUAGUGUGGACCCCCu	|| | | || : ||||||||	ccAUCCCGCUUCUUCCCUGGGGGc
MIMAT0004682	hsa-miR-361-3p	NM_001085454	GIT1	circRNA	chr17	27901322	27901341	-	5	0	AGO1,AGO1-4,AGO2	7mer-m8	uuuAGUCUUAGUGUGGACCCCCu	|||| | | |||||||	aguUCAG---CCCUACUGGGGGc
MIMAT0004682	hsa-miR-361-3p	NM_152345	ANKRD13B	circRNA	chr17	27941018	27941040	+	1	0	AGO2	7mer-m8	uuuagucuuAGUGUGGACCCCCu	|||| ||||||||	cucugcucuUCACUCCUGGGGGg
MIMAT0004682	hsa-miR-361-3p	NM_024857	ATAD5	circRNA	chr17	28944367	28944390	+	1	0	AGO2	7mer-m8	uuuagUC-UUAGUGUGGACCCCCu	|| |||:|: |||||||	uaugaAGAAAUUAUCACUGGGGGc
MIMAT0004682	hsa-miR-361-3p	NM_024857	ATAD5	circRNA	chr17	29037969	29037992	+	1	0	AGO1	7mer-m8	uuuaGUCUUA-GUGUGGACCCCCu	|| || ::::||||||||	auccCAACAUGUGUGCCUGGGGGc
MIMAT0004682	hsa-miR-361-3p	NR_015341	LRRC37BP1	circRNA	chr17	29037969	29037992	+	1	0	AGO1	7mer-m8	uuuaGUCUUA-GUGUGGACCCCCu	|| || ::::||||||||	auccCAACAUGUGUGCCUGGGGGc
MIMAT0004682	hsa-miR-361-3p	NM_015355	SUZ12	circRNA	chr17	29472658	29472679	+	1	0	AGO2	7mer-m8	uuUAGUCUUAGUGUGGACCCCCu	:|:|| | | :||||||||	cuGUUAGUAGGA-GCCUGGGGGg
MIMAT0004682	hsa-miR-361-3p	NM_015355	SUZ12	circRNA	chr17	29570231	29570253	+	2	0	AGO1-4	8mer	uuuagucuuagugUGGACCCCCu	| |||||||	uugagcugccuggAGCUGGGGGa
MIMAT0004682	hsa-miR-361-3p	NM_015355	SUZ12	circRNA	chr17	29598646	29598667	+	1	0	AGO2	7mer-m8	uuUAGUCUUAGUGUGGACCCCCu	||| |: :|| :|||||||	uaAUCCCAGCUAC-UCUGGGGGc
MIMAT0004682	hsa-miR-361-3p	NM_015355	SUZ12	circRNA	chr17	29849070	29849092	+	1	0	AGO1-4	7mer-m8	uuuagucUUAGUGUGGACCCCCu	|: | || |||||||	gaggcccAGGCCCAGCUGGGGGg
MIMAT0004682	hsa-miR-361-3p	NM_015355	SUZ12	circRNA	chr17	29849955	29849976	+	3	0	AGO1-4	7mer-m8	uuuagUCUUAGUGUGGACCCCCu	:|:|| || |||||||	ggaagGGGAUGUCA-CUGGGGGu
MIMAT0004682	hsa-miR-361-3p	NM_001142571	RAD51D	circRNA	chr17	33428013	33428037	-	2	0	AGO1,AGO1-4	8mer	uuuaGUCU-UAG-UGUGGACCCCCu	:||| ||: : |||||||||	auggUAGACAUUGGGACCUGGGGGa
MIMAT0004682	hsa-miR-361-3p	NM_139215	TAF15	circRNA	chr17	34144727	34144748	+	4	0	AGO1-4,AGO2	7mer-m8	uuUAGUCUUAGUGUGGACCCCCu	:|:| ::||| ::|||||||	aaGUUACGGUCA-GUCUGGGGGu
MIMAT0004682	hsa-miR-361-3p	NM_198838	ACACA	circRNA	chr17	35487101	35487124	-	2	0	AGO1-4,AGO2	7mer-m8	uuuagucUUAGU-GUGGACCCCCu	||| | || |||||||	caccuccAAUAACCAGCUGGGGGg
MIMAT0004682	hsa-miR-361-3p	NM_198839	ACACA	circRNA	chr17	35487101	35487124	-	2	0	AGO1-4,AGO2	7mer-m8	uuuagucUUAGU-GUGGACCCCCu	||| | || |||||||	caccuccAAUAACCAGCUGGGGGg
MIMAT0004682	hsa-miR-361-3p	NM_025248	SRCIN1	circRNA	chr17	36734969	36734992	-	3	0	AGO1-4,AGO2	7mer-m8	uuuagUCUUAGUGU-GGACCCCCu	|| | |: | ||||||||	gcgggAGUACCGGACCCUGGGGGg
MIMAT0004682	hsa-miR-361-3p	NM_005937	MLLT6	circRNA	chr17	36873038	36873059	+	1	0	AGO1-4	7mer-m8	uuuagUCUUAGUGUGGACCCCCu	||:| :|| |||||||	gaacaAGGAGGGCA-CUGGGGGc
MIMAT0004682	hsa-miR-361-3p	NM_006148	LASP1	circRNA	chr17	37075264	37075286	+	3	0	AGO1-4	8mer	uuuaGUCUUAGUGUGGACCCCCu	|| :: | : :|||||||	cgggCAUGGGCCUCUCUGGGGGa
MIMAT0004682	hsa-miR-361-3p	NM_004774	MED1	circRNA	chr17	37562383	37562407	-	1	0	AGO1-4	8mer	uuUAGUCUUAG-UGU-GGACCCCCu	:|| ||:|| : | :|||||||	agGUCUGAGUCUGGAUUCUGGGGGa
MIMAT0004682	hsa-miR-361-3p	NM_004774	MED1	circRNA	chr17	37563165	37563185	-	2	0	AGO2	8mer	uuuAGUCUUAGUGUGGACCCCCu	|:||:| ::: |||||||	uucUUAGGA--GUGACUGGGGGa
MIMAT0004682	hsa-miR-361-3p	NM_004774	MED1	circRNA	chr17	37564511	37564533	-	1	0	AGO2	7mer-m8	uuUAGU-CUUAGUGUGGACCCCCu	:||| |:| :| ||||||||	uuGUCACCAGUGGC-CCUGGGGGu
MIMAT0004682	hsa-miR-361-3p	NM_004774	MED1	circRNA	chr17	37565021	37565044	-	4	0	AGO1-4,AGO2	7mer-m8	uuuagucuUAGUGU-GGACCCCCu	||| || :|||||||	aaaaauucAUCCCAGUCUGGGGGg
MIMAT0004682	hsa-miR-361-3p	NM_033419	PGAP3	circRNA	chr17	37844136	37844157	-	1	0	AGO2	7mer-m8	uuUAGUCUUAGUGUGGACCCCCu	| ||||| ::| :|||||||	agAGCAGAACUGC-UCUGGGGGc
MIMAT0004682	hsa-miR-361-3p	NM_001005862	ERBB2	circRNA	chr17	37883198	37883220	+	1	0	AGO1-4	7mer-m8	uuuagucuuagugugGACCCCCu	|||||||	acccugccccgggcgCUGGGGGc
MIMAT0004682	hsa-miR-361-3p	NM_002809	PSMD3	circRNA	chr17	38151225	38151247	+	3	1	AGO1-4,AGO2	8mer	uuuaGUCUUAGUGUGGACCCCCu	::||: ::: |||||||	guggUGGAGCUGUUGCUGGGGGa
MIMAT0004682	hsa-miR-361-3p	NM_007359	CASC3	circRNA	chr17	38319881	38319902	+	4	0	AGO1-4,AGO2	7mer-m8	uuUAGUCUUAGUGUGGACCCCCu	||:| ||: |:|||||||	gaAUUAUUCUCG-AUCUGGGGGc
MIMAT0004682	hsa-miR-361-3p	NM_001145301	RARA	circRNA	chr17	38487487	38487509	+	2	0	AGO1-4	7mer-m8	uuuagucuuagUGUGGACCCCCu	|||||||||||	gcuccugcccgACACCUGGGGGc
MIMAT0004682	hsa-miR-361-3p	NM_032865	TNS4	circRNA	chr17	38652303	38652325	-	1	0	AGO2	7mer-m8	uuuagucuuagugugGACCCCCu	|||||||	ugcuucccccagggaCUGGGGGc
MIMAT0004682	hsa-miR-361-3p	NM_002230	JUP	circRNA	chr17	39910957	39910979	-	3	0	AGO1-4,AGO2	8mer	uuuagucuuagugugGACCCCCu	|||||||	acaugguguggggggCUGGGGGa
MIMAT0004682	hsa-miR-361-3p	NM_002276	KRT19	circRNA	chr17	39910957	39910979	-	3	0	AGO1-4,AGO2	8mer	uuuagucuuagugugGACCCCCu	|||||||	acaugguguggggggCUGGGGGa
MIMAT0004682	hsa-miR-361-3p	NM_021991	JUP	circRNA	chr17	39910957	39910979	-	3	0	AGO1-4,AGO2	8mer	uuuagucuuagugugGACCCCCu	|||||||	acaugguguggggggCUGGGGGa
MIMAT0004682	hsa-miR-361-3p	NM_002230	JUP	circRNA	chr17	39911774	39911796	-	3	0	AGO1-4	7mer-m8	uuuagucuuaGUGUGGACCCCCu	| | :|||||||	uccugcuggcCCCUUCUGGGGGu
MIMAT0004682	hsa-miR-361-3p	NM_002276	KRT19	circRNA	chr17	39911774	39911796	-	3	0	AGO1-4	7mer-m8	uuuagucuuaGUGUGGACCCCCu	| | :|||||||	uccugcuggcCCCUUCUGGGGGu
MIMAT0004682	hsa-miR-361-3p	NM_002230	JUP	circRNA	chr17	39913873	39913895	-	4	0	AGO1-4,AGO2	8mer	uuuagucuuagugUGGACCCCCu	| |||||||	gagggcacuggugAGCUGGGGGa
MIMAT0004682	hsa-miR-361-3p	NM_002276	KRT19	circRNA	chr17	39913873	39913895	-	4	0	AGO1-4,AGO2	8mer	uuuagucuuagugUGGACCCCCu	| |||||||	gagggcacuggugAGCUGGGGGa
MIMAT0004682	hsa-miR-361-3p	NM_021991	JUP	circRNA	chr17	39913873	39913895	-	4	0	AGO1-4,AGO2	8mer	uuuagucuuagugUGGACCCCCu	| |||||||	gagggcacuggugAGCUGGGGGa
MIMAT0004682	hsa-miR-361-3p	NM_002230	JUP	circRNA	chr17	39928163	39928184	-	1	0	AGO1-4	7mer-m8	uuuaGUCUUAGUGUGGACCCCCu	|:|: | | | |||||||	gugaCGGGCUGA-AGCUGGGGGc
MIMAT0004682	hsa-miR-361-3p	NM_002230	JUP	circRNA	chr17	39932430	39932450	-	3	0	AGO1-4	8mer	uuuAGUCUUAGUGUGGACCCCCu	| ||:| || :|||||||	gccUAAGGA--ACCUCUGGGGGa
MIMAT0004682	hsa-miR-361-3p	NM_002230	JUP	circRNA	chr17	39938721	39938743	-	1	0	AGO1-4	7mer-m8	uuuagucuuagugugGACCCCCu	|||||||	gaguugccugcuuugCUGGGGGc
MIMAT0004682	hsa-miR-361-3p	NM_002230	JUP	circRNA	chr17	39940981	39941002	-	1	0	AGO2	7mer-m8	uuuagUCUUAGUGUGGACCCCCu	:||:| | : |||||||	augggGGAGUGA-GGCUGGGGGc
MIMAT0004682	hsa-miR-361-3p	NM_001096	ACLY	circRNA	chr17	40048669	40048691	-	3	0	AGO1-4	7mer-m8	uuUAGUCUU-AGUGUGGACCCCCu	| ||||| |: :| |||||||	caAGCAGAAGUUUUA-CUGGGGGc
MIMAT0004682	hsa-miR-361-3p	NM_001252039	RAB5C	circRNA	chr17	40277698	40277719	-	18	0	AGO1,AGO1-4,AGO2	7mer-m8	uuuAGUCUUAGUGUGGACCCCCu	|| |:: ||| |||||||	gacUC-GGGCCACCACUGGGGGg
MIMAT0004682	hsa-miR-361-3p	NM_001252039	RAB5C	circRNA	chr17	40282435	40282455	-	11	0	AGO1-4,AGO2	8mer	uuUAGUCUUAGUGUGGACCCCCu	| | |: || :: |||||||	uaAGCUGGUUC-UG-CUGGGGGa
MIMAT0004682	hsa-miR-361-3p	NM_201434	RAB5C	circRNA	chr17	40282435	40282455	-	11	0	AGO1-4,AGO2	8mer	uuUAGUCUUAGUGUGGACCCCCu	| | |: || :: |||||||	uaAGCUGGUUC-UG-CUGGGGGa
MIMAT0004682	hsa-miR-361-3p	NM_003152	STAT5A	circRNA	chr17	40461405	40461425	+	1	0	AGO2	7mer-m8	uuUAGUCUUAGUGUGGACCCCCu	||| | | |:: |||||||	gcAUCUGCA-GAUG-CUGGGGGc
MIMAT0004682	hsa-miR-361-3p	NM_012232	PTRF	circRNA	chr17	40556140	40556166	-	4	0	AGO1-4	7mer-m8	uuUAGUC-UUAGUGUG---GACCCCCu	|| || |||| | |||||||	gaAUGAGCCCUCACCCUGGCUGGGGGu
MIMAT0004682	hsa-miR-361-3p	NM_012232	PTRF	circRNA	chr17	40556299	40556321	-	9	0	AGO1-4,AGO2	8mer	uuuAGUCUUAGUGUGGACCCCCu	||| | |: ||||||||	uucUCACCCUGAUCCCUGGGGGa
MIMAT0004682	hsa-miR-361-3p	NM_012232	PTRF	circRNA	chr17	40556395	40556415	-	7	0	AGO1-4	7mer-m8	uuUAGUCUUAGUGUGGACCCCCu	:|:||: | | ||||||||	cgGUUAGG--CCCCCCUGGGGGg
MIMAT0004682	hsa-miR-361-3p	NM_000263	NAGLU	circRNA	chr17	40690410	40690432	+	3	0	AGO2	7mer-m8	uuuagucuuagugUGGACCCCCu	:||||||||	uccugccuuccugGCCUGGGGGc
MIMAT0004682	hsa-miR-361-3p	NM_001070	TUBG1	circRNA	chr17	40764455	40764477	+	2	0	AGO1-4	7mer-m8	uuuagucuuaGUGUGGACCCCCu	||: |||||||	ugugucacucCAUUGCUGGGGGg
MIMAT0004682	hsa-miR-361-3p	hsa_circ_0000766	hsa_circ_001851	circRNA	chr17	40764455	40764477	+	2	0	AGO1-4	7mer-m8	uuuagucuuaGUGUGGACCCCCu	||: |||||||	ugugucacucCAUUGCUGGGGGg
MIMAT0004682	hsa-miR-361-3p	NM_024927	PLEKHH3	circRNA	chr17	40823047	40823069	-	4	0	AGO1-4	7mer-m8	uuuaguCUUAGUGUGGACCCCCu	||: | :: |||||||	aggagcGAGCCCUGGCUGGGGGg
MIMAT0004682	hsa-miR-361-3p	NM_031858	NBR1	circRNA	chr17	41352379	41352400	+	5	0	AGO1,AGO1-4,AGO2	8mer	uuUAGUCUUAGUGUGGACCCCCu	| ||| | | ||||||||	auACCAGCCGC-CCCCUGGGGGa
MIMAT0004682	hsa-miR-361-3p	NM_004941	DHX8	circRNA	chr17	41597572	41597595	+	1	0	AGO2	7mer-m8	uuUAGUCUUAGUGUG-GACCCCCu	| ||| :|||| |||||||	ggAGCAGCUGUACACACUGGGGGc
MIMAT0004682	hsa-miR-361-3p	NM_005374	MPP2	circRNA	chr17	41953250	41953272	-	1	0	AGO2	8mer	uuuagucuUAGUGUGGACCCCCu	| | : :|||||||	cauuuccuACCUUCUCUGGGGGa
MIMAT0004682	hsa-miR-361-3p	NM_152344	LSM12	circRNA	chr17	42144011	42144033	-	1	0	AGO1-4	7mer-m8	uuUAGUCUUAGUGUG-GACCCCCu	:|| | : |:| | |||||||	gcGUC-GCGGCGCUCACUGGGGGc
MIMAT0004682	hsa-miR-361-3p	NM_020218	ATXN7L3	circRNA	chr17	42271474	42271499	-	2	0	AGO1-4,AGO2	7mer-m8	uuUAGUCU--UA-GUGUGGACCCCCu	||| || || |:| ||||||||	ggAUCCGAUUAUGCGCCCCUGGGGGg
MIMAT0004682	hsa-miR-361-3p	NM_002087	GRN	circRNA	chr17	42427669	42427691	+	5	0	AGO1-4,AGO2	7mer-m8	uuuagucUUAGUGUGGACCCCCu	:|| :| ||||||||	uauggucGAUGGCUCCUGGGGGu
MIMAT0004682	hsa-miR-361-3p	NM_004247	EFTUD2	circRNA	chr17	42940153	42940173	-	1	0	AGO1-4	8mer	uuuaguCUUAGUGUGGACCCCCu	||| ::| |||||||	gccuguGAA-GGUA-CUGGGGGa
MIMAT0004682	hsa-miR-361-3p	NM_024819	DCAKD	circRNA	chr17	43111659	43111685	-	1	0	AGO1-4	8mer	uuuagucUUAGUGU----GGACCCCCu	||||:|| ||||||||	cgacauaAAUCGCAAGGUCCUGGGGGa
MIMAT0004682	hsa-miR-361-3p	hsa_circ_0044175	hsa_circ_0044175	circRNA	chr17	43513490	43513514	-	1	0	AGO2	7mer-m8	uuUAGUCUUAGUGU--GGACCCCCu	| |||: |:: : ||||||||	gcAGCAGGUUUGAGGCCCUGGGGGg
MIMAT0004682	hsa-miR-361-3p	hsa_circ_0044175	hsa_circ_0044175	circRNA	chr17	43513816	43513838	-	2	0	AGO2	7mer-m8	uuuagucuuaguguGGACCCCCu	||||||||	cacccccacccuucCCUGGGGGc
MIMAT0004682	hsa-miR-361-3p	hsa_circ_0007815	hsa_circ_0007815	circRNA	chr17	43524691	43524717	-	1	0	AGO2	7mer-m8	uuUAGUCU--UAGUG--UGGACCCCCu	||::|: :|| | : |||||||	ccAUUGGGCUGUCCCUGGGCUGGGGGg
MIMAT0004682	hsa-miR-361-3p	hsa_circ_0044175	hsa_circ_0044175	circRNA	chr17	43524691	43524717	-	1	0	AGO2	7mer-m8	uuUAGUCU--UAGUG--UGGACCCCCu	||::|: :|| | : |||||||	ccAUUGGGCUGUCCCUGGGCUGGGGGg
MIMAT0004682	hsa-miR-361-3p	hsa_circ_0044175	hsa_circ_0044175	circRNA	chr17	43535636	43535659	-	1	0	AGO1-4	7mer-m8	uuuagUCUUAGUG-UGGACCCCCu	| || ::| ||||||||	aagaaAAAACUGCUCCCUGGGGGc
MIMAT0004682	hsa-miR-361-3p	hsa_circ_0044176	hsa_circ_0044176	circRNA	chr17	43535636	43535659	-	1	0	AGO1-4	7mer-m8	uuuagUCUUAGUG-UGGACCCCCu	| || ::| ||||||||	aagaaAAAACUGCUCCCUGGGGGc
MIMAT0004682	hsa-miR-361-3p	hsa_circ_0044178	hsa_circ_0044178	circRNA	chr17	44121344	44121367	-	1	0	AGO1-4	8mer	uuuagucuuAGUG-UGGACCCCCu	|:|| : |||||||	uuuuuuuuuUUACUGACUGGGGGa
MIMAT0004682	hsa-miR-361-3p	hsa_circ_0044179	hsa_circ_0044179	circRNA	chr17	44121344	44121367	-	1	0	AGO1-4	8mer	uuuagucuuAGUG-UGGACCCCCu	|:|| : |||||||	uuuuuuuuuUUACUGACUGGGGGa
MIMAT0004682	hsa-miR-361-3p	hsa_circ_0044181	hsa_circ_0044181	circRNA	chr17	44121344	44121367	-	1	0	AGO1-4	8mer	uuuagucuuAGUG-UGGACCCCCu	|:|| : |||||||	uuuuuuuuuUUACUGACUGGGGGa
MIMAT0004682	hsa-miR-361-3p	NM_030753	WNT3	circRNA	chr17	44183588	44183609	-	1	0	AGO1-4	7mer-m8	uuuAGUCUUAGUGUGGACCCCCu	|||| | | :: |||||||	uucUCAGUAGC-UGACUGGGGGc
MIMAT0004682	hsa-miR-361-3p	hsa_circ_0044187	hsa_circ_0044187	circRNA	chr17	44183588	44183609	-	1	0	AGO1-4	7mer-m8	uuuAGUCUUAGUGUGGACCCCCu	|||| | | :: |||||||	uucUCAGUAGC-UGACUGGGGGc
MIMAT0004682	hsa-miR-361-3p	hsa_circ_0044189	hsa_circ_0044189	circRNA	chr17	44183588	44183609	-	1	0	AGO1-4	7mer-m8	uuuAGUCUUAGUGUGGACCCCCu	|||| | | :: |||||||	uucUCAGUAGC-UGACUGGGGGc
MIMAT0004682	hsa-miR-361-3p	hsa_circ_0044190	hsa_circ_0044190	circRNA	chr17	44183588	44183609	-	1	0	AGO1-4	7mer-m8	uuuAGUCUUAGUGUGGACCCCCu	|||| | | :: |||||||	uucUCAGUAGC-UGACUGGGGGc
MIMAT0004682	hsa-miR-361-3p	hsa_circ_0044191	hsa_circ_0044191	circRNA	chr17	44183588	44183609	-	1	0	AGO1-4	7mer-m8	uuuAGUCUUAGUGUGGACCCCCu	|||| | | :: |||||||	uucUCAGUAGC-UGACUGGGGGc
MIMAT0004682	hsa-miR-361-3p	NM_030753	WNT3	circRNA	chr17	44216320	44216340	-	1	0	AGO1-4	7mer-m8	uuuAGUCUUAGUGUGGACCCCCu	||| || | || |||||||	gauUCAUAAGC-CA-CUGGGGGu
MIMAT0004682	hsa-miR-361-3p	hsa_circ_0044187	hsa_circ_0044187	circRNA	chr17	44216320	44216340	-	1	0	AGO1-4	7mer-m8	uuuAGUCUUAGUGUGGACCCCCu	||| || | || |||||||	gauUCAUAAGC-CA-CUGGGGGu
MIMAT0004682	hsa-miR-361-3p	hsa_circ_0044189	hsa_circ_0044189	circRNA	chr17	44216320	44216340	-	1	0	AGO1-4	7mer-m8	uuuAGUCUUAGUGUGGACCCCCu	||| || | || |||||||	gauUCAUAAGC-CA-CUGGGGGu
MIMAT0004682	hsa-miR-361-3p	hsa_circ_0044190	hsa_circ_0044190	circRNA	chr17	44216320	44216340	-	1	0	AGO1-4	7mer-m8	uuuAGUCUUAGUGUGGACCCCCu	||| || | || |||||||	gauUCAUAAGC-CA-CUGGGGGu
MIMAT0004682	hsa-miR-361-3p	hsa_circ_0044191	hsa_circ_0044191	circRNA	chr17	44216320	44216340	-	1	0	AGO1-4	7mer-m8	uuuAGUCUUAGUGUGGACCCCCu	||| || | || |||||||	gauUCAUAAGC-CA-CUGGGGGu
MIMAT0004682	hsa-miR-361-3p	NM_004287	GOSR2	circRNA	chr17	45016373	45016394	+	1	0	AGO2	8mer	uuuAGUCUUAGUGUGGACCCCCu	|| : || || |||||||	cacUCUCGCUCUCA-CUGGGGGa
MIMAT0004682	hsa-miR-361-3p	NM_004287	GOSR2	circRNA	chr17	45017739	45017759	+	1	0	AGO2	7mer-m8	uuuagUCUUAGUGUGGACCCCCu	||::| : | |||||||	acuggAGGGU-GGA-CUGGGGGg
MIMAT0004682	hsa-miR-361-3p	NM_002265	KPNB1	circRNA	chr17	45752083	45752105	+	7	0	AGO1,AGO1-4,AGO2	8mer	uuUAGUCUUAGUGUGGACCCCCu	| || |: :: ::|||||||	aaAGCACAGCUGGGUCUGGGGGa
MIMAT0004682	hsa-miR-361-3p	hsa_circ_0000780	hsa_circ_002147	circRNA	chr17	45752083	45752105	+	7	0	AGO1,AGO1-4,AGO2	8mer	uuUAGUCUUAGUGUGGACCCCCu	| || |: :: ::|||||||	aaAGCACAGCUGGGUCUGGGGGa
MIMAT0004682	hsa-miR-361-3p	NM_176096	CDK5RAP3	circRNA	chr17	46052954	46052974	+	1	0	AGO1-4	8mer	uuuAGUC-UUAGUGUGGACCCCCu	|||| |:|| ||||||||	ggcUCAGCAGUC---CCUGGGGGa
MIMAT0004682	hsa-miR-361-3p	NM_006546	IGF2BP1	circRNA	chr17	47130769	47130789	+	4	0	AGO2	8mer	uuuAGUCUUAGUGUGGACCCCCu	|||||: :| ||||||||	ccuUCAGAG--GCUCCUGGGGGa
MIMAT0004682	hsa-miR-361-3p	NM_006546	IGF2BP1	circRNA	chr17	47132214	47132239	+	5	1	AGO2	8mer	uuUAGUCUUAGUG---UGGACCCCCu	| |||:||| : ||||||||	gaAGCAGGAUCCUUUGCCCUGGGGGa
MIMAT0004682	hsa-miR-361-3p	NM_001145365	ZNF652	circRNA	chr17	47367892	47367913	-	3	0	AGO1-4,AGO2	8mer	uuuagUCUUAGUGUGGACCCCCu	| || :|| |||||||	gaggaACAAGAGCA-CUGGGGGa
MIMAT0004682	hsa-miR-361-3p	NM_002204	ITGA3	circRNA	chr17	48133639	48133661	+	1	0	AGO2	7mer-m8	uuuagucuuagugugGACCCCCu	|||||||	ugaaacuggcuggggCUGGGGGc
MIMAT0004682	hsa-miR-361-3p	NM_032595	PPP1R9B	circRNA	chr17	48212175	48212199	-	4	0	AGO1-4,AGO2	7mer-m8	uuuAGUCU--UAGUGUGGACCCCCu	|| || || |:||||||||	cauUCUGACCCUCCCGCCUGGGGGg
MIMAT0004682	hsa-miR-361-3p	NM_032595	PPP1R9B	circRNA	chr17	48212304	48212328	-	7	1	AGO2	7mer-m8	uuuaGUCUUAG--UGUGGACCCCCu	||| ||| || |||||||	cuccCAGCAUCUGCCAACUGGGGGc
MIMAT0004682	hsa-miR-361-3p	NM_000088	COL1A1	circRNA	chr17	48262027	48262050	-	13	0	AGO1-4,AGO2	7mer-m8	uuUAGUCUUAGUG-UGGACCCCCu	| |:|:: || :||||||||	ucACCGGGGCAACUGCCUGGGGGc
MIMAT0004682	hsa-miR-361-3p	NM_000088	COL1A1	circRNA	chr17	48262325	48262347	-	10	0	AGO1-4	8mer	uuuagucuuaguguGGACCCCCu	||||||||	cagcacccccaggcCCUGGGGGa
MIMAT0004682	hsa-miR-361-3p	NM_018509	LRRC59	circRNA	chr17	48459926	48459946	-	3	0	AGO1-4,AGO2	7mer-m8	uuUAGUCUUAGUGUGGACCCCCu	|||||:| : | |||||||	agAUCAGGA--GGAACUGGGGGg
MIMAT0004682	hsa-miR-361-3p	NM_003786	ABCC3	circRNA	chr17	48768641	48768664	+	1	0	AGO1-4	7mer-m8	uuuAGUCUUAGUGUG-GACCCCCu	|:: | || || |||||||	gacUUGAUAGCAAACACUGGGGGc
MIMAT0004682	hsa-miR-361-3p	NM_170721	MSI2	circRNA	chr17	55339741	55339764	+	3	0	AGO1-4,AGO2	7mer-m8	uuuAGUCUUAGU--GUGGACCCCCu	|| ||| || ||||||||||	gcuUCUGAA-CAUCCACCUGGGGGc
MIMAT0004682	hsa-miR-361-3p	NM_170721	MSI2	circRNA	chr17	55344365	55344387	+	1	0	AGO1-4	8mer	uuuagucuuaguguGGACCCCCu	:|||||||	cgcacaccuccuguUCUGGGGGa
MIMAT0004682	hsa-miR-361-3p	NM_080677	DYNLL2	circRNA	chr17	56166812	56166834	+	24	0	AGO1,AGO1-4,AGO2	8mer	uuuagucuuaguGUGGACCCCCu	::||||||||	uuucuguuuaguUGCCUGGGGGa
MIMAT0004682	hsa-miR-361-3p	hsa_circ_0000792	hsa_circ_001082	circRNA	chr17	56409302	56409324	-	1	0	AGO1	8mer	uuuAGUCUUAGUGUG-GACCCCCu	| :|| | | :| |||||||	#NAME?
MIMAT0004682	hsa-miR-361-3p	NM_004687	MTMR4	circRNA	chr17	56584536	56584558	-	1	0	AGO2	7mer-m8	uuuagUCUUAGUGUGGACCCCCu	| || :| |||||||	cggggACAAGGGCCACUGGGGGc
MIMAT0004682	hsa-miR-361-3p	NM_001193610	TUBD1	circRNA	chr17	57958357	57958382	-	4	0	AGO1-4	7mer-m8	uuUAGUCUUA---GUGUGGACCCCCu	|||| ||| :|:: |||||||	ucAUCAUAAUGAGUAUGGCUGGGGGc
MIMAT0004682	hsa-miR-361-3p	NM_016261	TUBD1	circRNA	chr17	57958357	57958382	-	4	0	AGO1-4	7mer-m8	uuUAGUCUUA---GUGUGGACCCCCu	|||| ||| :|:: |||||||	ucAUCAUAAUGAGUAUGGCUGGGGGc
MIMAT0004682	hsa-miR-361-3p	NM_001099432	BCAS3	circRNA	chr17	59469821	59469844	+	5	0	AGO1-4,AGO2	7mer-m8	uuUAGUC-UUAGUGUGGACCCCCu	| ||| :| || |:|||||||	ggAACAGUGACCAGAUCUGGGGGc
MIMAT0004682	hsa-miR-361-3p	NM_006039	MRC2	circRNA	chr17	60742175	60742197	+	3	0	AGO1-4	7mer-m8	uuuagucuuAGUGUGGACCCCCu	|::| ||||||||	cagcuguccUUGCUCCUGGGGGc
MIMAT0004682	hsa-miR-361-3p	NM_006039	MRC2	circRNA	chr17	60759680	60759704	+	2	0	AGO1-4	7mer-m8	uuuagucUUAGUGU--GGACCCCCu	|| :||| ||||||||	accugccAACUACAGCCCUGGGGGg
MIMAT0004682	hsa-miR-361-3p	NM_006039	MRC2	circRNA	chr17	60768342	60768363	+	1	0	AGO1-4	7mer-m8	uuuagucUUAGUGUGGACCCCCu	| || || |||||||	gugaacuACUC-CAACUGGGGGc
MIMAT0004682	hsa-miR-361-3p	NM_025185	TANC2	circRNA	chr17	61504321	61504341	+	1	0	AGO1-4	7mer-m8	uuUAGUCUUAGUGUGGACCCCCu	|| |||: :| |||||||	gcAUACCAAUU-UA-CUGGGGGg
MIMAT0004682	hsa-miR-361-3p	NM_005828	DCAF7	circRNA	chr17	61657199	61657224	+	2	0	AGO1-4	7mer-m8	uuUAGUCU-UA-GU-GUGGACCCCCu	|| || || || ||:|||||||	ugAUACGACAUGCACCAUCUGGGGGc
MIMAT0004682	hsa-miR-361-3p	NM_001098426	SMARCD2	circRNA	chr17	61912835	61912855	-	6	0	AGO1-4,AGO2	8mer	uuuaGUCUUAGUGUGGACCCCCu	|||:: || ||||||||	acugCAGGG--ACCCCUGGGGGa
MIMAT0004682	hsa-miR-361-3p	NR_024386	PLEKHM1P	circRNA	chr17	62801049	62801072	-	1	0	AGO1-4	7mer-m8	uuuagUCUUAGUG-UGGACCCCCu	| || ::| ||||||||	aagaaAAAACUGCUCCCUGGGGGc
MIMAT0004682	hsa-miR-361-3p	NM_002737	PRKCA	circRNA	chr17	64803248	64803269	+	2	0	AGO1-4,AGO2	8mer	uuuaGUCUUAGUGUGGACCCCCu	|||:| :: ||||||||	cacgCAGGA-GGUCCCUGGGGGa
MIMAT0004682	hsa-miR-361-3p	NM_181671	PITPNC1	circRNA	chr17	65665725	65665747	+	2	0	AGO1-4,AGO2	7mer-m8	uuuagUCUUAGUGUGGACCCCCu	|| | | ::|||||||	ugugaAGUUUGAGGUCUGGGGGc
MIMAT0004682	hsa-miR-361-3p	NM_001159770	SLC39A11	circRNA	chr17	71027785	71027807	-	2	0	AGO1-4,AGO2	7mer-m8	uuuagucuuaguGUGGACCCCCu	| :|||||||	agauggccacguCCUCUGGGGGc
MIMAT0004682	hsa-miR-361-3p	NM_018653	GPRC5C	circRNA	chr17	72436572	72436595	+	3	0	AGO1-4,AGO2	7mer-m8	uuuaGUCUUA-GUGUGGACCCCCu	| |::| | : ||||||||	gcugCUGGGUGCCUUCCUGGGGGc
MIMAT0004682	hsa-miR-361-3p	NM_001545	ICT1	circRNA	chr17	73015814	73015838	+	6	0	AGO1-4,AGO2	7mer-m8	uuUAGUCUUAGUGU--GGACCCCCu	:||:||:| ::: ||||||||	uuGUCGGAGUAGUGGUCCUGGGGGg
MIMAT0004682	hsa-miR-361-3p	NM_015353	KCTD2	circRNA	chr17	73059432	73059454	+	1	0	AGO1	8mer	uuuagucuuagugUGGACCCCCu	|:|||||||	gagccuuucggggAUCUGGGGGa
MIMAT0004682	hsa-miR-361-3p	NM_015353	KCTD2	circRNA	chr17	73061131	73061154	+	1	0	AGO2	7mer-m8	uuuAGUC-UUAGUGUGGACCCCCu	|||| || | :||||||||	gguUCAGCAAGGAGGCCUGGGGGu
MIMAT0004682	hsa-miR-361-3p	NR_033345	GGA3	circRNA	chr17	73234427	73234448	-	4	0	AGO1-4,AGO2	8mer	uuuagucuuAGUGUGGACCCCCu	||:| ||||||||	agcugaccuUCGC-CCUGGGGGa
MIMAT0004682	hsa-miR-361-3p	NM_207346	TSEN54	circRNA	chr17	73519745	73519765	+	1	0	AGO1-4	7mer-m8	uuUAGUCUUAGUGUGGACCCCCu	:|::||: | ::|||||||	cuGUUGGAG--AAGUCUGGGGGc
MIMAT0004682	hsa-miR-361-3p	NM_001031803	LLGL2	circRNA	chr17	73571050	73571072	+	2	0	AGO1-4	7mer-m8	uuuagucuuagugugGACCCCCu	|||||||	gggccccgccaggggCUGGGGGc
MIMAT0004682	hsa-miR-361-3p	NM_000213	ITGB4	circRNA	chr17	73748363	73748383	+	3	0	AGO1-4	7mer-m8	uuUAGUCUUAGUGUGGACCCCCu	| |:|:: | |: |||||||	gcAACGGGG-C-CGGCUGGGGGc
MIMAT0004682	hsa-miR-361-3p	NM_000213	ITGB4	circRNA	chr17	73749857	73749879	+	1	0	AGO1-4	8mer	uuUAGUCUUAGUGUGGACCCCCu	:|: ||: | | |||||||	aaGUUCGAGCCCCUGCUGGGGGa
MIMAT0004682	hsa-miR-361-3p	NM_000213	ITGB4	circRNA	chr17	73753711	73753733	+	2	1	AGO1-4,AGO2	7mer-m8	uuuagucuuaGUGUGGACCCCCu	||| ||||||||	uccauccuugCACCCCUGGGGGc
MIMAT0004682	hsa-miR-361-3p	NM_000154	GALK1	circRNA	chr17	73759466	73759490	-	3	0	AGO1-4	7mer-m8	uuUAGUC--UUAGUGUGGACCCCCu	:|||| | ::| ||||||||	ugGUCAGCUCAGUGCCCCUGGGGGg
MIMAT0004682	hsa-miR-361-3p	NM_032478	MRPL38	circRNA	chr17	73909911	73909936	-	1	0	AGO2	8mer	uuUAGUCUUAGUGUG---GACCCCCu	| | ||:|| : | |||||||	acAGCUGAGUCCUUCUUUCUGGGGGa
MIMAT0004682	hsa-miR-361-3p	NM_001988	EVPL	circRNA	chr17	74015648	74015670	-	1	0	AGO2	7mer-m8	uuuaGUCUUAGUGUGGACCCCCu	||| ::||||||||||	aguaCAGCCCUGCACCUGGGGGc
MIMAT0004682	hsa-miR-361-3p	NM_001145297	EXOC7	circRNA	chr17	74077295	74077318	-	1	0	AGO2	7mer-m8	uuuaGUC-UUAGUGUGGACCCCCu	||| : || ::|||||||	auccCAGCUGCCAAGUCUGGGGGu
MIMAT0004682	hsa-miR-361-3p	NM_001145297	EXOC7	circRNA	chr17	74077955	74077976	-	5	1	AGO1-4,AGO2	8mer	uuuagUCUUAGUGUGGACCCCCu	|| | :| | |||||||	ggugaAGUAGUA-AACUGGGGGa
MIMAT0004682	hsa-miR-361-3p	NM_182565	FAM100B	circRNA	chr17	74266602	74266624	+	3	0	AGO1-4,AGO2	7mer-m8	uuuaGUCUUAGUGUGGACCCCCu	| |:: :: | |||||||	ggcgCUGGGCUGGAGCUGGGGGc
MIMAT0004682	hsa-miR-361-3p	NM_022066	UBE2O	circRNA	chr17	74386259	74386279	-	1	0	AGO2	7mer-m8	uuUAGUCUUAGUGUGGACCCCCu	:||:||: :| |||||||	cuGUCGGAG--GCUGCUGGGGGc
MIMAT0004682	hsa-miR-361-3p	NM_018996	TNRC6C	circRNA	chr17	76047090	76047112	+	2	0	AGO1-4,AGO2	7mer-m8	uuUA-GUCUUAGUGUGGACCCCCu	|| |||: || | |||||||	caAUCCAGGUACA-AACUGGGGGg
MIMAT0004682	hsa-miR-361-3p	NM_018996	TNRC6C	circRNA	chr17	76063956	76063978	+	1	0	AGO1-4	8mer	uuuagucuuagUGUGGACCCCCu	:| ||||||||	cuccuccugcaGCUCCUGGGGGa
MIMAT0004682	hsa-miR-361-3p	NM_003255	TIMP2	circRNA	chr17	76905059	76905084	-	1	0	AGO2	7mer-m8	uuuAGUCUU---AGUGUGGACCCCCu	|||| | || | :|||||||	gguUCAGCACUUUCUCUUCUGGGGGu
MIMAT0004682	hsa-miR-361-3p	NM_005567	LGALS3BP	circRNA	chr17	76968422	76968444	-	2	0	AGO1-4,AGO2	7mer-m8	uuuagucuuagugUGGACCCCCu	| |||||||	cguggacaccuggAGCUGGGGGg
MIMAT0004682	hsa-miR-361-3p	NM_003655	CBX4	circRNA	chr17	77808119	77808146	-	4	0	AGO1-4,AGO2	7mer-m8	uuUAGUCUU---AGUG--UGGACCCCCu	||||| | ||| :||||||||	gcAUCAGCACCCCCACCUGCCUGGGGGg
MIMAT0004682	hsa-miR-361-3p	NM_019020	TBC1D16	circRNA	chr17	77913890	77913912	-	1	0	AGO1-4	7mer-m8	uuuagucuuAGUGUGGACCCCCu	|| : |||||||	augccuuuuUCUUUGCUGGGGGu
MIMAT0004682	hsa-miR-361-3p	NM_019020	TBC1D16	circRNA	chr17	77987177	77987199	-	1	0	AGO1-4	8mer	uuuagucuuagugugGACCCCCu	|||||||	gaggggcugcaggggCUGGGGGa
MIMAT0004682	hsa-miR-361-3p	NM_020914	RNF213	circRNA	chr17	78369104	78369129	+	6	0	AGO1-4,AGO2	7mer-m8	uuuagUCUU-AG-UGUG-GACCCCCu	|||| || | | |||||||	gcuaaAGAACUCUUCUCUCUGGGGGc
MIMAT0004682	hsa-miR-361-3p	NM_002522	NPTX1	circRNA	chr17	78444261	78444283	-	2	0	AGO2	8mer	uuuagucuuaGUGUGGACCCCCu	|::: |||||||	ugugugcgugCGUGGCUGGGGGa
MIMAT0004682	hsa-miR-361-3p	NM_020761	RPTOR	circRNA	chr17	78519451	78519473	+	2	0	AGO1-4	8mer	uuuagucuuagugUGGACCCCCu	:||||||||	ucgccucuucuggGCCUGGGGGa
MIMAT0004682	hsa-miR-361-3p	NM_014984	AZI1	circRNA	chr17	79169229	79169250	-	1	0	AGO1-4	7mer-m8	uuuagucUUAGUGUGGACCCCCu	:| | | ||||||||	gcuguguGAGCUC-CCUGGGGGc
MIMAT0004682	hsa-miR-361-3p	NR_038080	LINC00482	circRNA	chr17	79278334	79278356	-	1	0	AGO2	7mer-m8	uuuagucuuagugugGACCCCCu	|||||||	agagugugcggguggCUGGGGGc
MIMAT0004682	hsa-miR-361-3p	NM_017921	NPLOC4	circRNA	chr17	79524980	79525002	-	1	0	AGO2	7mer-m8	uuuAGUCUUAGUGU-GGACCCCCu	|| | :|| || ||||||||	acuUCUGUGUC-CAUCCUGGGGGg
MIMAT0004682	hsa-miR-361-3p	NM_012140	SLC25A10	circRNA	chr17	79687855	79687877	+	5	1	AGO2	8mer	uuuagucuuaguguGGACCCCCu	||||||||	cccccgcuuggcucCCUGGGGGa
MIMAT0004682	hsa-miR-361-3p	NM_032711	MAFG	circRNA	chr17	79879925	79879946	-	1	0	AGO2	7mer-m8	uuuaGUCUUAGUGUGGACCCCCu	|: |:| ::: |||||||	ugggCGCAGUGGUG-CUGGGGGc
MIMAT0004682	hsa-miR-361-3p	NM_006907	PYCR1	circRNA	chr17	79894883	79894905	-	2	0	AGO2	7mer-m8	uuuagucuuagugugGACCCCCu	|||||||	gcaccgccgcucugaCUGGGGGc
MIMAT0004682	hsa-miR-361-3p	NM_022156	DUS1L	circRNA	chr17	80015851	80015872	-	15	0	AGO1-4,AGO2	7mer-m8	uuuAGUCUUAGUGUGGACCCCCu	|: |: ||| :|||||||	cccUUCGGCCCAC-UCUGGGGGc
MIMAT0004682	hsa-miR-361-3p	NM_004104	FASN	circRNA	chr17	80042702	80042724	-	6	0	AGO1-4,AGO2	7mer-m8	uuUAGUCUUAGUGUGGACCCCCu	| |: :| : :||||||||	cuACCGCGACGGGGCCUGGGGGg
MIMAT0004682	hsa-miR-361-3p	NM_004104	FASN	circRNA	chr17	80048370	80048394	-	5	0	AGO1,AGO1-4	8mer	uuUAGU-CUUAGUG-UGGACCCCCu	|||: :: ||| ||||||||	gcAUCGUCGGCCACUCCCUGGGGGa
MIMAT0004682	hsa-miR-361-3p	NM_175902	C17orf101	circRNA	chr17	80373426	80373450	-	1	0	AGO1-4	7mer-m8	uuuAGUCUUAGUG--UGGACCCCCu	| ||:| |:| :||||||||	ggcUAAGGACCGCGGGCCUGGGGGc
MIMAT0004682	hsa-miR-361-3p	NM_173620	HEXDC	circRNA	chr17	80400397	80400419	+	3	2	AGO2	8mer	uuuaGUCUUAGUGUGGACCCCCu	| |:: :| ||||||||	ggccCUGGGCAGCCCCUGGGGGa
MIMAT0004682	hsa-miR-361-3p	NM_019613	WDR45L	circRNA	chr17	80573781	80573802	-	2	0	AGO1-4,AGO2	7mer-m8	uuuaguCUUAGUGUGGACCCCCu	|| || || |||||||	agcuguGACUC-CAGCUGGGGGc
MIMAT0004682	hsa-miR-361-3p	NM_005993	TBCD	circRNA	chr17	80758793	80758815	+	1	0	AGO1-4	7mer-m8	uuuagucuuagugUGGACCCCCu	| |||||||	acccugcugcggaAGCUGGGGGu
MIMAT0004682	hsa-miR-361-3p	NM_005993	TBCD	circRNA	chr17	80854728	80854750	+	1	0	AGO1-4	7mer-m8	uuuagucuuagugugGACCCCCu	|||||||	ggguccuugccggcgCUGGGGGu
MIMAT0004682	hsa-miR-361-3p	NM_015210	CCDC165	circRNA	chr18	8826182	8826205	+	1	0	AGO1-4	8mer	uuUAGUCUUAGUGUG-GACCCCCu	:| | |: ||| | |||||||	caGUGACAGCCACUCGCUGGGGGa
MIMAT0004682	hsa-miR-361-3p	NM_001042388	PPP4R1	circRNA	chr18	9570294	9570317	-	2	1	AGO1-4	8mer	uuuaguCUUAGUGUG-GACCCCCu	||| : || |||||||	gagcuuGAACAGAACUCUGGGGGa
[truncated: 475 more rows]
